# Supplementary material for: Metagenome-assembled genomes uncover a global brackish microbiome
Source: Genome Biol. 2015 Dec 14;16:279. doi: 10.1186/s13059-015-0834-7 (PMC4699468; doi:10.1186/s13059-015-0834-7)
Supplement: Additional file 2: — Summary statistics of MAGs. For each MAG, the number of bases, number of contigs, N50, N50 length, N90, N90 length, length of longest contig, coverage, taxonomy and copy number of single-copy core and phylum-specific COGs are reported. Universal single-copy genes are defined here as present in >97 % of relevant genomes with an average copy number <1.03. The name of each MAG has the format yymmdd-bin##, where yymmdd is the date of sample collection and ## is a unique numerical identifier assigned by CONCOCT. (XLSX 99 kb) [file 13059_2015_834_MOESM2_ESM.xlsx]

## Sheet: AF2-SCG present in each bin.tsv
Cluster	Bin	No.Contigs	No.Bases	N50	N50_length	N90	N90_length	Longest_contig	Coverage within sample	Phylogeny	CoreSCG:COG0016	COG0048	COG0049	COG0051	COG0052	COG0060	COG0072	COG0080	COG0081	COG0087	COG0088	COG0089	COG0090	COG0091	COG0092	COG0093	COG0094	COG0096	COG0097	COG0100	COG0102	COG0103	COG0130	COG0184	COG0185	COG0186	COG0197	COG0198	COG0200	COG0201	COG0244	COG0256	COG0504	COG0532	COG0541	COG0552	ExtendedSCG:Acidobacteria==1	Acidobacteria>1	Acidobacteria_total
BACL13	120910-bin56	345	740497	100	2365	278	1194	12425	15.7222	ARCHAEA;THAUMARCHAEOTA;NITROSOPUMILUS;	1	1	1	1	1	1	1	1	0	1	1	1	1	1	1	1	1	1	0	1	1	1	1	0	1	1	1	1	1	1	1	1	1	1	1	1	105	8	428
BACL13	121220-bin23	183	1270387	30	13618	111	2708	67392	26.4015	ARCHAEA;THAUMARCHAEOTA;NITROSOPUMILUS;	1	1	1	1	1	1	1	1	1	1	1	1	1	1	1	1	1	1	1	1	1	1	1	1	1	1	1	1	1	1	1	1	1	1	1	1	148	8	428
BACL15	120619-bin91	243	1214420	40	8106	161	2161	36531	34.5183	BACTERIA;ACTINOBACTERIA;ACI;	1	0	0	0	1	1	1	1	1	1	1	1	1	1	1	1	1	1	1	1	1	1	1	1	1	1	1	1	1	1	1	1	1	1	1	1	230	11	428
BACL15	120823-bin78	374	1001092	97	3136	290	1366	10584	13.6215	BACTERIA;ACTINOBACTERIA;ACI;	1	1	1	1	1	1	1	1	1	1	1	1	1	1	1	1	1	1	1	1	1	1	1	1	1	1	1	1	1	1	1	1	1	1	1	1	240	7	428
BACL2	120507-bin38	450	994061	108	2538	358	1133	12379	113.533	BACTERIA;ACTINOBACTERIA;ACI;	1	1	1	1	1	0	1	1	1	1	1	1	1	1	1	1	1	1	1	1	0	0	0	1	1	1	1	1	1	1	1	1	1	0	1	1	155	3	428
BACL2	120802-bin41	311	1101056	64	5183	223	1510	25328	22.7009	BACTERIA;ACTINOBACTERIA;ACI;	1	1	1	0	1	0	1	1	1	1	1	1	1	0	1	1	1	1	1	1	1	1	1	1	0	1	1	1	1	1	1	1	0	1	1	1	220	9	428
BACL2	120813-bin23	383	1156631	87	4095	286	1413	15310	76.5097	BACTERIA;ACTINOBACTERIA;ACI;	1	1	1	1	1	0	1	1	1	1	1	1	1	1	1	1	1	1	1	1	1	1	1	1	1	1	1	1	1	1	1	1	1	1	1	1	234	10	428
BACL2	120820-bin50	457	1091054	104	2738	358	1206	18797	85.0835	BACTERIA;ACTINOBACTERIA;ACI;	1	1	1	1	0	1	1	1	1	1	1	1	1	1	1	1	1	1	1	1	1	1	1	1	1	1	1	1	1	1	1	1	1	1	1	1	229	14	428
BACL2	120920-bin34	462	1139720	107	2795	360	1250	17905	88.0254	BACTERIA;ACTINOBACTERIA;ACI;	0	1	0	1	1	1	1	0	0	1	1	1	1	1	1	1	1	1	1	1	1	1	1	1	1	1	1	1	1	1	1	1	1	1	1	1	245	7	428
BACL2	121001-bin67	433	1043961	107	2857	339	1231	14980	86.4858	BACTERIA;ACTINOBACTERIA;ACI;	1	1	1	1	0	0	1	1	1	1	1	1	1	1	1	1	1	1	1	1	1	1	1	1	1	1	1	1	1	1	1	1	1	1	1	1	220	19	428
BACL2	121220-bin52	322	979010	77	3859	241	1492	19722	16.286	BACTERIA;ACTINOBACTERIA;ACI;	1	0	0	1	0	1	1	1	1	1	1	1	1	1	1	0	2	2	1	1	1	1	1	0	0	1	1	1	1	1	1	1	1	1	1	1	247	15	428
BACL4	120507-bin0	354	1219432	67	5310	253	1427	44053	23.7809	BACTERIA;ACTINOBACTERIA;ACI;	1	1	0	0	1	0	1	0	1	1	1	1	1	1	1	1	1	1	1	1	1	1	1	1	1	1	0	1	1	1	1	1	1	1	0	1	204	2	428
BACL4	120813-bin39	307	594391	97	2106	252	1144	8507	13.8531	BACTERIA;ACTINOBACTERIA;ACI;	1	1	1	1	1	1	1	1	0	1	1	1	1	1	1	1	1	1	1	1	1	1	1	0	1	1	1	1	1	1	0	1	1	1	1	1	257	11	428
BACL4	120820-bin23	252	1127841	45	6989	173	1858	52295	18.2079	BACTERIA;ACTINOBACTERIA;ACI;	1	1	1	1	0	0	1	1	1	1	1	1	1	1	1	1	1	1	1	1	1	1	1	1	1	1	1	1	1	0	1	1	1	1	1	1	206	16	428
BACL4	120920-bin74	259	1080997	40	7155	174	1555	54245	24.2863	BACTERIA;ACTINOBACTERIA;ACI;	1	1	1	1	1	1	1	1	1	1	1	1	1	1	1	0	0	1	1	1	0	1	1	0	1	1	1	0	1	1	1	1	1	1	1	1	225	7	428
BACL4	121001-bin59	269	1121384	47	6724	183	1631	44115	21.4071	BACTERIA;ACTINOBACTERIA;ACI;	0	1	1	1	1	1	1	1	1	1	1	1	1	1	1	1	1	1	1	1	1	1	1	1	1	1	1	1	1	0	1	1	1	2	0	0	228	9	428
BACL4	121022-bin9	274	924837	57	4625	198	1517	19302	14.4596	BACTERIA;ACTINOBACTERIA;ACI;	1	1	1	1	1	1	1	1	1	1	1	1	1	1	1	1	1	0	1	1	1	1	1	1	1	1	1	1	1	1	1	1	1	1	1	1	247	10	428
BACL17	120823-bin42	255	1352430	53	8060	175	2443	32953	22.5911	BACTERIA;ACTINOBACTERIA;ACIV;	1	1	1	1	1	1	1	1	1	1	1	1	1	1	1	1	1	1	1	1	1	1	1	1	1	1	1	1	1	1	1	1	1	1	1	1	252	4	428
BACL17	120924-bin0	451	1543409	98	4860	326	1492	32222	19.9596	BACTERIA;ACTINOBACTERIA;ACIV;	1	1	1	1	0	1	1	1	0	1	1	1	1	1	1	1	1	1	0	1	1	1	1	1	1	1	1	1	1	0	1	1	0	1	1	1	183	10	428
BACL19	120924-bin39	496	1258466	124	2981	386	1312	21420	20.3494	BACTERIA;ACTINOBACTERIA;ACIV;	1	0	1	1	1	1	1	1	1	1	1	0	1	1	1	1	1	1	0	1	1	1	0	0	1	1	1	1	1	1	1	1	1	1	1	1	155	17	428
BACL27	120823-bin4	658	1672064	152	2954	510	1263	27311	37.0611	BACTERIA;ACTINOBACTERIA;ACIV;	0	1	1	1	0	1	2	1	1	1	1	1	1	1	1	1	1	1	1	1	1	1	1	1	1	1	1	1	1	1	1	1	0	1	1	1	183	16	428
BACL6	120322-bin79	346	1753605	57	9429	216	1785	56609	23.1217	BACTERIA;ACTINOBACTERIA;ACIV;	1	1	1	0	1	1	1	1	1	1	1	1	1	1	1	1	1	1	1	1	1	1	1	1	1	1	1	1	1	1	1	1	1	1	1	1	267	8	428
BACL6	120910-bin40	269	1688323	51	10573	172	2699	35216	17.2616	BACTERIA;ACTINOBACTERIA;ACIV;	1	1	1	1	0	1	1	1	1	1	1	1	1	1	1	1	1	0	1	1	1	1	1	1	1	1	1	1	1	1	1	1	1	1	1	1	230	14	428
BACL6	120924-bin43	478	1542615	112	4063	358	1563	25288	16.2373	BACTERIA;ACTINOBACTERIA;ACIV;	1	1	1	1	1	1	0	1	0	1	1	1	1	1	1	1	1	1	1	1	1	1	1	1	1	1	0	1	1	1	2	1	1	1	1	1	211	8	428
BACL6	121220-bin61	559	1205145	160	2397	450	1214	9691	12.0266	BACTERIA;ACTINOBACTERIA;ACIV;	0	1	1	1	1	1	1	0	0	1	1	1	1	1	1	1	1	1	1	1	1	1	1	1	1	1	1	1	1	1	1	1	1	1	1	1	201	20	428
BACL25	120322-bin65	160	1262816	35	10273	116	3731	44217	18.596	BACTERIA;ACTINOBACTERIA;LUNA;	1	1	1	0	1	1	2	1	0	1	1	1	1	1	1	1	1	1	1	1	1	0	1	1	1	1	1	1	1	0	1	1	0	1	1	1	211	15	428
BACL28	120531-bin53	307	1121591	72	4744	224	1688	19072	14.8632	BACTERIA;ACTINOBACTERIA;LUNA;	1	1	1	1	1	1	0	1	0	1	1	1	1	1	0	1	1	1	0	1	1	1	1	1	1	1	1	1	1	0	1	1	1	1	1	1	189	10	428
BACL11	121001-bin54	514	1208227	139	2723	406	1262	10223	22.0276	BACTERIA;BACTEROIDETES;FLAVOBACTERIIA;CRYOMORPHACEAE;	0	1	1	1	1	1	1	1	1	1	1	0	0	1	1	1	1	1	1	1	1	1	1	0	0	1	1	1	1	1	1	1	1	1	1	1	209	15	428
BACL11	121015-bin20	475	1209326	124	2935	373	1341	16423	17.8147	BACTERIA;BACTEROIDETES;FLAVOBACTERIIA;CRYOMORPHACEAE;	1	1	1	1	1	1	1	1	1	1	1	1	1	1	1	1	1	1	1	1	1	1	1	1	1	1	1	1	1	1	1	1	1	1	1	1	220	7	428
BACL11	121128-bin16	485	1159044	130	2654	383	1300	12169	16.264	BACTERIA;BACTEROIDETES;FLAVOBACTERIIA;CRYOMORPHACEAE;	1	1	1	1	1	1	1	0	1	1	1	1	1	1	1	1	1	1	1	1	1	1	1	1	1	1	0	1	1	1	1	1	1	1	1	0	195	7	428
BACL18	120507-bin74	500	1181071	137	2626	397	1285	15603	12.7769	BACTERIA;BACTEROIDETES;FLAVOBACTERIIA;CRYOMORPHACEAE;	0	1	1	1	1	0	1	1	1	1	1	1	1	1	1	1	1	1	1	1	1	1	0	1	1	1	1	1	1	1	1	1	0	1	1	0	178	8	428
BACL18	120924-bin36	455	1459716	106	4033	339	1526	19136	23.184	BACTERIA;BACTEROIDETES;FLAVOBACTERIIA;CRYOMORPHACEAE;	1	1	1	1	0	0	1	0	1	1	1	0	0	1	1	1	1	1	1	1	1	1	1	1	1	1	0	1	1	1	1	1	1	1	1	1	226	13	428
BACL23	120924-bin60	324	1727489	67	7321	219	2483	36814	38.6916	BACTERIA;BACTEROIDETES;FLAVOBACTERIIA;CRYOMORPHACEAE;	1	1	1	1	1	1	1	1	1	1	1	1	1	1	1	1	1	1	1	1	1	1	1	1	1	1	1	1	1	1	1	1	1	1	1	1	254	14	428
BACL7	120322-bin74	77	1743356	12	49392	42	11419	136363	27.1406	BACTERIA;BACTEROIDETES;FLAVOBACTERIIA;CRYOMORPHACEAE;	1	1	1	1	1	1	1	1	1	1	1	1	1	1	1	1	1	1	1	1	1	1	1	1	1	1	1	1	1	1	1	1	1	1	1	1	265	9	428
BACL7	120910-bin2	132	1746953	21	24058	76	5849	111480	16.8745	BACTERIA;BACTEROIDETES;FLAVOBACTERIIA;CRYOMORPHACEAE;	1	1	1	1	1	1	1	1	1	1	1	1	1	1	1	1	1	1	1	1	1	1	1	1	1	1	1	1	1	1	1	1	1	1	1	1	267	9	428
BACL7	121220-bin83	60	1723929	13	49384	37	12858	122727	24.3075	BACTERIA;BACTEROIDETES;FLAVOBACTERIIA;CRYOMORPHACEAE;	1	1	1	1	1	1	1	1	1	1	1	1	1	1	1	1	1	1	1	1	1	1	1	1	1	1	1	1	1	1	1	1	1	1	1	1	263	8	428
BACL21	121220-bin10	109	1915951	21	28212	64	10000	88771	21.6975	BACTERIA;BACTEROIDETES;FLAVOBACTERIIA;FLAVOBACTERIACEAE;	1	1	1	1	1	1	1	1	1	1	1	1	1	1	1	1	1	1	1	1	1	1	1	1	1	1	1	1	1	1	1	0	1	1	1	1	272	10	428
BACL22	120619-bin32	520	2408986	103	6612	359	2177	27387	14.2298	BACTERIA;BACTEROIDETES;FLAVOBACTERIIA;FLAVOBACTERIACEAE;	1	1	1	1	1	1	1	1	1	1	1	1	1	1	1	1	1	1	1	1	1	1	1	1	1	1	1	1	1	1	1	1	1	1	1	1	270	11	428
BACL29	121220-bin8	518	1480518	136	3426	397	1466	14929	11.0024	BACTERIA;BACTEROIDETES;FLAVOBACTERIIA;FLAVOBACTERIACEAE;	1	1	1	1	1	1	1	1	1	1	0	0	1	1	1	1	1	1	1	1	1	1	1	1	1	1	1	1	1	1	1	1	1	1	1	1	247	7	428
BACL8	120419-bin8	522	1638910	121	3953	390	1478	20275	12.6347	BACTERIA;BACTEROIDETES;FLAVOBACTERIIA;FLAVOBACTERIACEAE;	1	0	1	1	1	1	1	1	1	1	1	1	1	1	1	1	1	1	1	1	1	1	1	1	1	1	1	1	1	1	1	1	1	1	1	1	258	8	428
BACL8	120531-bin13	208	2086531	24	22088	109	4301	120247	36.9984	BACTERIA;BACTEROIDETES;FLAVOBACTERIIA;FLAVOBACTERIACEAE;	1	1	1	1	1	1	1	1	1	1	1	1	1	1	1	1	1	1	1	1	1	1	1	1	1	1	1	1	1	1	1	1	1	1	1	1	283	9	428
BACL8	120619-bin41	658	1498937	183	2659	524	1241	11420	11.4051	BACTERIA;BACTEROIDETES;FLAVOBACTERIIA;FLAVOBACTERIACEAE;	1	0	0	1	1	1	1	1	1	1	1	1	1	1	1	1	1	1	1	1	1	1	1	0	1	1	1	1	1	1	1	1	1	1	1	1	230	10	428
BACL12	120802-bin5	951	2473267	258	3081	739	1353	11646	11.6396	BACTERIA;BACTEROIDETES;SPHINGOBACTERIIA;SPHINGOBACTERIALES;	0	1	0	1	0	1	1	1	1	1	1	1	1	1	1	1	1	1	1	1	0	0	0	1	1	1	1	1	1	1	1	1	1	1	1	1	220	16	428
BACL12	120813-bin55	721	2799617	156	5133	521	1766	32481	14.2519	BACTERIA;BACTEROIDETES;SPHINGOBACTERIIA;SPHINGOBACTERIALES;	0	1	1	1	1	1	1	1	1	1	1	1	1	1	1	1	1	1	1	1	1	1	1	1	1	1	1	1	1	1	1	0	1	1	1	1	264	15	428
BACL30	120619-bin27	570	1813814	130	4363	421	1405	20340	24.4615	BACTERIA;CYANOBACTERIA;CYANOBIUM;	1	0	0	1	1	1	1	1	1	1	1	1	1	1	1	1	1	1	1	1	1	1	1	2	1	1	1	1	1	1	1	1	0	1	1	1	245	19	428
BACL10	120419-bin15	765	2834045	134	5688	536	1492	35069	26.2942	BACTERIA;PROTEOBACTERIA;ALPHAPROTEOBACTERIA;RHODOBACTER;	1	1	1	1	1	1	1	1	1	1	1	1	0	1	1	1	1	1	1	1	1	1	1	1	1	1	1	1	1	1	1	1	1	1	1	0	278	24	428
BACL10	120910-bin24	671	2763624	116	6842	452	1571	66984	22.8793	BACTERIA;PROTEOBACTERIA;ALPHAPROTEOBACTERIA;RHODOBACTER;	1	1	1	1	1	1	1	0	0	1	1	1	1	1	1	1	1	1	1	1	0	0	1	1	1	1	1	1	1	1	1	1	1	2	1	1	282	22	428
BACL10	121220-bin24	796	2112289	196	3112	616	1336	14454	15.6088	BACTERIA;PROTEOBACTERIA;ALPHAPROTEOBACTERIA;RHODOBACTER;	1	1	1	0	1	1	1	1	1	1	1	1	1	1	1	0	1	1	1	1	0	0	1	1	1	0	0	1	1	1	1	1	1	1	1	1	231	16	428
BACL20	120920-bin64	510	1143837	135	2586	407	1186	12816	43.9704	BACTERIA;PROTEOBACTERIA;ALPHAPROTEOBACTERIA;SAR11;	1	1	1	1	1	1	1	1	1	1	0	0	2	1	1	1	1	1	1	0	1	1	0	1	2	1	1	1	1	1	1	1	1	1	1	1	190	20	428
BACL5	120705-bin12	155	1056063	41	7115	125	3795	36274	43.1742	BACTERIA;PROTEOBACTERIA;ALPHAPROTEOBACTERIA;SAR11;	1	1	1	1	1	1	1	1	1	1	1	1	1	1	1	0	1	1	1	1	1	1	1	1	1	0	0	0	1	1	1	1	0	2	1	1	219	5	428
BACL5	120813-bin20	302	851154	77	3432	229	1356	14150	21.8635	BACTERIA;PROTEOBACTERIA;ALPHAPROTEOBACTERIA;SAR11;	1	1	1	1	0	0	1	1	1	1	1	1	1	1	1	1	1	1	1	1	1	1	0	1	1	1	1	0	1	1	1	1	1	1	1	1	185	2	428
BACL5	120820-bin39	228	1151850	38	8535	149	2067	39080	32.4922	BACTERIA;PROTEOBACTERIA;ALPHAPROTEOBACTERIA;SAR11;	1	1	1	1	1	1	1	0	1	1	1	1	1	1	1	1	1	1	1	1	1	1	0	1	1	0	0	0	1	1	1	1	1	1	1	1	260	6	428
BACL5	121015-bin10	323	1276172	59	5849	221	1545	39895	64.9919	BACTERIA;PROTEOBACTERIA;ALPHAPROTEOBACTERIA;SAR11;	1	1	1	1	1	1	1	1	1	1	1	1	1	1	1	1	1	1	1	1	1	1	0	1	1	1	0	0	1	0	1	1	1	1	1	1	250	10	428
BACL5	121128-bin54	272	1055524	56	5653	190	1728	19792	22.6022	BACTERIA;PROTEOBACTERIA;ALPHAPROTEOBACTERIA;SAR11;	1	1	1	1	0	1	0	1	1	1	1	2	1	1	1	1	1	1	1	1	1	1	0	0	1	1	1	0	1	1	1	1	1	1	1	1	230	5	428
BACL14	120910-bin43	336	1086213	80	3997	249	1528	19547	15.11	BACTERIA;PROTEOBACTERIA;BETAPROTEOBACTERIA;OM43;	1	1	1	1	1	1	1	1	1	1	0	1	1	1	1	1	1	1	1	1	1	1	1	1	1	1	1	1	1	1	1	1	1	1	1	1	280	12	428
BACL14	120920-bin58	268	1280196	46	8793	168	1664	29068	20.8296	BACTERIA;PROTEOBACTERIA;BETAPROTEOBACTERIA;OM43;	1	1	1	1	1	1	1	1	1	1	1	0	0	1	1	1	0	1	1	1	1	1	1	1	1	1	1	1	1	0	1	1	1	2	1	1	288	24	428
BACL3	120507-bin80	787	2338460	186	3911	593	1404	19529	13.7683	BACTERIA;PROTEOBACTERIA;GAMMAPROTEOBACTERIA;OM182;	1	1	1	1	1	1	1	1	1	1	1	1	1	1	1	1	1	1	1	1	1	1	1	1	1	1	1	1	1	1	1	1	1	1	1	1	298	12	428
BACL3	120531-bin86	749	2244757	184	3802	564	1458	17070	13.784	BACTERIA;PROTEOBACTERIA;GAMMAPROTEOBACTERIA;OM182;	1	1	1	1	1	1	1	1	1	1	1	1	1	1	1	1	1	1	1	1	1	1	1	1	1	1	1	1	1	1	1	1	1	1	1	1	283	12	428
BACL3	120619-bin3	474	2648901	70	10134	290	2185	66229	19.9242	BACTERIA;PROTEOBACTERIA;GAMMAPROTEOBACTERIA;OM182;	1	1	1	1	0	1	1	1	1	1	1	1	1	1	1	1	1	1	1	1	1	1	1	1	1	1	1	1	1	1	1	1	1	1	1	2	310	15	428
BACL3	120920-bin41	776	2191795	201	3497	592	1421	15303	14.1383	BACTERIA;PROTEOBACTERIA;GAMMAPROTEOBACTERIA;OM182;	1	1	1	1	1	1	1	0	1	1	1	1	1	1	1	1	1	1	1	1	1	1	1	1	1	1	1	1	1	0	1	1	1	1	1	1	293	12	428
BACL3	120924-bin41	641	2308797	137	4672	464	1682	22276	19.8925	BACTERIA;PROTEOBACTERIA;GAMMAPROTEOBACTERIA;OM182;	1	1	1	1	0	1	1	1	1	1	1	1	1	1	1	1	1	1	1	1	1	1	1	1	1	0	1	1	1	1	0	1	1	1	1	1	297	11	428
BACL3	121001-bin29	833	1655662	253	2134	681	1175	7478	12.5084	BACTERIA;PROTEOBACTERIA;GAMMAPROTEOBACTERIA;OM182;	1	1	1	1	1	1	1	1	1	1	1	1	1	1	1	1	1	1	1	1	1	1	1	1	1	1	1	1	1	0	1	0	1	1	1	0	227	3	428
BACL1	120507-bin14	222	1482147	31	15137	128	2431	44484	51.0273	BACTERIA;PROTEOBACTERIA;GAMMAPROTEOBACTERIA;SAR86;	1	1	1	1	1	1	1	1	1	1	1	1	1	1	1	1	1	1	1	1	1	1	1	1	1	1	1	1	1	1	1	1	1	1	0	0	270	6	428
BACL1	120619-bin26	347	1539140	49	7726	229	1653	44673	108.014	BACTERIA;PROTEOBACTERIA;GAMMAPROTEOBACTERIA;SAR86;	1	1	1	1	1	1	0	1	1	1	1	1	1	1	1	1	1	1	1	1	1	1	1	1	1	1	1	1	1	1	1	1	1	1	0	0	264	10	428
BACL1	120813-bin36	263	1264266	45	7811	174	1887	48326	19.2762	BACTERIA;PROTEOBACTERIA;GAMMAPROTEOBACTERIA;SAR86;	1	1	1	1	1	1	1	1	1	1	1	1	1	1	1	1	1	1	1	1	1	1	0	1	1	1	1	1	1	1	1	1	1	1	0	0	256	5	428
BACL1	120820-bin45	213	1455539	25	16167	118	2482	101813	36.9518	BACTERIA;PROTEOBACTERIA;GAMMAPROTEOBACTERIA;SAR86;	1	1	1	1	1	1	0	1	1	1	1	1	1	1	1	1	1	1	1	1	1	1	1	1	1	1	1	1	1	1	1	1	1	1	0	0	256	11	428
BACL1	120823-bin87	256	1451966	33	11845	154	1881	63552	54.4746	BACTERIA;PROTEOBACTERIA;GAMMAPROTEOBACTERIA;SAR86;	1	1	1	1	1	1	1	1	1	1	1	1	1	1	1	1	1	1	1	1	1	1	1	1	1	1	1	1	1	1	1	1	1	1	0	0	259	10	428
BACL1	120828-bin5	130	1029940	33	9821	101	3906	37632	16.8992	BACTERIA;PROTEOBACTERIA;GAMMAPROTEOBACTERIA;SAR86;	1	0	1	1	1	1	1	1	1	1	1	1	1	1	1	1	1	1	1	1	1	1	1	1	1	1	1	1	1	1	1	1	1	1	0	0	239	6	428
BACL1	120920-bin57	511	1450272	132	3407	390	1422	15860	124.452	BACTERIA;PROTEOBACTERIA;GAMMAPROTEOBACTERIA;SAR86;	0	1	1	1	1	1	1	1	1	1	1	1	1	1	1	1	1	1	1	1	1	1	1	1	1	1	1	1	0	1	1	1	1	1	0	0	232	11	428
BACL1	120924-bin88	268	1314100	49	7789	181	2020	34925	33.3493	BACTERIA;PROTEOBACTERIA;GAMMAPROTEOBACTERIA;SAR86;	1	1	1	1	1	1	0	1	1	1	1	1	1	1	1	1	1	1	1	1	1	1	1	1	1	1	1	1	1	1	1	1	1	1	0	0	262	4	428
BACL1	121001-bin56	360	1509054	63	6913	247	1738	44083	84.9572	BACTERIA;PROTEOBACTERIA;GAMMAPROTEOBACTERIA;SAR86;	0	1	1	1	0	1	0	1	1	1	1	1	1	1	1	1	1	1	1	1	0	1	1	1	1	1	1	1	1	1	1	1	1	1	0	0	253	9	428
BACL1	121004-bin11	132	1030921	37	9505	103	3997	41685	20.7353	BACTERIA;PROTEOBACTERIA;GAMMAPROTEOBACTERIA;SAR86;	1	1	1	1	1	1	0	1	1	1	1	1	1	1	1	1	1	1	1	1	1	1	1	1	1	1	1	1	1	1	1	1	0	1	0	0	221	3	428
BACL1	121015-bin70	252	1495089	31	12018	149	2317	76342	66.5976	BACTERIA;PROTEOBACTERIA;GAMMAPROTEOBACTERIA;SAR86;	1	1	1	1	1	1	0	1	1	1	1	1	1	1	1	1	1	1	1	1	1	1	1	1	1	1	1	1	1	1	1	1	1	1	0	0	268	8	428
BACL1	121022-bin58	213	1435343	26	14675	118	2381	81376	34.7693	BACTERIA;PROTEOBACTERIA;GAMMAPROTEOBACTERIA;SAR86;	1	1	1	1	1	1	0	1	1	1	1	1	1	1	1	1	1	1	1	1	1	1	1	1	1	1	1	1	1	1	1	1	1	1	0	0	266	7	428
BACL1	121105-bin34	311	1306513	61	6401	215	1843	23147	22.8948	BACTERIA;PROTEOBACTERIA;GAMMAPROTEOBACTERIA;SAR86;	1	1	1	1	1	1	1	1	1	1	1	1	1	1	1	1	1	1	1	1	1	1	1	1	1	1	1	1	1	1	1	1	1	1	0	0	263	5	428
BACL1	121128-bin56	242	1469346	26	15638	136	2009	58634	34.5055	BACTERIA;PROTEOBACTERIA;GAMMAPROTEOBACTERIA;SAR86;	1	1	1	1	1	1	1	1	1	1	1	1	1	1	1	1	1	1	1	1	1	1	1	1	1	1	1	1	1	1	1	1	1	1	0	0	263	11	428
BACL16	120322-bin99	675	1997685	161	3643	511	1460	15563	13.2794	BACTERIA;PROTEOBACTERIA;GAMMAPROTEOBACTERIA;SAR92;	1	1	1	1	1	1	1	1	1	1	1	1	1	1	1	1	1	1	1	1	1	1	1	1	1	1	1	1	1	1	1	1	1	1	1	1	298	15	428
BACL16	120619-bin48	101	2527476	13	55966	47	11566	181472	26.5424	BACTERIA;PROTEOBACTERIA;GAMMAPROTEOBACTERIA;SAR92;	1	1	1	1	1	1	1	1	1	1	1	1	1	1	1	1	1	1	1	1	1	1	1	1	1	1	1	1	1	1	1	1	1	1	1	1	311	21	428
BACL26	121220-bin70	743	1907425	199	2986	580	1359	20803	17.0307	BACTERIA;PROTEOBACTERIA;GAMMAPROTEOBACTERIA;SAR92;	1	1	1	1	0	1	0	1	1	1	1	1	1	0	0	1	1	1	1	1	1	1	1	1	1	0	0	1	1	1	1	1	1	1	1	1	263	12	428
BACL9	120507-bin52	458	1601779	92	5174	328	1545	40179	20.5233	BACTERIA;VERRUCOMICROBIA;LD19;	1	1	1	1	1	1	1	1	1	1	1	1	1	1	1	1	1	1	1	1	1	1	1	0	1	1	1	1	1	1	1	1	1	1	0	0	260	12	428
BACL9	120820-bin42	476	1406795	113	3743	358	1407	18216	15.1656	BACTERIA;VERRUCOMICROBIA;LD19;	0	1	1	1	1	1	1	1	1	1	1	1	1	1	1	1	1	1	1	1	1	1	1	1	1	1	1	1	1	1	1	1	1	1	0	0	242	10	428
BACL9	120924-bin69	474	1485032	111	4003	352	1499	15584	18.9202	BACTERIA;VERRUCOMICROBIA;LD19;	1	1	1	1	1	1	1	1	1	1	1	1	1	0	0	1	1	1	1	1	1	1	1	0	1	1	1	1	1	1	1	1	1	1	0	0	259	13	428
BACL24	120322-bin51	567	2980252	66	11906	339	1745	57853	28.7672	BACTERIA;VERRUCOMICROBIA;OPITUTACEAE;	1	1	1	1	1	1	1	1	1	1	1	1	1	1	1	1	1	1	1	1	1	1	1	1	1	1	1	1	1	1	1	1	1	1	1	1	274	26	428
[truncated: 72 more columns]
