# Supplementary material for: Metagenome-assembled genomes uncover a global brackish microbiome
Source: Genome Biol. 2015 Dec 14;16:279. doi: 10.1186/s13059-015-0834-7 (PMC4699468; doi:10.1186/s13059-015-0834-7)
Supplement: Additional file 4: — Phylogenetic tree in Newick format including all complete prokaryotic genomes in NCBI [ 112 ], all approved reconstructed bins (MAGs), and selected single amplified genomes, metagenome bins and isolate genomes from previous studies. (NWK 191 kb) [file 13059_2015_834_MOESM4_ESM.nwk]

((((((Euryarchaeota_Pyrococcus_ST04:0.1254,((Euryarchaeota_Pyrococcus_NA2:0.15579,(Euryarchaeota_Pyrococcus_horikoshii_OT3:0.14073,Euryarchaeota_Pyrococcus_abyssi_GE5:0.11469)0.991:0.05811)0.883:0.05568,(Euryarchaeota_Pyrococcus_furiosus_DSM_3638:5.5E-4,Euryarchaeota_Pyrococcus_furiosus_COM1:0.00506)1.000:0.17076)0.354:0.02692)1.000:0.08637,Euryarchaeota_Pyrococcus_yayanosii_CH1:0.10349)0.997:0.07942,((Euryarchaeota_Thermococcus_kodakarensis_KOD1:0.15961,((Euryarchaeota_Thermococcus_AM4:0.04885,Euryarchaeota_Thermococcus_gammatolerans_EJ3:0.05341)1.000:0.11704,(Euryarchaeota_Thermococcus_onnurineus_NA1:0.15812,(Euryarchaeota_Thermococcus_CL1:0.06874,Euryarchaeota_Thermococcus_4557:0.09851)0.406:0.02213)0.984:0.037)0.948:0.04781)1.000:0.09609,(Euryarchaeota_Thermococcus_barophilus_MP:0.16668,(Euryarchaeota_Thermococcus_litoralis_DSM_5473:0.06381,Euryarchaeota_Thermococcus_sibiricus_MM_739:0.17669)1.000:0.1168)0.838:0.05959)0.884:0.04807)1.000:0.92375,((((Euryarchaeota_Methanocaldococcus_infernus_ME:0.39103,(Euryarchaeota_Methanocaldococcus_vulcanius_M7:0.12743,(Euryarchaeota_Methanocaldococcus_fervens_AG86:0.08428,(Euryarchaeota_Methanocaldococcus_FS406_22:0.07184,Euryarchaeota_Methanocaldococcus_jannaschii_DSM_2661:0.0414)0.757:0.01963)0.983:0.03491)1.000:0.12787)0.996:0.12173,(Euryarchaeota_Methanotorris_igneus_Kol_5:0.16451,((Euryarchaeota_Methanococcus_aeolicus_Nankai_3:0.31627,Euryarchaeota_Methanothermococcus_okinawensis_IH1:0.15443)1.000:0.11668,(Euryarchaeota_Methanococcus_voltae_A3:0.48644,(Euryarchaeota_Methanococcus_vannielii_SB:0.22109,(Euryarchaeota_Methanococcus_maripaludis_C5:0.03264,((Euryarchaeota_Methanococcus_maripaludis_S2:0.01017,Euryarchaeota_Methanococcus_maripaludis_X1:0.01088)1.000:0.05056,(Euryarchaeota_Methanococcus_maripaludis_C6:0.02532,Euryarchaeota_Methanococcus_maripaludis_C7:0.04271)0.851:0.01037)0.410:0.01492)1.000:0.17076)1.000:0.17549)1.000:0.15662)1.000:0.16015)0.524:0.0869)1.000:0.6315,(Euryarchaeota_Methanopyrus_kandleri_AV19:1.37697,(Euryarchaeota_Methanothermus_fervidus_DSM_2088:0.50818,(((Euryarchaeota_Methanobacterium_MB1:0.33325,(Euryarchaeota_Methanobacterium_AL_21:0.34826,Euryarchaeota_Methanobacterium_SWAN_1:0.22711)1.000:0.11534)1.000:0.16734,((Euryarchaeota_Methanobrevibacter_AbM4:0.41291,(Euryarchaeota_Methanobrevibacter_smithii_ATCC_35061:0.40537,Euryarchaeota_Methanobrevibacter_ruminantium_M1:0.37039)0.062:0.07126)1.000:0.27472,Euryarchaeota_Methanosphaera_stadtmanae_DSM_3091:0.80443)0.991:0.19132)0.992:0.11899,(Euryarchaeota_Methanothermobacter_marburgensis_Marburg:0.13332,Euryarchaeota_Methanothermobacter_thermautotrophicus_Delta_H:0.12063)1.000:0.41399)0.981:0.16931)1.000:0.33499)0.324:0.1323)1.000:0.22994,((((Euryarchaeota_Methanocella_arvoryzae_MRE50:0.33172,(Euryarchaeota_Methanocella_paludicola_SANAE:0.18725,Euryarchaeota_Methanocella_conradii_HZ254:0.21142)1.000:0.20368)1.000:0.64517,((Euryarchaeota_Methanosaeta_harundinacea_6Ac:0.40775,(Euryarchaeota_Methanosaeta_concilii_GP6:0.42254,Euryarchaeota_Methanosaeta_thermophila_PT:0.40357)0.980:0.13203)1.000:0.51313,((Euryarchaeota_Methanosarcina_barkeri_Fusaro:0.12245,(Euryarchaeota_Methanosarcina_acetivorans_C2A:0.09792,(Euryarchaeota_Methanosarcina_mazei_Tuc01:0.00875,Euryarchaeota_Methanosarcina_mazei_Go1:0.01111)1.000:0.12178)0.991:0.05783)1.000:0.34271,((Euryarchaeota_Methanococcoides_burtonii_DSM_6242:0.403,(Euryarchaeota_Methanolobus_psychrophilus_R15:0.29082,Euryarchaeota_Methanomethylovorans_hollandica_DSM_15978:0.35182)0.999:0.1086)0.804:0.06005,(Euryarchaeota_Methanohalophilus_mahii_DSM_5219:0.5161,(Euryarchaeota_Methanohalobium_evestigatum_Z_7303:0.43254,Euryarchaeota_Methanosalsum_zhilinae_DSM_4017:0.46868)0.991:0.10236)0.516:0.06251)1.000:0.21073)1.000:0.38709)0.969:0.11042)0.519:0.10939,((((Euryarchaeota_Methanospirillum_hungatei_JF_1:0.75097,Euryarchaeota_Methanocorpusculum_labreanum_Z:0.91948)0.951:0.11592,((Euryarchaeota_Methanoculleus_bourgensis_MS2:0.19521,Euryarchaeota_Methanoculleus_marisnigri_JR1:0.14315)1.000:0.33184,(Euryarchaeota_Methanosphaerula_palustris_E1_9c:0.57779,(Euryarchaeota_Methanoregula_formicicum_SMSP:0.33653,Euryarchaeota_Methanoregula_boonei_6A8:0.37956)1.000:0.20592)0.311:0.09462)0.995:0.12785)0.558:0.10607,Euryarchaeota_Methanoplanus_petrolearius_DSM_11571:0.63427)1.000:0.56394,((Euryarchaeota_Halobacterium_NRC_1:5.0E-4,Euryarchaeota_Halobacterium_salinarum_R1:0.00516)1.000:0.38021,((((Euryarchaeota_Haloquadratum_walsbyi_DSM_16790:0.00562,Euryarchaeota_Haloquadratum_walsbyi_C23:0.00267)1.000:0.42271,(Euryarchaeota_Halogeometricum_borinquense_DSM_11551:0.15741,(Euryarchaeota_Haloferax_mediterranei_ATCC_33500:0.08915,Euryarchaeota_Haloferax_volcanii_DS2:0.0828)1.000:0.21165)0.991:0.07949)1.000:0.09981,(Euryarchaeota_Halorubrum_lacusprofundi_ATCC_49239:0.32963,Archea_halophilic_archaeon_DL31:0.37418)0.904:0.06734)0.963:0.05041,(((Euryarchaeota_Natronomonas_pharaonis_DSM_2160:0.18435,Euryarchaeota_Natronomonas_moolapensis_8_8_11:0.2116)1.000:0.2266,((Euryarchaeota_Halorhabdus_utahensis_DSM_12940:0.10447,Euryarchaeota_Halorhabdus_tiamatea_SARL4B:0.0883)1.000:0.27711,(Euryarchaeota_Halomicrobium_mukohataei_DSM_12286:0.21453,((Euryarchaeota_Haloarcula_hispanica_ATCC_33960:0.0,Euryarchaeota_Haloarcula_hispanica_N601:0.0):0.02512,Euryarchaeota_Haloarcula_marismortui_ATCC_43049:0.03994)1.000:0.20656)1.000:0.11404)1.000:0.10529)0.967:0.05339,(Euryarchaeota_Halalkalicoccus_jeotgali_B3:0.44536,(Euryarchaeota_Salinarchaeum_laminariae_Harcht_Bsk1:0.4297,(Euryarchaeota_Halovivax_ruber_XH_70:0.2991,((Euryarchaeota_Halopiger_xanaduensis_SH_6:0.09504,(Euryarchaeota_Haloterrigena_turkmenica_DSM_5511:0.14382,(Euryarchaeota_Natrinema_pellirubrum_DSM_15624:0.07128,Euryarchaeota_Natrinema_J7:0.10448)1.000:0.0521)1.000:0.04376)0.998:0.03667,(Euryarchaeota_Natrialba_magadii_ATCC_43099:0.16738,(Euryarchaeota_Natronococcus_occultus_SP4:0.15682,Euryarchaeota_Natronobacterium_gregoryi_SP2:0.15905)0.891:0.03212)0.621:0.03452)1.000:0.08671)1.000:0.10566)0.930:0.04673)0.858:0.04445)0.745:0.03375)0.962:0.12315)1.000:1.51352)0.639:0.15555)1.000:0.20623,((((Euryarchaeota_Ferroglobus_placidus_DSM_10642:0.43903,Euryarchaeota_Archaeoglobus_sulfaticallidus_PM70_1:0.45048)0.217:0.06623,Euryarchaeota_Archaeoglobus_veneficus_SNP6:0.28188)0.854:0.06663,Euryarchaeota_Archaeoglobus_fulgidus_DSM_4304:0.39211)0.088:0.0926,Euryarchaeota_Archaeoglobus_profundus_DSM_5631:0.32103)1.000:0.66433)0.998:0.16316)0.951:0.09868)0.283:0.06349,((((Korarchaeota_candidatus_Korarchaeum_cryptofilum_OPF8:1.39059,((Crenarchaeota_Thermofilum_pendens_Hrk_5:0.36086,Crenarchaeota_Thermofilum_1910b:0.27561)1.000:0.78643,((((Crenarchaeota_Ignicoccus_hospitalis_KIN4_I:1.16311,((Crenarchaeota_Acidianus_hospitalis_W1:0.3022,(Crenarchaeota_Metallosphaera_sedula_DSM_5348:0.15255,Crenarchaeota_Metallosphaera_cuprina_Ar_4:0.23614)1.000:0.33191)0.997:0.12705,((((Crenarchaeota_Sulfolobus_islandicus_L_S_2_15:5.5E-4,((Crenarchaeota_Sulfolobus_islandicus_Y_N_15_51:0.0036,Crenarchaeota_Sulfolobus_islandicus_L_D_8_5:0.00354)0.984:0.00672,(Crenarchaeota_Sulfolobus_islandicus_Y_G_57_14:0.00385,(Crenarchaeota_Sulfolobus_islandicus_M_16_27:7.1E-4,(Crenarchaeota_Sulfolobus_islandicus_M_14_25:5.5E-4,Crenarchaeota_Sulfolobus_islandicus_M_16_4:0.00141)0.840:7.1E-4)0.986:0.00602)0.994:0.00861)0.787:9.8E-4)0.917:0.00291,(Crenarchaeota_Sulfolobus_islandicus_HVE10_4:0.00345,(Crenarchaeota_Sulfolobus_islandicus_LAL14_1:0.00216,Crenarchaeota_Sulfolobus_islandicus_REY15A:5.5E-4)0.895:0.00227)0.892:0.00347)0.984:0.02982,(Crenarchaeota_Sulfolobus_solfataricus_98_2:0.02094,Crenarchaeota_Sulfolobus_solfataricus_P2:0.0126)0.998:0.0484)1.000:0.34651,(Crenarchaeota_Sulfolobus_tokodaii_7:0.29813,(Crenarchaeota_Sulfolobus_acidocaldarius_SUSAZ:0.02464,(Crenarchaeota_Sulfolobus_acidocaldarius_N8:5.5E-4,(Crenarchaeota_Sulfolobus_acidocaldarius_DSM_639:0.0,Crenarchaeota_Sulfolobus_acidocaldarius_Ron12_I:0.0):0.00522)0.936:0.01796)1.000:0.39604)1.000:0.15623)0.778:0.08118)1.000:0.65136)0.256:0.10507,((Crenarchaeota_Aeropyrum_camini_SY1_JCM_12091:0.09048,Crenarchaeota_Aeropyrum_pernix_K1:0.07652)1.000:0.95305,(Crenarchaeota_Acidilobus_saccharovorans_345_15:0.49799,Crenarchaeota_Caldisphaera_lagunensis_DSM_15908:0.68721)0.995:0.2603)1.000:0.24528)0.587:0.07499,((((Crenarchaeota_Staphylothermus_marinus_F1:0.07682,Crenarchaeota_Staphylothermus_hellenicus_DSM_12710:0.07399)1.000:0.42457,(Crenarchaeota_Thermogladius_1633:0.50696,(Crenarchaeota_Thermosphaera_aggregans_DSM_11486:0.45992,(Crenarchaeota_Desulfurococcus_mucosus_DSM_2162:0.19195,(Crenarchaeota_Desulfurococcus_kamchatkensis_1221n:0.022,Crenarchaeota_Desulfurococcus_fermentans_DSM_16532:0.01698)1.000:0.19385)1.000:0.21945)0.691:0.15444)0.964:0.12071)1.000:0.39502,Crenarchaeota_Ignisphaera_aggregans_DSM_17230:0.9847)0.852:0.14151,((Crenarchaeota_Pyrolobus_fumarii_1A:0.72641,Crenarchaeota_Hyperthermus_butylicus_DSM_5456:0.55084)0.999:0.27921,Chrenarchaeota_Fervidicoccus_fontis_Kam940:1.19793)0.788:0.08682)0.972:0.14169)0.994:0.15014,(((Crenarchaeota_Pyrobaculum_calidifontis_JCM_11548:0.17266,((Crenarchaeota_Pyrobaculum_neutrophilum_V24Sta:0.12672,Crenarchaeota_Pyrobaculum_islandicum_DSM_4184:0.13907)1.000:0.11481,(Crenarchaeota_Pyrobaculum_1860:0.12594,(Crenarchaeota_Pyrobaculum_aerophilum_IM2:0.15278,(Crenarchaeota_Pyrobaculum_oguniense_TE7:0.02362,Crenarchaeota_Pyrobaculum_arsenaticum_DSM_13514:0.01625)1.000:0.18435)1.000:0.07617)0.997:0.06428)0.969:0.0568)1.000:0.26091,(Crenarchaeota_Thermoproteus_uzoniensis_768_20:0.20707,Crenarchaeota_Thermoproteus_tenax_Kra_1:0.27177)0.999:0.15468)1.000:0.46281,(Crenarchaeota_Caldivirga_maquilingensis_IC_167:0.58914,(Crenarchaeota_Vulcanisaeta_distributa_DSM_14429:0.128,Crenarchaeota_Vulcanisaeta_moutnovskia_768_28:0.14047)1.000:0.46596)1.000:0.26546)1.000:0.39263)0.952:0.14971)0.971:0.17023)0.996:0.223,(Thaumarchaeota_candidatus_Caldiarchaeum_subterraneum:1.39394,(Thaumarchaeota_candidatus_Nitrososphaera_gargensis_Ga9_2:0.6517,(Crenarchaeota_Cenarchaeum_symbiosum_A:0.60016,(Thaumarchaeota_Nitrosarchaeum_koreensis_MY1:0.16738,(((Cluster13-121220-bin23:0.00185,Cluster13-120910-bin56:5.5E-4)1.000:0.21065,(Thaumarchaeota_candidatus_Nitrosopumilus_AR2:0.08548,(Thaumarchaeota_Nitrosopumilus_sp_AR_AJVJ01.1:5.3E-4,(Thaumarchaeota_Nitrosopumilus_maritimus_SCM1:0.13818,(Thaumarchaeota_candidatus_Nitrosopumilus_koreensis_AR1:7.2E-4,Thaumarchaeota_Nitrosopumilus_SJ_AJVJ01.1:5.5E-4)0.914:0.00579)0.894:0.03771)1.000:0.09126)0.987:0.04996)0.918:0.05267,Thaumarchaeota_Nitrosopumilus_salaria_BD31:0.40447)0.791:0.033)1.000:0.26156)1.000:0.53365)1.000:0.70565)0.992:0.28201)0.891:0.14418,Nanoarchaeota_Nanoarchaeum_equitans_Kin4_M:1.52233)0.711:0.11253,((Euryarchaeota_Methanomassiliicoccus_Mx1_Issoire:0.77303,(Euryarchaeota_candidatus_Methanomethylophilus_alvus_Mx1201:0.32024,Euryarchaeota_Thermoplasmatales_archaeon_BRNA1:0.24746)1.000:0.80773)1.000:0.60527,(((Euryarchaeota_Thermoplasma_volcanium_GSS1:0.28085,Euryarchaeota_Thermoplasma_acidophilum_DSM_1728:0.25613)1.000:0.36294,(Euryarchaeota_Picrophilus_torridus_DSM_9790:0.48462,Euryarchaeota_Ferroplasma_acidarmanus_fer1:0.5379)1.000:0.37074)1.000:0.77657,(Euryarchaeota_Aciduliprofundum_MAR08_339:0.23666,Euryarchaeota_Aciduliprofundum_boonei_T469:0.16236)1.000:0.70576)0.953:0.20239)0.997:0.26662)0.825:0.07921)1.000:0.4282,(((Dictyoglomi_Dictyoglomus_thermophilum_H_6_12:0.08567,Dictyoglomi_Dictyoglomus_turgidum_DSM_6724:0.10748)1.000:1.51726,(Firmicutes_Thermodesulfobium_narugense_DSM_14796:2.27035,(Caldiserica_Caldisericum_exile_AZM16c01:1.69601,Firmicutes_Coprothermobacter_proteolyticus_DSM_5265:2.05029)0.978:0.28611)0.369:0.18436)0.975:0.18187,((((((((Chloroflexi_Dehalogenimonas_lykanthroporepellens_BL_DC_9:0.743,(((Chloroflexi_Dehalococcoides_BAV1:0.00447,(Chloroflexi_Dehalococcoides_mccartyi_DCMB5:0.00285,Chloroflexi_Dehalococcoides_CBDB1:0.00368)0.374:0.00171)0.161:9.7E-4,(Chloroflexi_Dehalococcoides_GT:0.00288,Chloroflexi_Dehalococcoides_mccartyi_BTF08:0.00842)0.855:0.00152)1.000:0.04702,(Chloroflexi_Dehalococcoides_ethenogenes_195:0.05025,(Chloroflexi_Dehalococcoides_VS:0.01133,Chloroflexi_Dehalococcoides_mccartyi_GY50:0.01457)1.000:0.02116)0.634:0.03103)1.000:0.71137)1.000:0.92276,((unclassified_Thermobaculum_terrenum_ATCC_BAA_798:1.28439,(Chloroflexi_Thermomicrobium_roseum_DSM_5159:0.57419,Chloroflexi_Sphaerobacter_thermophilus_DSM_20745:0.4665)1.000:0.52165)1.000:0.27963,((Chloroflexi_Herpetosiphon_aurantiacus_DSM_785:0.79487,((Chloroflexi_Roseiflexus_RS_1:0.0816,Chloroflexi_Roseiflexus_castenholzii_DSM_13941:0.08867)1.000:0.36848,(Chloroflexi_Chloroflexus_aggregans_DSM_9485:0.10733,(Chloroflexi_Chloroflexus_Y_400_fl:5.5E-4,Chloroflexi_Chloroflexus_aurantiacus_J_10_fl:5.4E-4)1.000:0.07219)1.000:0.47019)1.000:0.26345)1.000:0.43334,(Chloroflexi_Anaerolinea_thermophila_UNI_1:1.21292,Caldilinea_aerophila_DSM_14535___NBRC_104270:1.03588)1.000:0.34689)0.962:0.16159)0.998:0.16732)0.965:0.15002,((TM7_Candidatus_Saccharobacterium_alaburgensis:0.45945,TM7_Candidatus_Saccharibacteria_bacterium_RAAC3_TM7_1:0.47871)1.000:1.77916,(candidate_division_WWE3_bacterium_RAAC2_WWE3_1:2.13321,candidate_division_SR1_bacterium_RAAC1_SR1_1:3.0706)0.482:0.38824)1.000:0.79846)0.973:0.14953,(((Actinobacteria_Slackia_heliotrinireducens_DSM_20476:0.52665,(Actinobacteria_Cryptobacterium_curtum_DSM_15641:0.51044,(Actinobacteria_Adlercreutzia_equolifaciens_DSM_19450:0.3665,(Actinobacteria_Gordonibacter_pamelaeae_7_10_1_b:0.18978,(Actinobacteria_Eggerthella_YY7918:0.1606,Actinobacteria_Eggerthella_lenta_DSM_2243:0.13177)0.011:0.0422)1.000:0.13835)1.000:0.14951)0.998:0.13311)1.000:0.25401,(Actinobacteria_Coriobacterium_glomerans_PW2:0.65708,(Actinobacteria_Atopobium_parvulum_DSM_20469:0.44394,Actinobacteria_Olsenella_uli_DSM_7084:0.35131)1.000:0.26298)1.000:0.39547)1.000:1.32901,((((Actinobacteria_candidatus_Actinomarina_clonesMedDCM:0.17042,(Actinobacteria_AAA015-M09:0.04215,Actinobacteria_AAA015-D07:0.27291)0.984:0.24786)1.000:2.555,(((((((Actinobacteria_Thermobifida_fusca_YX:0.26837,(Actinobacteria_Nocardiopsis_dassonvillei_DSM_43111:0.10574,Actinobacteria_Nocardiopsis_alba_ATCC_BAA_2165:0.14199)1.000:0.22559)1.000:0.25474,(Actinobacterium_Thermomonospora_curvata_DSM_43183:0.30626,(Actinobacteria_Thermobispora_bispora_DSM_43833:0.27841,Actinobacteria_Streptosporangium_roseum_DSM_43021:0.2856)1.000:0.18351)0.979:0.07153)1.000:0.1261,((Actinobacteria_Frankia_EuI1c:0.25899,(Actinobacteria_Frankia_symbiont_of_Datisca_glomerata:0.28726,(Actinobacteria_Frankia_EAN1pec:0.19672,(Actinobacteria_Frankia_CcI3:0.10499,Actinobacteria_Frankia_alni_ACN14a:0.11558)1.000:0.11631)0.981:0.04766)0.168:0.06307)1.000:0.41106,Actinobacteria_Acidothermus_cellulolyticus_11B:0.61544)0.969:0.08861)0.885:0.04849,(Actinobacteria_Catenulispora_acidiphila_DSM_44928:0.50511,(Actinobacteria_Kitasatospora_setae_KM_6054:0.29642,(Streptomyces_cattleya_NRRL_8057___DSM_46488:0.148,((Actinobacteria_Streptomyces_bingchenggensis_BCW_1:0.0965,(Actinobacteria_Streptomyces_rapamycinicus_NRRL_5491:0.03781,Actinobacteria_Streptomyces_violaceusniger_Tu_4113:0.04887)1.000:0.0764)1.000:0.08937,((Actinobacteria_Streptomyces_avermitilis_MA_4680:0.13409,(((Actinobacteria_Streptomyces_davawensis_JCM_4913:0.08363,Actinobacteria_Streptomyces_scabiei_87_22:0.12353)0.258:0.02558,(Actinobacteria_Streptomyces_collinus_Tu_365:0.07101,(Actinobacteria_Streptomyces_hygroscopicus_jinggangensis_5008:5.9E-4,Actinobacteria_Streptomyces_hygroscopicus_jinggangensis_TL01:8.8E-4)1.000:0.07067)1.000:0.0505)0.766:0.01714,Actinobacteria_Streptomyces_coelicolor_A3_2:0.12978)0.561:0.02455)1.000:0.05543,(Actinobacteria_Streptomyces_albus_J1074:0.1626,(Actinobacteria_Streptomyces_venezuelae_ATCC_10712:0.1167,((Actinobacteria_Streptomyces_fulvissimus_DSM_40593:0.03813,Actinobacteria_Streptomyces_griseus_NBRC_13350:0.04122)1.000:0.0513,(Actinobacteria_Streptomyces_SirexAA_E:0.07856,(Actinobacteria_Streptomyces_flavogriseus_ATCC_33331:0.00286,Actinobacteria_Streptomyces_PAMC26508:0.00349)1.000:0.04095)0.734:0.02262)1.000:0.07281)1.000:0.0427)0.126:0.02018)1.000:0.05639)1.000:0.06516)1.000:0.10799)1.000:0.19703)1.000:0.13414)0.998:0.05564,((((Actinobacteria_Nocardioides_JS614:0.51418,Actinobacteria_Kribbella_flavida_DSM_17836:0.43023)0.725:0.08365,(Actinobacteria_Microlunatus_phosphovorus_NM_1:0.43687,(Betaproteobacteria_Propionibacterium_propionicum_F0230a:0.5626,(Betaproteobacteria_Propionibacterium_freudenreichii_shermanii_CIRM_BIA1:0.56054,(Betaproteobacteria_Propionibacterium_acidipropionici_ATCC_4875:0.21625,(Betaproteobacteria_Propionibacterium_avidum_44067:0.05114,(Betaproteobacteria_Propionibacterium_acnes_ATCC_11828:0.01374,((Betaproteobacteria_Propionibacterium_acnes_KPA171202:5.5E-4,Betaproteobacteria_Propionibacterium_acnes_6609:6.6E-4)0.994:0.0048,(((Betaproteobacteria_Propionibacterium_acnes_TypeIA2_P_acn31:6.4E-4,Betaproteobacteria_Propionibacterium_acnes_TypeIA2_P_acn17:0.00158)0.000:5.5E-4,Betaproteobacteria_Propionibacterium_acnes_TypeIA2_P_acn33:5.5E-4)0.873:6.5E-4,((Betaproteobacteria_Propionibacterium_acnes_SK137:5.5E-4,Betaproteobacteria_Propionibacterium_acnes_HL096PA1:0.00247)0.968:0.00141,(Betaproteobacteria_Propionibacterium_acnes_266:5.5E-4,Betaproteobacteria_Propionibacterium_acnes_C1:6.5E-4)0.000:5.5E-4)0.931:6.6E-4)0.984:0.00495)0.989:0.01156)1.000:0.07227)1.000:0.20333)1.000:0.26881)0.998:0.09503)1.000:0.18474)1.000:0.22672)1.000:0.12229,((Actinobacteria_Kineococcus_radiotolerans_SRS30216:0.52342,(((((Actinobacteria_Kocuria_rhizophila_DC2201:0.34445,(Actinobacteria_Rothia_dentocariosa_ATCC_17931:0.14353,Actinobacteria_Rothia_mucilaginosa:0.10981)1.000:0.43029)1.000:0.16281,(Actinobacteria_Arthrobacter_arilaitensis_Re117:0.41806,(Actinobacteria_Renibacterium_salmoninarum_ATCC_33209:0.30162,((Actinobacteria_Arthrobacter_Rue61a:0.00645,Actinobacteria_Arthrobacter_aurescens_TC1:0.00682)1.000:0.10452,(Actinobacteria_Arthrobacter_FB24:0.08532,(Actinobacteria_Arthrobacter_phenanthrenivorans_Sphe3:0.06221,Actinobacteria_Arthrobacter_chlorophenolicus_A6:0.06086)1.000:0.04394)0.996:0.04531)1.000:0.15798)1.000:0.1092)0.999:0.0768)0.050:0.05838,Actinobacteria_Micrococcus_luteus_NCTC_2665:0.51958)1.000:0.19854,((((Actinobacteria_Clavibacter_michiganensis_sepedonicus:0.01669,(Actinobacteria_Clavibacter_michiganensis_NCPPB_382:0.01134,Actinobacteria_Clavibacter_michiganensis_nebraskensis_NCPPB_2581:0.01764)0.126:0.00471)1.000:0.28733,(Actinobacteria_Microbacterium_testaceum_StLB037:0.43906,(Actinobacteria_Leifsonia_xyli_CTCB07:0.03569,Actinobacteria_Leifsonia_xyli_cynodontis_DSM_46306:0.02799)1.000:0.25023)0.292:0.05948)0.999:0.08825,(Cluster25-120322-bin65:0.57871,(Actinobacteria_Tropheryma_whipplei_TW08_27:5.5E-4,Actinobacteria_Tropheryma_whipplei_Twist:0.00255)1.000:1.52885)0.991:0.1264)0.998:0.09331,(Actinobacteria_Rhodoluna_lacicola_MWH-Ta8:0.35366,(Actinobacteria_candidatus_Aquiluna_IMCC13023:0.02484,Cluster28-120531-bin53:0.03896)1.000:0.5083)1.000:0.31436)1.000:0.25353)1.000:0.1064,((Actinobacteria_Brachybacterium_faecium_DSM_4810:0.66676,((Actinobacteria_Bifidobacterium_asteroides_PRL2011:0.25925,((Actinobacteria_Gardnerella_vaginalis_409_05:0.1038,(Actinobacteria_Gardnerella_vaginalis_ATCC_14019:0.00297,Actinobacteria_Gardnerella_vaginalis_HMP9231:0.00205)1.000:0.08989)1.000:0.27496,(Actinobacteria_Bifidobacterium_thermophilum_RBL67:0.17658,((Actinobacteria_Bifidobacterium_animalis_ATCC_25527:0.00752,(Actinobacteria_Bifidobacterium_animalis_lactis_ATCC_27673:0.00203,(((Actinobacteria_Bifidobacterium_animalis_lactis_DSM_10140:0.0,Actinobacteria_Bifidobacterium_animalis_lactis_Bl12:0.0,Actinobacteria_Bifidobacterium_animalis_lactis_CNCM_I_2494:0.0,Actinobacteria_Bifidobacterium_animalis_lactis_B420:0.0,Actinobacteria_Bifidobacterium_animalis_lactis_V9:0.0,Actinobacteria_Bifidobacterium_animalis_lactis_BLC1:0.0,Actinobacteria_Bifidobacterium_animalis_lactis_Bi_07:0.0):5.5E-4,(Actinobacteria_Bifidobacterium_animalis_lactis_Bl_04:5.5E-4,Actinobacteria_Bifidobacterium_animalis_lactis_AD011:5.5E-4)0.000:5.5E-4)0.000:5.5E-4,Actinobacteria_Bifidobacterium_animalis_lactis_BB_12:6.8E-4)0.989:0.00232)0.985:0.0082)1.000:0.29207,((Actinobacteria_Bifidobacterium_adolescentis_ATCC_15703:0.06928,Actinobacteria_Bifidobacterium_dentium_Bd1:0.07825)1.000:0.11584,((Actinobacteria_Bifidobacterium_bifidum_S17:0.00501,(Actinobacteria_Bifidobacterium_bifidum_PRL2010:0.00215,Actinobacteria_Bifidobacterium_bifidum_BGN4:0.00334)0.329:0.001)1.000:0.15743,((Actinobacteria_Bifidobacterium_breve_UCC2003:0.0022,Actinobacteria_Bifidobacterium_breve_ACS_071_V_Sch8b:0.0035)1.000:0.04757,(Actinobacteria_Bifidobacterium_longum_JDM301:0.01073,(Actinobacteria_Bifidobacterium_longum_infantis_ATCC_15697:0.02212,(Actinobacteria_Bifidobacterium_longum_F8:0.0011,((Actinobacteria_Bifidobacterium_longum_DJO10A:0.00334,(Actinobacteria_Bifidobacterium_longum_BBMN68:0.00289,Actinobacteria_Bifidobacterium_longum_infantis_157F:0.00305)0.784:5.5E-4)0.774:5.5E-4,((Actinobacteria_Bifidobacterium_longum_KACC_91563:0.00143,Actinobacteria_Bifidobacterium_longum_NCC2705:0.00396)0.952:0.00173,Actinobacteria_Bifidobacterium_longum_JCM_1217:0.00428)0.384:7.2E-4)0.933:0.00136)1.000:0.01504)0.834:0.00811)1.000:0.03963)1.000:0.11183)0.993:0.0523)0.746:0.03407)0.988:0.03864)0.889:0.04894)1.000:0.13759)1.000:0.91039,(Actinobacteria_Mobiluncus_curtisii_ATCC_43063:0.77279,Actinobacteria_Arcanobacterium_haemolyticum_DSM_20595:0.67832)0.998:0.15748)0.994:0.11522)1.000:0.12433,(Actinobacteria_Beutenbergia_cavernae_DSM_12333:0.43847,(((Actinobacteria_Isoptericola_variabilis_225:0.15227,Actinobacteria_Xylanimonas_cellulosilytica_DSM_15894:0.2255)1.000:0.15712,(Actinobacteria_Sanguibacter_keddieii_DSM_10542:0.2153,Actinobacteria_Jonesia_denitrificans_DSM_20603:0.42557)1.000:0.1145)0.957:0.05815,(Actinobacteria_Cellulomonas_flavigena_DSM_20109:0.17837,(Actinobacteria_Cellulomonas_fimi_ATCC_484:0.13344,_Cellvibrio__gilvus_ATCC_13127:0.17902)0.994:0.05056)1.000:0.12172)1.000:0.08519)0.997:0.08359)0.997:0.08173)1.000:0.08295)0.827:0.05463,(Actinobacteria_Intrasporangium_calvum_DSM_43043:0.48036,Actinobacteria_Kytococcus_sedentarius_DSM_20547:0.58799)1.000:0.16596)1.000:0.10955)1.000:0.10353,((Actinobacteria_Stackebrandtia_nassauensis_DSM_44728:0.52185,(((Actinobacteria_Salinispora_tropica_CNB_440:0.07393,Actinobacteria_Salinispora_arenicola_CNS_205:0.04633)1.000:0.07416,(Actinobacteria_Verrucosispora_maris_AB_18_032:0.09339,(Actinobacteria_Micromonospora_L5:0.00252,Actinobacteria_Micromonospora_aurantiaca_ATCC_27029:0.01989)1.000:0.09988)0.919:0.02789)1.000:0.14078,((Actinobacteria_Actinoplanes_missouriensis_431:0.11544,Actinobacteria_Actinoplanes_SE50_110:0.11206)1.000:0.06906,(Actinobacteria_Actinoplanes_friuliensis_DSM_7358:0.12846,Actinobacteria_Actinoplanes_N902_109:0.13005)1.000:0.04897)1.000:0.14557)1.000:0.14342)1.000:0.22077,((Actinobacteria_Modestobacter_marinus:0.13522,(Actinobacteria_Geodermatophilus_obscurus_DSM_43160:0.13903,Actinobacteria_Blastococcus_saxobsidens_DD2:0.15802)0.953:0.06174)1.000:0.40535,((Actiobacteria_Nakamurella_multipartita_DSM_44233:0.60683,((Actinobacteria_Corynebacterium_kroppenstedtii_DSM_44385:0.45422,((Actinobacteria_Corynebacterium_argentoratense_DSM_44202:0.34541,(((Actinobacteria_Corynebacterium_efficiens_YS_314:0.11828,(Actinobacteria_Corynebacterium_callunae_DSM_20147:0.09575,((Actinobacteria_Corynebacterium_glutamicum_ATCC_13032:5.5E-4,Actinobacteria_Corynebacterium_glutamicum_MB001:5.5E-4)0.993:0.00502,(Actinobacteria_Corynebacterium_glutamicum_R:0.00273,(Actinobacteria_Corynebacterium_glutamicum_SCgG2:0.0,Actinobacteria_Corynebacterium_glutamicum_SCgG1:0.0):0.00205)0.949:0.00499)1.000:0.08032)1.000:0.07169)1.000:0.1657,(Actinobacteria_Corynebacterium_maris_DSM_45190:0.31701,Corynebacterium_halotolerans_YIM_70093___DSM_44683:0.14264)1.000:0.0971)0.998:0.05981,(Actinobacteria_Corynebacterium_aurimucosum_ATCC_700975:0.37641,((((Actinobacteria_Corynebacterium_diphtheriae_NCTC_13129:0.00245,(Actinobacteria_Corynebacterium_diphtheriae_CDCE_8392:0.00179,((Actinobacteria_Corynebacterium_diphtheriae_31A:0.00243,((Corynebacterium_diphtheriae_C7__beta:9.8E-4,(Actinobacteria_Corynebacterium_diphtheriae_INCA_402:0.00379,Actinobacteria_Corynebacterium_diphtheriae_BH8:0.00218)0.665:0.00124)0.875:0.00137,Actinobacteria_Corynebacterium_diphtheriae_PW8:0.00268)0.179:9.4E-4)0.863:6.0E-4,Actinobacteria_Corynebacterium_diphtheriae_HC02:0.00231)0.756:0.00124)0.916:0.00142)0.595:9.3E-4,((Actinobacteria_Corynebacterium_diphtheriae_HC03:0.00139,Actinobacteria_Corynebacterium_diphtheriae_HC04:0.00457)0.994:0.00346,Actinobacteria_Corynebacterium_diphtheriae_VA01:0.00227)0.792:5.5E-4)0.674:0.00193,(Actinobacteria_Corynebacterium_diphtheriae_241:5.5E-4,Actinobacteria_Corynebacterium_diphtheriae_HC01:5.5E-4)0.972:0.00268)1.000:0.19076,((Actinobacteria_Corynebacterium_ulcerans_0102:0.00114,(Actinobacteria_Corynebacterium_ulcerans_809:0.00123,Actinobacteria_Corynebacterium_ulcerans_BR_AD22:0.00258)0.537:0.00143)1.000:0.02004,(Actinobacteria_Corynebacterium_pseudotuberculosis_Cp162:0.00349,(((Actinobacteria_Corynebacterium_pseudotuberculosis_FRC41:5.5E-4,((((Actinobacteria_Corynebacterium_pseudotuberculosis_PAT10:0.0016,Actinobacteria_Corynebacterium_pseudotuberculosis_C231:5.5E-4)0.875:5.5E-4,((Actinobacteria_Corynebacterium_pseudotuberculosis_42_02_A:5.5E-4,Actinobacteria_Corynebacterium_pseudotuberculosis_I19:5.5E-4)0.930:5.5E-4,Actinobacteria_Corynebacterium_pseudotuberculosis_P54B96:0.00128)0.000:5.5E-4)0.711:5.5E-4,Actinobacteria_Corynebacterium_pseudotuberculosis_267:5.5E-4)0.954:9.6E-4,Actinobacteria_Corynebacterium_pseudotuberculosis_1002:5.5E-4)0.000:5.5E-4)0.853:5.5E-4,Actinobacteria_Corynebacterium_pseudotuberculosis_3_99_5:5.5E-4)0.996:0.00327,((Actinobacteria_Corynebacterium_pseudotuberculosis_CIP_52_97:0.0013,Actinobacteria_Corynebacterium_pseudotuberculosis_258:5.5E-4)0.909:6.5E-4,((Actinobacteria_Corynebacterium_pseudotuberculosis_316:9.5E-4,Actinobacteria_Corynebacterium_pseudotuberculosis_1_06_A:0.0013)0.925:9.5E-4,Actinobacteria_Corynebacterium_pseudotuberculosis_31:0.00513)0.000:5.5E-4)0.982:0.00212)0.977:0.00237)1.000:0.03976)1.000:0.13929)1.000:0.13042)0.788:0.04285)1.000:0.07636)1.000:0.16399,((Actinobacteria_Corynebacterium_terpenotabidum_Y_11:0.0775,Actinobacteria_Corynebacterium_variabile_DSM_44702:0.09257)1.000:0.27739,((Actinobacteria_Corynebacterium_urealyticum_DSM_7111:0.00403,Actinobacteria_Corynebacterium_urealyticum_DSM_7109:0.00392)1.000:0.28141,(Actinobacteria_Corynebacterium_jeikeium_K411:0.17646,Actinobacteria_Corynebacterium_resistens_DSM_45100:0.20969)0.865:0.05796)1.000:0.13069)1.000:0.14321)0.663:0.0718)1.000:0.40847,(Actinobacteria_Segniliparus_rotundus_DSM_44985:0.63698,(((Actinobacteria_Gordonia_polyisoprenivorans_VH2:0.14285,(Actinobacteria_Gordonia_KTR9:0.12696,Actinobacteria_Gordonia_bronchialis_DSM_43247:0.11604)1.000:0.05909)1.000:0.17427,Actinobacteria_Tsukamurella_paurometabola_DSM_20162:0.36147)1.000:0.08048,(((Actinobacteria_Mycobacterium_abscessus_bolletii_50594:6.0E-4,(Actinobacteria_Mycobacterium_abscessus:0.01716,Actinobacteria_Mycobacterium_massiliense_GO_06:0.00134)0.884:0.00179)1.000:0.23276,(((((Actinobacteria_Mycobacterium_MCS:0.0,Actinobacteria_Mycobacterium_KMS:0.0):0.00505,Actinobacteria_Mycobacterium_JLS:0.0059)1.000:0.12749,((Actinobacteria_Mycobacterium_chubuense_NBB4:0.09847,(Actinobacteria_Mycobacterium_vanbaalenii_PYR_1:0.0924,(Actinobacteria_Mycobacterium_gilvum_Spyr1:0.00507,Actinobacteria_Mycobacterium_gilvum_PYR_GCK:0.00587)1.000:0.09982)0.986:0.03924)1.000:0.06002,(Actinobacteria_Mycobacterium_rhodesiae_NBB3:0.1168,Actinobacteria_Mycobacterium_smegmatis_JS623:0.1058)1.000:0.03917)0.316:0.02007)0.993:0.02851,(Actinobacteria_Mycobacterium_VKM_Ac_1815D:0.18124,Actinobacteria_Mycobacterium_smegmatis_MC2_155:0.16727)0.801:0.03115)1.000:0.05092,(Actinobacteria_Mycobacterium_JDM601:0.19644,(((((Actinobacteria_Mycobacterium_bovis_AF2122_97:5.5E-4,(((Actinobacteria_Mycobacterium_africanum_GM041182:5.5E-4,(((Actinobacteria_Mycobacterium_tuberculosis_EAI5:5.3E-4,(Actinobacteria_Mycobacterium_tuberculosis_EAI5_NITR206:0.00623,Actinobacteria_Mycobacterium_tuberculosis_Beijing_NITR203:8.9E-4)1.000:0.00639)0.790:5.5E-4,(((Actinobacteria_Mycobacterium_tuberculosis_CAS_NITR204:0.0807,Actinobacteria_Mycobacterium_tuberculosis_CDC1551:5.5E-4)0.998:0.00365,((((Actinobacteria_Mycobacterium_tuberculosis_H37Rv:0.0,Actinobacteria_Mycobacterium_tuberculosis_H37Ra:0.0):5.4E-4,(Actinobacteria_Mycobacterium_tuberculosis_KZN_1435:5.5E-4,((Actinobacteria_Mycobacterium_tuberculosis_F11:5.5E-4,((Actinobacteria_Mycobacterium_tuberculosis:5.5E-4,(Mycobacterium_tuberculosis_Erdman___ATCC_35801:5.5E-4,Actinobacteria_Mycobacterium_tuberculosis_Haarlem:5.5E-4)0.911:5.5E-4)0.999:5.5E-4,(Actinobacteria_Mycobacterium_tuberculosis_RGTB327:0.01194,Actinobacteria_Mycobacterium_tuberculosis_Haarlem3_NITR202:0.1048)1.000:0.0249)0.941:8.8E-4)0.000:5.5E-4,(Actinobacteria_Mycobacterium_tuberculosis_KZN_4207:0.0,Actinobacteria_Mycobacterium_tuberculosis_CTRI_2:0.0):5.5E-4)0.000:5.5E-4)0.000:5.5E-4)0.436:5.5E-4,Actinobacteria_Mycobacterium_tuberculosis_UT205:5.5E-4)0.000:5.5E-4,Actinobacteria_Mycobacterium_tuberculosis_KZN_605:5.5E-4)0.555:5.5E-4)0.918:5.5E-4,(Actinobacteria_Mycobacterium_tuberculosis_CCDC5079:5.5E-4,Actinobacteria_Mycobacterium_tuberculosis_CCDC5180:0.00276)0.000:5.5E-4)0.989:5.5E-4)0.739:5.5E-4,(((Actinobacteria_Mycobacterium_canettii_CIPT_140070017:0.009,Actinobacteria_Mycobacterium_canettii_CIPT_140070010:0.0087)0.993:0.00492,Actinobacteria_Mycobacterium_canettii_CIPT_140070008:0.00311)0.872:0.00155,(Actinobacteria_Mycobacterium_canettii_CIPT_140060008:9.0E-4,Actinobacteria_Mycobacterium_canettii_CIPT_140010059:0.00181)0.773:5.5E-4)0.917:5.5E-4)0.624:5.5E-4)0.915:5.5E-4,Actinobacteria_Mycobacterium_tuberculosis_RGTB423:0.03046)0.957:0.00144,((Actinobacteria_Mycobacterium_bovis_BCG_Korea_1168P:0.0,Actinobacteria_Mycobacterium_bovis_BCG_Pasteur_1173P2:0.0,Actinobacteria_Mycobacterium_bovis_BCG_Mexico:0.0):5.5E-4,Actinobacteria_Mycobacterium_bovis_BCG_Tokyo_172:5.5E-4)0.904:6.2E-4)1.000:0.00759)1.000:0.1254,(Actinobacteria_Mycobacterium_marinum_M:0.00638,(Actinobacteria_Mycobacterium_liflandii_128FXT:0.0054,Actinobacteria_Mycobacterium_ulcerans_Agy99:0.01844)0.154:0.00457)1.000:0.11289)0.139:0.02407,Actinobacteria_Mycobacterium_kansasii_ATCC_12478:0.09879)1.000:0.02999,(Actinobacteria_Mycobacterium_leprae_Br4923:0.0,Actinobacteria_Mycobacterium_leprae_TN:0.0):0.21231)0.885:0.02708,(((Actinobacteria_Mycobacterium_indicus_pranii_MTCC_9506:0.00314,(Actinobacteria_Mycobacterium_intracellulare_MOTT_64:6.5E-4,(Actinobacteria_Mycobacterium_intracellulare_MOTT_02:0.00793,Actinobacteria_Mycobacterium_intracellulare_ATCC_13950:0.00103)0.996:0.00399)0.904:0.00148)0.934:0.00179,(Actinobacteria_Mycobacterium_MOTT36Y:0.0024,Actinobacteria_Mycobacterium_yongonense_05_1390:0.00572)0.661:0.00215)1.000:0.05122,(Actinobacteria_Mycobacterium_avium_104:0.01422,(Actinobacteria_Mycobacterium_avium_paratuberculosis_MAP4:5.5E-4,Actinobacteria_Mycobacterium_avium_paratuberculosis_K_10:5.5E-4)0.979:0.00402)1.000:0.05746)1.000:0.06089)1.000:0.07626)1.000:0.06819)1.000:0.10253)1.000:0.1942,(((Actinobacteria_Nocardia_farcinica_IFM_10152:0.09404,(Actinobacteria_Nocardia_brasiliensis_ATCC_700358:0.11344,Actinobacteria_Nocardia_cyriacigeorgica_GUH_2:0.09292)0.988:0.03852)1.000:0.17493,(Actinobacteria_Rhodococcus_pyridinivorans_SB3094:0.2094,(Actinobacteria_Rhodococcus_equi_103S:0.14657,((Actinobacteria_Rhodococcus_erythropolis_CCM2595:0.01132,Actinobacteria_Rhodococcus_erythropolis_PR4:0.00825)1.000:0.14577,(Actinobacteria_Rhodococcus_opacus_B4:0.02691,Actinobacteria_Rhodococcus_jostii_RHA1:0.04699)1.000:0.09746)1.000:0.07972)0.988:0.05078)1.000:0.06829)0.996:0.04915,Actinobacteria_Amycolicicoccus_subflavus_DQS3_9A1:0.41499)0.706:0.03818)0.403:0.03373)0.992:0.05158)0.994:0.06235)1.000:0.15927)0.612:0.0742,(Actinobacteria_Pseudonocardia_dioxanivorans_CB1190:0.40848,(Actinobacteria_Saccharopolyspora_erythraea_NRRL_2338:0.31947,((Actinobacteria_Saccharothrix_espanaensis_DSM_44229:0.12546,Actinobacteria_Actinosynnema_mirum_DSM_43827:0.15066)1.000:0.17858,(Actinobacteria_Saccharomonospora_viridis_DSM_43017:0.25626,(Actinobacteria_Amycolatopsis_orientalis_HCCB10007:0.11618,(Actinobacteria_Amycolatopsis_mediterranei_RB:5.4E-4,(Actinobacteria_Amycolatopsis_mediterranei_U32:0.0,Actinobacteria_Amycolatopsis_mediterranei_S699:0.0):5.5E-4)1.000:0.13238)1.000:0.12047)1.000:0.14292)0.179:0.04123)1.000:0.09046)1.000:0.06711)1.000:0.13783)0.986:0.07066)1.000:0.10223)0.664:0.05025)1.000:0.21457,(((Actinobacteria_AcI-A1_AAA278-O22:0.14151,Actinobacteria_AcI-A1_AAA027-M14:0.13519)1.000:0.16621,((Cluster15-120619-bin91:0.02784,Cluster15-120823-bin78:0.04106)1.000:0.14415,(Actinobacteria_AcI-A7_AAA024-D14:0.06511,(Actinobacteria_AcI-A7_AAA044-N04:0.03266,Actinobacteria_AcI-A7_AAA023-J06:0.1064)0.808:0.0174)1.000:0.12755)1.000:0.08071)1.000:0.14095,((((Actinobacteria_AcI-B1_AAA023-D18:0.16918,(((Cluster4-120507-bin0:0.01976,Cluster4-121001-bin59:0.01132)0.319:9.2E-4,Cluster4-120920-bin74:0.01523)0.684:0.00155,((Cluster4-121022-bin9:0.00193,Cluster4-120813-bin39:0.05659)0.985:0.01041,Cluster4-120820-bin23:0.01684)1.000:0.01112)1.000:0.18582)0.995:0.04399,(Actinobacteria_AcI-B1_AAA027-J17:0.12421,Actinobacteria_AcI-B1_AAA278-I18:0.14413)0.767:0.02969)0.645:0.02982,(Actinobacteria_AcI-B1_AAA028-A23:0.03802,Actinobacteria_AcI-B1_AAA027-L06:0.01559)1.000:0.10882)1.000:0.2811,(Cluster2-120802-bin41:0.02341,((((Cluster2-121001-bin67:0.02331,(Cluster2-120507-bin38:0.01369,Cluster2-120920-bin34:0.04648)1.000:0.02124)0.656:0.00355,Cluster2-120813-bin23:0.0409)0.980:0.01916,Cluster2-120820-bin50:0.01813)0.969:0.0153,Cluster2-121220-bin52:0.02703)0.933:0.01128)1.000:0.43065)0.997:0.11795)1.000:0.52582)1.000:0.83277,(((Actinobacteria_Ilumatobacter_nonamiensis_YM16-303:0.19065,Actinobacteria_Acidimicrobidae_bacterium_YM16_304:0.20478)1.000:0.41827,(Actinobacterium_unclassified_acidimicrobiales_JNSG00000000:0.42186,((((Cluster6-120322-bin79:0.02186,Cluster6-120910-bin40:0.02019)0.875:0.01503,(Cluster6-120924-bin43:0.01321,Cluster6-121220-bin61:0.03465)0.974:0.01056)1.000:0.23114,(Cluster17-120823-bin42:0.02756,Cluster17-120924-bin0:0.03958)1.000:0.22919)1.000:0.12919,(Cluster27-120823-bin4:0.35301,Cluster19-120924-bin39:0.56759)0.636:0.09271)1.000:0.13895)1.000:0.15109)1.000:0.64761,(Actinobacteria_Acidimicrobium_ferrooxidans_DSM_10331:0.62203,Actinobacterium_Ferrimicrobium_acidiphilum_DSM19497:0.61671)1.000:0.71883)1.000:0.37237)0.658:0.17636)0.998:0.26167,Actinobacteria_Conexibacter_woesei_DSM_14684:1.59996)0.818:0.20608,Actinobacteria_Rubrobacter_xylanophilus_DSM_9941:1.52397)0.988:0.22198)1.000:0.29665)0.904:0.11977,(((((Cyanobacteria_Synechococcus_JA_2_3B_a_2_13:0.06115,Cyanobacteria_Synechococcus_JA_3_3Ab:0.08048)1.000:0.55862,((Cyanobacteria_Synechococcus_PCC_7502:0.35248,Cyanobacteria_Pseudanabaena_PCC_7367:0.37704)1.000:0.27299,(((Cyanobacteria_Synechococcus_elongatus_PCC_7942:0.00743,Cyanobacteria_Synechococcus_elongatus_PCC_6301:0.00185)1.000:0.37908,(Cyanobacteria_Synechococcus_RCC307:0.281,((Cyanobacteria_Cyanobium_gracile_PCC_6307:0.21484,Cluster30-120619-bin27:0.22018)1.000:0.09709,(((Cyanobacteria_Prochlorococcus_marinus_MIT_9303:0.02467,Cyanobacteria_Prochlorococcus_marinus_MIT_9313:0.02089)1.000:0.16297,((Cyanobacteria_Prochlorococcus_marinus_MIT_9211:0.304,Cyanobacteria_Prochlorococcus_marinus_CCMP1375:0.29753)1.000:0.11667,((Cyanobacteria_Prochlorococcus_marinus_NATL2A:0.01737,Cyanobacteria_Prochlorococcus_marinus_NATL1A:0.0169)1.000:0.36032,(Cyanobacteria_Prochlorococcus_ALPB01:0.29725,((Cyanobacteria_Prochlorococcus_marinus_MIT_9312:0.04909,(Cyanobacteria_Prochlorococcus_marinus_MIT_9215:0.06058,(Cyanobacteria_Prochlorococcus_marinus_MIT_9301:0.0366,Cyanobacteria_Prochlorococcus_marinus_AS9601:0.03591)1.000:0.01417)1.000:0.02839)1.000:0.12348,(Cyanobacteria_Prochlorococcus_marinus_pastoris_CCMP1986:0.07748,Cyanobacteria_Prochlorococcus_marinus_MIT_9515:0.08938)1.000:0.08482)1.000:0.1619)1.000:0.50717)1.000:0.11768)1.000:0.23494)1.000:0.1051,((Cyanobacteria_Synechococcus_CC9902:0.1409,(Cyanobacteria_Synechococcus_WH_8102:0.14351,Cyanobacteria_Synechococcus_CC9605:0.1239)0.954:0.034)1.000:0.11313,(Cyanobacteria_Synechococcus_CC9311:0.17744,Cyanobacteria_Synechococcus_WH_7803:0.14195)1.000:0.07029)0.969:0.04461)1.000:0.14387)0.992:0.08569)1.000:0.73205)1.000:0.2315,(((((Cyanobacteria_Microcoleus_PCC_7113:0.24546,(Cyanobacteria_Chamaesiphon_minutus_PCC_6605:0.58856,Cyanobacteria_Crinalium_epipsammum_PCC_9333:0.21619)0.781:0.05658)1.000:0.0506,(((Cyanobacteria_Gloeocapsa_PCC_7428:0.22785,Cyanobacteria_Chroococcidiopsis_thermalis_PCC_7203:0.25651)1.000:0.06714,(Cyanobacteria_Rivularia_PCC_7116:0.28802,(Cyanoteobacteria_Calothrix_PCC_6303:0.28638,(((Cyanobacteria_Nostoc_PCC_7107:0.11822,(Cyanobacteria_Nostoc_PCC_7524:0.09016,(Cyanobacteria_Nostoc_PCC_7120:0.02531,Cyanobacteria_Anabaena_variabilis_ATCC_29413:0.02778)1.000:0.09182)1.000:0.03335)1.000:0.02678,(Cyanoteobacteria_Calothrix_PCC_7507:0.12379,Cyanobacteria_Nostoc_punctiforme_PCC_73102:0.13867)0.994:0.02786)0.700:0.0184,(Cyanobacteria_Cylindrospermum_stagnale_PCC_7417:0.12315,(Cyanobacteria_Anabaena_90:0.15726,(_Nostoc_azollae__0708:0.12156,Cyanobacteria_Anabaena_cylindrica_PCC_7122:0.0626)0.991:0.02773)1.000:0.0429)1.000:0.03861)1.000:0.05977)0.590:0.04176)1.000:0.08673)1.000:0.07428,(Cyanobacteria_Oscillatoria_acuminata_PCC_6304:0.35958,(Cyanobacteria_Oscillatoria_nigro_viridis_PCC_7112:0.29648,(Cyanobacteria_Arthrospira_platensis_NIES_39:0.36156,Cyanobacteria_erythraeum_IMS101:0.36539)0.979:0.06884)0.999:0.06184)0.985:0.04921)0.943:0.03503)0.921:0.04192,((Cyanobacteria_Halothece_PCC_7418:0.11326,Cyanobacteria_Dactylococcopsis_salina_PCC_8305:0.14979)1.000:0.41126,((Cyanobacteria_Stanieria_cyanosphaera_PCC_7437:0.30441,(Cyanobacteria_Pleurocapsa_PCC_7327:0.2435,(((Cyanobacteria_Cyanothece_PCC_8802:0.00135,Cyanobacteria_Cyanothece_PCC_8801:0.00533)1.000:0.17631,(Cyanobacteria_Cyanothece_ATCC_51142:0.1249,Cyanobacteria_Cyanobacterium_UCYN_A:0.49531)1.000:0.14146)1.000:0.12129,(Cyanobacteria_Microcystis_aeruginosa_NIES_843:0.35221,(Cyanobacteria_Cyanothece_PCC_7822:0.13643,Cyanobacteria_Cyanothece_PCC_7424:0.12142)1.000:0.15)0.931:0.04963)0.894:0.03632)0.950:0.04885)0.970:0.04136,(((Cyanobacteria_Leptolyngbya_PCC_7376:0.18752,Cyanobacteria_Synechococcus_PCC_7002:0.141)1.000:0.31325,(Cyanobacteria_Cyanobacterium_aponinum_PCC_10605:0.22944,Cyanobacteria_Cyanobacterium_stanieri_PCC_7202:0.24966)1.000:0.26443)0.469:0.05731,(Cyanobacteria_Synechocystis_PCC_6803:0.0,Synechocystis_PCC_6803_substr__GT_I:0.0,Synechocystis_PCC_6803_substr__PCC_N:0.0):0.47301)1.000:0.06541)1.000:0.07293)1.000:0.08769)1.000:0.05372,Cyanobacteria_Geitlerinema_PCC_7407:0.30923)0.992:0.05903,(Cyanobacteria_Acaryochloris_marina_MBIC11017:0.46886,((Cyanobacteria_Synechococcus_PCC_6312:0.2932,(Cyanobacteria_Thermosynechococcus_elongatus_BP_1:0.03533,Cyanobacteria_Thermosynechococcus_NK55:0.02962)1.000:0.39336)1.000:0.18082,Cyanobacteria_Cyanothece_PCC_7425:0.27154)0.873:0.06764)1.000:0.0811)0.997:0.05641)0.684:0.06672)1.000:0.18408)1.000:0.23887,(Cyanobacteria_Gloeobacter_JS:0.22898,Cyanobacteria_Gloeobacter_violaceus_PCC_7421:0.2049)1.000:0.49755)1.000:1.11658,(((Deinococcus-Thermus_Marinithermus_hydrothermalis_DSM_14884:0.2819,Deinococcus-Thermus_Oceanithermus_profundus_DSM_14977:0.52281)0.998:0.11089,((Deinococcus-Thermus_Thermus_oshimai_JL_2:0.1387,((Deinococcus-Thermus_Thermus_thermophilus_SG0_5JP17_16:0.00941,(Deinococcus-Thermus_Thermus_thermophilus_JL_18:0.01798,(Deinococcus-Thermus_Thermus_thermophilus_HB8:0.0066,Deinococcus-Thermus_Thermus_thermophilus_HB27:0.00567)1.000:0.01644)0.580:0.01091)1.000:0.14061,(Deinococcus-Thermus_Thermus_scotoductus_SA_01:0.11779,Deinococcus-Thermus_Thermus_CCB_US3_UF1:0.11308)1.000:0.04806)0.863:0.04063)1.000:0.35999,(Deinococcus-Thermus_Meiothermus_ruber_DSM_1279:0.31878,Deinococcus-Thermus_Meiothermus_silvanus_DSM_9946:0.24267)1.000:0.25897)0.809:0.08757)1.000:0.33751,(Deinococcus-Thermus_Truepera_radiovictrix_DSM_17093:0.89426,(Deinococcus-Thermus_Deinococcus_peraridilitoris_DSM_19664:0.3012,(Deinococcus-Thermus_Deinococcus_maricopensis_DSM_21211:0.27118,(Deinococcus-Thermus_Deinococcus_proteolyticus_MRP:0.44384,(Deinococcus-Thermus_Deinococcus_geothermalis_DSM_11300:0.1821,(Deinococcus-Thermus_Deinococcus_deserti_VCD115:0.17125,(Deinococcus-Thermus_Deinococcus_gobiensis_I_0:0.19638,Deinococcus-Thermus_Deinococcus_radiodurans_R1:0.21767)0.749:0.05345)1.000:0.06017)0.183:0.04973)1.000:0.14867)1.000:0.1232)1.000:0.56312)0.609:0.15001)1.000:1.08857)0.964:0.20276,Armatimonadetes_Chthonomonas_calidirosea_T49:1.88398)0.718:0.12831)0.998:0.16588,(((((Planctomycetes_Phycisphaera_mikurensis_NBRC_102666:2.08071,((Planctomycetes_Isosphaera_pallida_ATCC_43644:0.62275,Planctomycetes_Singulisphaera_acidiphila_DSM_18658:0.54125)1.000:0.51056,((Planctomycetes_Planctomyces_brasiliensis_DSM_5305:0.63803,Planctomycetes_Planctomyces_limnophilus_DSM_3776:0.71807)1.000:0.36204,(Planctomycetes_Pirellula_staleyi_DSM_6068:0.60603,Planctomycetes_Rhodopirellula_baltica_SH_1:0.87426)1.000:0.43231)1.000:0.1954)1.000:0.43158)1.000:0.63258,(((Chlamydiae_Waddlia_chondrophila_WSU_86_1044:0.55383,(Chlamydiae_candidatus_Protochlamydia_amoebophila_UWE25:0.55357,Chlamydiae_Parachlamydia_acanthamoebae_UV7:0.46686)0.927:0.14531)1.000:0.21629,(Chlamydiae_Simkania_negevensis_Z:0.72302,((Chlamydiae_Chlamydia_muridarum_Nigg:0.06722,((Chlamydiae_Chlamydia_trachomatis_RC_F_s_342:0.00148,(((((Chlamydiae_Chlamydia_trachomatis_D_SotonD1:0.0,Chlamydiae_Chlamydia_trachomatis_F_SW5:0.0,Chlamydiae_Chlamydia_trachomatis_F_SW4:0.0,Chlamydiae_Chlamydia_trachomatis_F_SWFPminus:0.0):5.5E-4,((((Chlamydiae_Chlamydia_trachomatis_E_Bour:0.0,Chlamydiae_Chlamydia_trachomatis_E_11023:0.0,Chlamydiae_Chlamydia_trachomatis_E_SW3:0.0,Chlamydiae_Chlamydia_trachomatis_E_150:0.0,Chlamydiae_Chlamydia_trachomatis_E_C599:0.0,Chlamydiae_Chlamydia_trachomatis_Sweden2:0.0):5.5E-4,Chlamydiae_Chlamydia_trachomatis_E_SotonE8:5.0E-4)0.972:5.5E-4,(Chlamydiae_Chlamydia_trachomatis_IU824:0.0,Chlamydiae_Chlamydia_trachomatis_IU888:0.0):5.0E-4)0.000:5.5E-4,Chlamydiae_Chlamydia_trachomatis_E_SotonE4:5.5E-4)0.889:9.4E-4)0.972:0.00298,((Chlamydiae_Chlamydia_trachomatis_G_SotonG1:5.5E-4,((((Chlamydiae_Chlamydia_trachomatis_D_EC:0.0,Chlamydiae_Chlamydia_trachomatis_D_UW_3_CX:0.0,Chlamydiae_Chlamydia_trachomatis_D_SotonD6:0.0,Chlamydiae_Chlamydia_trachomatis_D_LC:0.0,Chlamydiae_Chlamydia_trachomatis_D_SotonD5:0.0):5.5E-4,Chlamydiae_Chlamydia_trachomatis_K_SotonK1:5.5E-4)0.000:5.5E-4,((((Chlamydiae_Chlamydia_trachomatis_A_HAR_13:5.5E-4,(Chlamydiae_Chlamydia_trachomatis_A2497:5.5E-4,((Chlamydiae_Chlamydia_trachomatis_A_7249:0.0,Chlamydiae_Chlamydia_trachomatis_A_363:0.0):5.5E-4,(Chlamydiae_Chlamydia_trachomatis_A_5291:5.5E-4,Chlamydiae_Chlamydia_trachomatis_B_TZ1A828_OT:0.00142)0.000:5.5E-4)0.727:5.5E-4)0.912:0.00141)0.872:7.3E-4,(Chlamydiae_Chlamydia_trachomatis_C_TW_3:9.5E-4,Chlamydiae_Chlamydia_trachomatis_B_Jali20_OT:0.00143)0.000:5.5E-4)0.962:0.00187,(Chlamydiae_Chlamydia_trachomatis_G_9768:0.0,Chlamydiae_Chlamydia_trachomatis_G_11074:0.0,Chlamydiae_Chlamydia_trachomatis_G_9301:0.0):5.5E-4)0.000:5.5E-4,Chlamydiae_Chlamydia_trachomatis_G_11222:5.5E-4)0.847:5.4E-4)0.914:9.4E-4,(Chlamydiae_Chlamydia_trachomatis_J_6276tet1:0.00331,Chlamydiae_Chlamydia_trachomatis_Ia_SotonIa1:5.1E-4)0.894:9.5E-4)0.784:5.5E-4)0.946:0.00169,Chlamydiae_Chlamydia_trachomatis:0.00613)0.939:0.00336)0.267:0.00119,(Chlamydiae_Chlamydia_trachomatis_RC_F_69:5.4E-4,(Chlamydiae_Chlamydia_trachomatis_RC_J_971:0.00147,((Chlamydiae_Chlamydia_trachomatis_RC_J_966:5.4E-4,((((Chlamydiae_Chlamydia_trachomatis_L2_25667R:0.0,Chlamydiae_Chlamydia_trachomatis_RC_L2_55:0.0):5.5E-4,(((Chlamydiae_Chlamydia_trachomatis_434_Bu:0.0,Chlamydiae_Chlamydia_trachomatis_L2_434_Bu_f:0.0,Chlamydiae_Chlamydia_trachomatis_L2_434_Bu_i:0.0):5.5E-4,(Chlamydiae_Chlamydia_trachomatis_L2b_UCH_1_proctitis:5.4E-4,Chlamydiae_Chlamydia_trachomatis_L2c:5.0E-4)0.737:5.5E-4)1.000:0.01005,(Chlamydiae_Chlamydia_trachomatis_L3_404_LN:5.5E-4,((Chlamydiae_Chlamydia_trachomatis_L2b_LST:0.0,Chlamydiae_Chlamydia_trachomatis_L2b_Ams2:0.0):5.5E-4,(Chlamydiae_Chlamydia_trachomatis_L2b_Canada1:5.5E-4,(Chlamydiae_Chlamydia_trachomatis_L2b_UCH_2:0.0,Chlamydiae_Chlamydia_trachomatis_L1_440_LN:0.0,Chlamydiae_Chlamydia_trachomatis_L2b_Canada2:0.0,Chlamydiae_Chlamydia_trachomatis_L2b_Ams1:0.0,Chlamydiae_Chlamydia_trachomatis_L2b_Ams3:0.0,Chlamydiae_Chlamydia_trachomatis_L2b_Ams5:0.0,Chlamydiae_Chlamydia_trachomatis_L2b_Ams4:0.0,Chlamydiae_Chlamydia_trachomatis_L2b_CV204:0.0,Chlamydiae_Chlamydia_trachomatis_L2b_8200_07:0.0,Chlamydiae_Chlamydia_trachomatis_L2b_795:0.0,Chlamydiae_Chlamydia_trachomatis_L1_224:0.0,Chlamydiae_Chlamydia_trachomatis_L1_115:0.0):5.5E-4)0.615:5.5E-4)0.766:5.0E-4)0.764:5.5E-4)0.731:5.5E-4)0.697:5.5E-4,(Chlamydiae_Chlamydia_trachomatis_RC_L2_s_3:5.3E-4,Chlamydiae_Chlamydia_trachomatis_RC_L2_s_46:9.5E-4)0.624:5.5E-4)0.950:0.00237,Chlamydiae_Chlamydia_trachomatis_RC_J_943:5.5E-4)0.875:0.0012)0.584:0.00137,Chlamydiae_Chlamydia_trachomatis_RC_J_953:0.0019)0.520:5.5E-4)0.965:0.00191)0.915:0.00207)0.912:0.0021,Chlamydiae_Chlamydia_trachomatis_RC_F_s_852:0.00123)0.683:5.9E-4)0.842:0.00282,Chlamydiae_Chlamydia_trachomatis_RC_J_s_122:0.0028)1.000:0.08839)1.000:0.3268,(((Chlamydiae_Chlamydophila_abortus_S26_3:0.03405,(Chlamydiae_Chlamydia_psittaci_M56:0.00994,((((Chlamydiae_Chlamydia_psittaci_84_55:0.00197,Chlamydiae_Chlamydophila_psittaci_6BC:5.5E-4)0.556:5.4E-4,((Chlamydiae_Chlamydia_psittaci_NJ1:0.00284,(Chlamydiae_Chlamydophila_psittaci_Mat116:0.00241,Chlamydiae_Chlamydia_psittaci_MN:0.0055)0.874:5.8E-4)0.932:0.00119,((Chlamydiae_Chlamydophila_psittaci_08DC60:0.0,Chlamydiae_Chlamydophila_psittaci_01DC11:0.0,Chlamydiae_Chlamydophila_psittaci_C19_98:0.0,Chlamydiae_Chlamydophila_psittaci_02DC15:0.0):5.5E-4,Chlamydiae_Chlamydophila_psittaci_RD1:5.5E-4)0.989:5.3E-4)1.000:0.0098)0.909:0.00171,(Chlamydiae_Chlamydia_psittaci_CP3:0.00576,(Chlamydiae_Chlamydia_psittaci_WC:5.5E-4,(Chlamydiae_Chlamydia_psittaci_VS225:0.00451,(Chlamydiae_Chlamydia_psittaci_WS_RT_E30:0.00459,Chlamydiae_Chlamydia_psittaci_GR9:0.0025)0.963:0.00267)0.878:0.00133)0.242:5.3E-4)1.000:0.01602)0.821:5.4E-4,Chlamydiae_Chlamydia_psittaci_01DC12:0.00278)0.998:0.00662)0.997:0.01552)1.000:0.06632,(Chlamydiae_Chlamydophila_felis_Fe_C_56:0.07798,Chlamydiae_Chlamydophila_caviae_GPIC:0.0752)0.308:0.01823)1.000:0.13783,((Chlamydiae_Chlamydophila_pneumoniae_LPCoLN:0.00157,(Chlamydiae_Chlamydophila_pneumoniae_AR39:5.5E-4,(Chlamydiae_Chlamydophila_pneumoniae_TW_183:5.5E-4,(Chlamydiae_Chlamydophila_pneumoniae_CWL029:0.0,Chlamydiae_Chlamydophila_pneumoniae_J138:0.0):5.5E-4)0.000:5.5E-4)0.979:0.0041)1.000:0.27196,(Chlamydiae_Chlamydia_pecorum_PV3056_3:0.0132,(Chlamydiae_Chlamydophila_pecorum_E58:0.00359,(Chlamydiae_Chlamydia_pecorum_P787:9.2E-4,Chlamydiae_Chlamydia_pecorum_W73:0.00138)0.865:5.7E-4)0.154:5.4E-4)1.000:0.31375)1.000:0.11407)0.506:0.07386)1.000:1.4153)0.836:0.16224)1.000:1.60425,(((Verrucomicrobia_opitutae_AAA300-O17:0.03553,(Verrucomicrobia_opitutae_AAA300-N18:0.08549,Verrucomicrobia_opitutae_AAA300-K03:0.02391)0.606:0.02681)1.000:1.11001,(Verrucomicrobia_Opitutus_terrae_PB90_1:0.77535,(Cluster24-120322-bin51:0.28314,Verrucomicrobia_Coraliomargarita_akajimensis_DSM_45221:0.22842)1.000:0.56538)0.248:0.18601)1.000:0.57888,((Verrucomicrobia_S3_AAA164-E04:0.08813,((Verrucomicrobia_S3_AAA164-I21:6.3E-4,Verrucomicrobia_verrucomicrobia_AAA164-B23:5.3E-4)0.998:0.07806,(Verrucomicrobia_S3_AAA164-N20:5.5E-4,Verrucomicrobia_S3_AAA164-A08:2.02967)0.928:0.10779)1.000:0.19881)1.000:1.12814,((Verrucomicrobia_Methylacidiphilum_infernorum_V4:1.33359,(Cluster9-120924-bin69:0.00698,(Cluster9-120820-bin42:0.0237,Cluster9-120507-bin52:0.0332)0.906:0.00809)1.000:0.98063)1.000:0.37532,((Verrucomicrobia_candidatus_Spartobacteria_baltica:0.82993,Verrucomicrobia_spartobacteria_Chtoniobacter_flavus_ABVL01.1:0.73903)0.995:0.17208,(((Verrucomicrobia_verrucomicrobia_AAA164-L15:0.11706,((Verrucomicrobia_verrucomicrobia_AAA164-P11:0.96269,Verrucomicrobia_verrucomicrobia_AAA164-M04:5.3E-4)0.997:0.07815,Verrucomicrobia_verrucomicrobia_AAA164-A21:0.1603)0.631:0.04317)0.865:0.02552,(Verrucomicrobia_verrucomicrobia_AAA168-F10:0.2168,(Verrucomicrobia_verrucomicrobia_AAA168-E21:0.07029,Verrucomicrobia_verrucomicrobia_AAA164-O14:0.08464)0.924:0.02657)0.983:0.02376)1.000:0.79709,Verrucomicrobia_Akkermansia_muciniphila_ATCC_BAA_835:0.84071)1.000:0.58812)0.994:0.17004)0.895:0.10245)0.996:0.17167)1.000:0.51068)0.453:0.14243)1.000:0.21131,((Spirochaetes_Turneriella_parva_DSM_21527:1.74878,((Leptospira_biflexa_serovar_Patoc__Patoc_1__Paris_:5.5E-4,Leptospira_biflexa_serovar_Patoc__Patoc_1__Ames_:5.5E-4)1.000:0.65083,((Spirochaetes_Leptospira_borgpetersenii_serovar_Hardjo_bovis_JB197:5.4E-4,Spirochaetes_Leptospira_borgpetersenii_serovar_Hardjo_bovis_L550:5.5E-4)1.000:0.06864,(Spirochaetes_Leptospira_interrogans_serovar_Copenhageni_Fiocruz_L1_130:0.00117,(Spirochaetes_Leptospira_interrogans_serovar_Lai_IPAV:0.0,Spirochaetes_Leptospira_interrogans_serovar_Lai_56601:0.0):0.00163)1.000:0.07892)1.000:0.50307)1.000:0.96259)1.000:0.84611,((((Spirochaetes_Brachyspira_pilosicoli_P43_6_78:0.00513,Spirochaetes_Brachyspira_pilosicoli_95_1000:0.0022)0.846:0.00135,(Spirochaetes_Brachyspira_pilosicoli_B2904:0.00476,Spirochaetes_Brachyspira_pilosicoli_WesB:0.00731)0.326:0.00256)0.999:0.09329,(Spirochaetes_Brachyspira_murdochii_DSM_12563:0.07688,(Spirochaetes_Brachyspira_intermedia_PWS_A:0.02921,Spirochaetes_Brachyspira_hyodysenteriae_WA1:0.02845)1.000:0.06674)0.993:0.08618)1.000:2.02147,((((Spirochaetes_Borrelia_crocidurae_Achema:0.00718,(Spirochaetes_Borrelia_duttonii_Ly:0.00378,Spirochaetes_Borrelia_recurrentis_A1:0.00804)0.660:0.00424)1.000:0.12552,(Spirochaetes_Borrelia_miyamotoi_LB_2001:0.14717,(Spirochaetes_Borrelia_hermsii_DAH:0.06976,Spirochaetes_Borrelia_turicatae_91E135:0.06764)0.936:0.02628)0.497:0.03797)0.998:0.1749,((Spirochaetes_Borrelia_bissettii_DN127:0.03384,(((Spirochaetes_Borrelia_burgdorferi_JD1:5.7E-4,Spirochaetes_Borrelia_burgdorferi_ZS7:0.00323)0.852:5.8E-4,(Spirochaetes_Borrelia_burgdorferi_N40:0.00315,Spirochaetes_Borrelia_burgdorferi_CA382:5.5E-4)0.837:5.5E-4)0.000:5.5E-4,Spirochaetes_Borrelia_burgdorferi_B31:5.5E-4)1.000:0.02514)0.971:0.02226,((Spirochaetes_Borrelia_afzelii_HLJ01:0.00429,Spirochaetes_Borrelia_afzelii_PKo:0.0018)1.000:0.03113,(Spirochaetes_Borrelia_garinii_PBi:0.01412,(Spirochaetes_Borrelia_garinii_NMJW1:0.00335,(Spirochaetes_Borrelia_garinii_BgVir:8.6E-4,Spirochaetes_Borrelia_valaisiana_VS116:0.12192)0.971:0.00352)0.965:0.00377)1.000:0.03387)0.223:0.00997)1.000:0.27808)1.000:1.78053,((Spirochaetes_Spirochaeta_coccoides_DSM_17374:0.60544,(Spirochaetes_Spirochaeta_Buddy:0.31244,Spirochaetes_Sphaerochaeta_pleomorpha_Grapes:0.27001)1.000:0.32463)1.000:0.72426,(((Spirochaetes_Spirochaeta_caldaria_DSM_7334:0.40249,(Spirochaetes_Treponema_primitia_ZAS_2:0.28882,Spirochaetes_Treponema_azotonutricium_ZAS_9:0.34168)1.000:0.21481)1.000:0.28822,((Spirochaetes_Treponema_brennaborense_DSM_12168:0.37514,Spirochaetes_Treponema_succinifaciens_DSM_2489:0.68293)1.000:0.32179,((Spirochaetes_Treponema_paraluiscuniculi_Cuniculi_A:0.00559,(Spirochaetes_Treponema_pallidum_Nichols:0.00151,((Spirochaetes_Treponema_pallidum_Mexico_A:0.0,Spirochaetes_Treponema_pallidum_SS14:0.0,Spirochaetes_Treponema_pallidum_Chicago:0.0):5.5E-4,(Spirochaetes_Treponema_pallidum_DAL_1:5.5E-4,(Spirochaetes_Treponema_pallidum_pertenue_SamoaD:0.0,Spirochaetes_Treponema_pallidum_pertenue_CDC2:0.0,Spirochaetes_Treponema_pallidum_Fribourg_Blanc:0.0,Spirochaetes_Treponema_pallidum_pertenue_Gauthier:0.0):5.5E-4)0.000:5.5E-4)0.909:5.5E-4)0.855:0.00284)1.000:0.89916,(Spirochaetes_Treponema_pedis_T_A4:0.20673,Spirochaetes_Treponema_denticola_ATCC_35405:0.20233)1.000:0.46775)1.000:0.27557)1.000:0.30539)1.000:0.35124,(Spirochaetes_Spirochaeta_smaragdinae_DSM_11293:0.94322,((Spirochaetes_Spirochaeta_thermophila_DSM_6578:0.02074,Spirochaetes_Spirochaeta_thermophila_DSM_6192:0.02423)1.000:0.90119,(Spirochaetes_Spirochaeta_L21_RPul_D2:0.80681,Spirochaetes_Spirochaeta_africana_DSM_8902:0.81795)1.000:0.25501)0.996:0.15616)0.993:0.13286)0.834:0.14045)0.996:0.21446)1.000:0.47897)0.939:0.19264)0.999:0.23136)0.602:0.08943,(Deltaproteobacterium_BABL1:3.43981,((((MGA_Marinimicrobia_AAA298-D23:0.35583,(MGA_Marinimicrobia_AAA160-B08:0.11484,(MGA_Marinimicrobia_AAA076-C11:5.4E-4,(MGA_Marinimicrobia_AAA076-I06:0.02364,MGA_Marinimicrobia_AAA076-M08:0.01798)0.951:0.00438)1.000:0.10614)1.000:0.23717)1.000:2.37607,(((Chlorobi_Ignavibacterium_album_JCM_16511:0.57229,Ignavibacteriae_Melioribacter_roseus_P3M:0.57986)1.000:0.70696,(Chlorobi_Chloroherpeton_thalassium_ATCC_35110:0.5564,((Chlorobi_Chlorobium_phaeobacteroides_BS1:0.28721,Chlorobi_Prosthecochloris_aestuarii_DSM_271:0.25744)1.000:0.13274,((Chlorobi_Chlorobium_tepidum_TLS:0.11255,Chlorobi_Chlorobaculum_parvum_NCIB_8327:0.10072)1.000:0.26233,((Chlorobi_Chlorobium_phaeovibrioides_DSM_265:0.21776,Chlorobi_Chlorobium_luteolum_DSM_273:0.19826)1.000:0.15289,((Chlorobi_Chlorobium_phaeobacteroides_DSM_266:0.23898,Chlorobi_Chlorobium_limicola_DSM_245:0.23461)0.999:0.06946,(Chlorobi_Pelodictyon_phaeoclathratiforme_BU_1:0.17256,Chlorobi_Chlorobium_chlorochromatii_CaD3:0.32441)1.000:0.09592)0.376:0.05006)1.000:0.1033)1.000:0.11573)1.000:0.48957)1.000:0.71838)1.000:0.21248,(((Bacteroidetes_Salinibacter_ruber_DSM_13855:0.00289,Bacteroidetes_Salinibacter_ruber_M8:0.00823)1.000:0.80405,(Bacteroidetes_Rhodothermus_marinus_SG0_5JP17_172:0.00958,Bacteroidetes_Rhodothermus_marinus_DSM_4252:0.0124)1.000:0.47372)1.000:0.79544,((((((Bacteroidetes_Bacteroides_CF50:0.76934,(Bacteroidetes_Alistipes_shahii_WAL_8301:0.12276,Bacteroidetes_Alistipes_finegoldii_DSM_17242:0.10714)1.000:0.71553)1.000:0.20394,(Bacteroidetes_Odoribacter_splanchnicus_DSM_20712:0.70548,(Bacteroidetes_Paludibacter_propionicigenes_WB4:0.49392,((((Bacteroidetes_Bacteroides_helcogenes_P_36_108:0.16593,((Bacteroidetes_Bacteroides_fragilis_NCTC_9343:0.00396,(Bacteroidetes_Bacteroides_fragilis_638R:0.00231,Bacteroidetes_Bacteroides_fragilis_YCH46:0.0053)0.978:0.00521)1.000:0.08725,(Bacteroidetes_Bacteroides_thetaiotaomicron_VPI_5482:0.03997,Bacteroidetes_Bacteroides_xylanisolvens_XB1A:0.06187)1.000:0.07448)0.998:0.04837)1.000:0.07975,(Bacteroidetes_Bacteroides_vulgatus_ATCC_8482:0.1394,Bacteroidetes_Bacteroides_salanitronis_DSM_18170:0.24494)1.000:0.07545)1.000:0.12257,(Bacteroidetes_Prevotella_ruminicola_23:0.25197,(Bacteroidetes_Prevotella_oral_taxon_299_F0039:0.35251,(Bacteroidetes_Prevotella_dentalis_DSM_3688:0.26302,(Bacteroidetes_Prevotella_intermedia_17:0.21002,(Bacteroidetes_Prevotella_denticola_F0289:0.07453,Bacteroidetes_Prevotella_melaninogenica_ATCC_25845:0.06444)1.000:0.11387)1.000:0.11462)1.000:0.08971)0.967:0.0896)1.000:0.37316)1.000:0.15726,((Bacteroidetes_Tannerella_forsythia_ATCC_43037:0.40723,Bacteroidetes_Parabacteroides_distasonis_ATCC_8503:0.23912)0.999:0.10918,(Candidatus_Azobacteroides_pseudotrichonymphae_genomovar__CFP2:0.77572,(Bacteroidetes_Porphyromonas_asaccharolytica_DSM_20707:0.92648,(Bacteroidetes_Porphyromonas_gingivalis_ATCC_33277:9.2E-4,(Bacteroidetes_Porphyromonas_gingivalis_TDC60:0.00477,Bacteroidetes_Porphyromonas_gingivalis_W83:0.004)0.949:0.00639)1.000:0.34778)1.000:0.28207)0.444:0.08944)0.940:0.07943)1.000:0.11379)1.000:0.22481)0.257:0.08137)1.000:0.39733,Bacteroidetes_flavobacterium_MS220-5C:0.99693)0.248:0.05685,((Bacteroidetes_Crocinitomix_catalasitica:0.59702,(Bacteroidetes_Fluviicola_tafensis:5.5E-4,Bacteroidetes_Fluviicola_taffensis_DSM_16823:5.5E-4)1.000:0.53809)1.000:0.28196,((Cluster11-121001-bin54:0.01173,(Cluster11-121015-bin20:0.02602,Cluster11-121128-bin16:0.03434)0.591:0.0083)1.000:0.80636,((((Bacteroidetes_Capnocytophaga_ochracea_DSM_7271:0.30054,Bacteroidetes_Capnocytophaga_canimorsus_Cc5:0.22463)1.000:0.25214,((((Cluster29-121220-bin8:0.62938,(Bacteroidetes_flavobacterium_MS024-2A:0.43873,Bacteroidetes_flavobacterium_AAA536-P05:0.84847)0.965:0.14909)1.000:0.18336,(((Cluster8-120419-bin8:0.02597,(Cluster8-120531-bin13:0.00285,(Bacteroidetes_flavobacterium_MS024-3C:0.03354,Cluster8-120619-bin41:5.3E-4)1.000:0.01762)1.000:0.02253)1.000:0.44553,((Bacteroidetes_Eudoraea_adriatica_DSM19308:0.24165,(((Bacteroidetes_Cellulophaga_lytica_DSM_7489:0.20399,Bacteroidetes_Cellulophaga_algicola_DSM_14237:0.18998)1.000:0.04817,Bacteroidetes_Zobellia_galactanivorans:0.18448)0.826:0.03506,Bacteroidetes_Flavobacteriales_bacterium_HTCC2170:0.18082)0.937:0.04815)0.670:0.03531,((Bacteroidetes_Muricauda_ruestringensis_DSM_13258:0.18247,Bacteroidetes_Mesoflavibacter_zeaxanthinifaciens_S86:0.22928)0.875:0.04927,Bacteroidetes_Robiginitalea_biformata_HTCC2501:0.40877)0.596:0.03091)0.964:0.0441)1.000:0.07006,Bacteroidetes_Galbibacter_marinus:0.37001)0.995:0.04647)0.519:0.02347,((((Bacteroidetes_Krokinobacter_4H_3_7_5:0.34876,(Bacteroidetes_Aquimarina_latercula_DSM2041:0.1283,Bacteroidetesacter_Aquimarina_muelleri_DSM19832:0.13398)1.000:0.1547)0.947:0.0523,((Bacteroidetes_Gillisia_marina:0.24579,(Bacteroidetes_Zunongwangia_profunda_SM_A87:0.22865,(Bacteroidetes_GramellaPortivictoriae_DSM23547:0.12321,Bacteroidetes_Gramella_forsetii_KT0803:0.11173)1.000:0.12252)0.999:0.06795)1.000:0.0718,(Bacteroidetes_Mesonia_mobilis_DSM19841:0.2437,(Bacteroidetes_Psychroflexus_torquis_ATCC_700755:0.49916,Bacteroidetes_Croceibacter_atlanticus_HTCC2559:0.23072)0.180:0.05609)0.835:0.04957)1.000:0.0638)0.311:0.03318,(Bacteroidetes_Persicivirga_dokdonensis_DSW_6:0.49579,((Bacteroidetes_Altibacter_lentus:0.15965,(Bacteroidetes_Aequorivita_sublithincola_DSM_14238:0.08594,Bacteroidetes_Aequorivita_capsosiphonis_DSM23843:0.09095)1.000:0.14646)0.991:0.06778,Cluster21-121220-bin10:0.46773)1.000:0.09054)0.999:0.05245)0.939:0.03677,((Bacteroidetes_Arenitalea_lutea:0.20852,(Bacteroidetes_Lacinutrix_5H_3_7_4:0.18259,(Bacteroidetes_Bizionia_argentinensisJUB59:0.2054,(Bacteroidetes_Gelidibacter_mesophilus_DSM14095:0.19002,Bacteroidetes_Winogradskyella_psychrotolerans_RS3:0.2158)0.058:0.04903)0.593:0.03203)0.963:0.04462)1.000:0.08492,(Bacteroidetes_Tenacibaculum_ovolyticum_DSM18103:0.20712,(Bacteroidetes_flavobacterium_AAA160-P02:0.22165,(Bacteroidetes_Polaribacter_MED152:0.14367,Cluster22-120619-bin32:0.23793)0.998:0.0646)0.958:0.05058)1.000:0.29344)1.000:0.05747)0.963:0.04245)1.000:0.08167,(Bacteroidetes_Flavobacterium_beibuense_F44-8:0.22436,((Bacteroidetes_Flavobacterium_indicum_GPTSA100_9:0.23752,Bacteroidetes_Flavobacterium_columnare_ATCC_49512:0.2135)1.000:0.0648,(Bacteroidetes_Flavobacterium_psychrophilum_JIP02_86:0.17745,(Bacteroidetes_Flavobacterium_branchiophilum_FL_15:0.27346,(Bacteroidetes_Flavicola_tegenticola_DSM22377:0.21297,(Bacteroidetes_Flavobacterium_frigidarium_DSM17623:0.13439,(Bacteroidetes_Flavobacterium_hydatis:0.06973,(Bacteroidetes_Flavobacterium_sp_WG21:0.03958,(Bacteroidetes_Flavobacterium_johnsoniae_UW101:0.07958,Bacteroidetes_Flavobacterium_sp_KJJ:0.04095)0.993:0.02743)1.000:0.05416)1.000:0.07481)1.000:0.06133)0.003:0.03468)0.780:0.03023)1.000:0.06849)1.000:0.06698)1.000:0.17574)0.724:0.05243)1.000:0.1965,((Bacteroidetes_candidatus_Uzinura_diaspidicola_ASNER:0.89007,(((Blattabacterium__Blattella_germanica__Bge:0.16417,(Blattabacterium__Nauphoeta_cinerea_:0.12973,(Blattabacterium__Panesthia_angustipennis_spadica__BPAA:0.11623,Blattabacterium__Blaberus_giganteus_:0.11143)0.649:0.0218)1.000:0.08283)1.000:0.11105,((Blattabacterium__Blatta_orientalis__Tarazona:0.03807,Blattabacterium__Periplaneta_americana__BPLAN:0.02574)1.000:0.19359,(Blattabacterium__Mastotermes_darwiniensis__MADAR:0.19336,Blattabacterium__Cryptocercus_punctulatus__Cpu:0.17442)1.000:0.0686)0.984:0.05349)1.000:0.44838,(Bacteroidetes_candidatus_Sulcia_muelleri_CARI:0.17497,(Bacteroidetes_candidatus_Sulcia_muelleri_SMDSEM:0.36618,(Bacteroidetes_candidatus_Sulcia_muelleri_Sulcia_ALF:0.07668,(Bacteroidetes_candidatus_Sulcia_muelleri_GWSS:0.00815,Bacteroidetes_candidatus_Sulcia_muelleri_DMIN:0.00417)0.998:0.0427)1.000:0.18013)0.492:0.04677)1.000:0.67167)0.995:0.20224)1.000:0.51566,(((Bacteroidetes_Riemerella_anatipestifer_RA_CH_1:0.00971,(Bacteroidetes_Riemerella_anatipestifer_RA_CH_2:8.5E-4,(Bacteroidetes_Riemerella_anatipestifer_RA_GD:0.00639,Riemerella_anatipestifer_ATCC_11845___DSM_15868:0.00153)0.152:8.0E-4)0.998:0.01274)1.000:0.18841,(Bacteroidetes_Epilithonimonas_sp_FH1:0.2344,Bacteroidetes_Flavobacteriaceae_bacterium_3519_10:0.22036)1.000:0.11563)1.000:0.49427,(Bacteroidetes_Weeksella_virosa_DSM_16922:0.53619,Bacteroidetes_Ornithobacterium_rhinotracheale_DSM_15997:0.54291)0.998:0.10767)0.988:0.09631)1.000:0.23274)1.000:0.15083,(((Bacteroidetes_Owenweeksia_hongkongensis_DSM_17368:5.5E-4,Bacteroidetes_Owenkeensia_hongkongnensis:5.5E-4)1.000:0.46664,((Cluster18-120924-bin36:0.00876,Cluster18-120507-bin74:0.05936)1.000:0.38888,(Cluster23-120924-bin60:0.15507,(Cluster7-121220-bin83:0.00387,(Cluster7-120322-bin74:0.00846,Cluster7-120910-bin2:0.00156)0.860:5.4E-4)1.000:0.18411)1.000:0.224)1.000:0.62188)0.098:0.14641)0.088:0.0641)0.777:0.08183)0.472:0.07348)1.000:0.07824)1.000:0.09486,((Bacteroidetes_Solitalea_canadensis_DSM_3403:0.39241,(Bacteroidetes_Pedobacter_saltans_DSM_12145:0.33105,(Bacteroidetes_Sphingobacterium_21:0.36765,Bacteroidetes_Pedobacter_heparinus_DSM_2366:0.32988)0.136:0.06718)1.000:0.18631)1.000:0.25712,((Bacteroidetes_Cytophaga_hutchinsonii_ATCC_33406:0.65459,(((Bacteroidetes_Spirosoma_linguale_DSM_74:0.20116,Bacteroidetes_Fibrella_aestuarina:0.23804)1.000:0.21664,(Bacteroides_Runella_slithyformis_DSM_19594:0.32409,Bacteroidetes_Dyadobacter_fermentans_DSM_18053:0.37072)0.994:0.07089)0.970:0.0845,(Bacteroidetes_Emticicia_oligotrophica_DSM_17448:0.29103,Bacteroidetes_Leadbetterella_byssophila_DSM_17132:0.5111)1.000:0.16149)1.000:0.24969)0.217:0.06834,((Bacteroidetes_Marivirga_tractuosa_DSM_4126:0.54059,(Bacteroidetes_Cyclobacterium_marinum_DSM_745:0.28618,(Bacteroidetes_Echinicola_vietnamensis_DSM_17526:0.21917,(Bacteroidetes_Belliella_baltica_DSM_15883:5.5E-4,Bacteroidetes_Belliela_baltica_LucasNP:5.5E-4)1.000:0.2233)1.000:0.09463)1.000:0.30984)0.988:0.11485,(Bacteroidetes_Flexibacter_litoralis_DSM_6794:0.83379,(Bacteroidetes_Cardinium_endosymbiont_cEper1_of_Encarsia_pergandiella:1.10643,Bacteroidetes_candidatus_Amoebophilus_asiaticus_5a2:0.55211)1.000:0.47)0.891:0.11882)0.771:0.05768)1.000:0.19792)0.758:0.07406)0.820:0.07431,((Bacteroidetes_Saprospira_grandis_Lewin:0.86637,Bacteroidetes_Haliscomenobacter_hydrossis_DSM_1100:0.69077)1.000:0.28398,((Cluster12-120813-bin55:0.03311,Cluster12-120802-bin5:0.08231)1.000:0.79321,(Bacteroidetes_Chitinophaga_pinensis_DSM_2588:0.44691,Bacteroidetes_Niastella_koreensis_GR20_10:0.44885)1.000:0.37368)0.618:0.0982)0.787:0.10432)1.000:0.91024)1.000:0.21673)0.989:0.19428)0.991:0.17795,(Fibrobacteres_Fibrobacter_succinogenes_S85:2.37832,Gemmatimonadetes_Gemmatimonas_aurantiaca_T_27:2.14223)0.953:0.25098):0.09285,Cloacimonetes_candidatus_Cloacamonas_acidaminovorans_Evry:2.52574)0.798:0.10864)0.686:0.09129)0.352:0.15163,(((Nitrospirae_Thermodesulfovibrio_yellowstonii_DSM_11347:1.67684,((((Aquificae_Desulfurobacterium_thermolithotrophum_DSM_11699:0.25759,Aquificae_Thermovibrio_ammonificans_HB_1:0.32508)1.000:0.87455,((Aquificae_Persephonella_marina_EX_H1:0.41278,(Aquificae_Sulfurihydrogenibium_azorense_Az_Fu1:0.22058,Aquificae_Sulfurihydrogenibium_YO3AOP1:0.18475)1.000:0.27669)1.000:0.54544,((Aquificae_Hydrogenobaculum_Y04AAS1:0.03988,(Aquificae_Hydrogenobaculum_HO:5.5E-4,Aquificae_Hydrogenobaculum_SN:5.5E-4)0.992:0.02192)1.000:1.04077,(Aquificae_Aquifex_aeolicus_VF5:0.50393,(Aquificae_Thermocrinis_albus_DSM_14484:0.42376,Aquificae_Hydrogenobacter_thermophilus_TK_6:0.45337)1.000:0.23863)0.980:0.15584)1.000:0.38502)1.000:0.53677)1.000:0.41777,(Deltaproteobacteria_Hippea_maritima_DSM_10411:1.42802,((((((Epsilonproteobacteria_Arcobacter_nitrofigilis_DSM_7299:0.25074,(Epsilonproteobacteria_Arcobacter_L:0.08573,(Epsilonproteobacteria_Arcobacter_butzleri_7h1h:0.0063,(Epsilonproteobacteria_Arcobacter_butzleri_RM4018:0.00801,Epsilonproteobacteria_Arcobacter_butzleri_ED_1:0.01018)0.991:0.0095)1.000:0.13526)1.000:0.18506)1.000:0.54635,((Epsilonproteobacteria_Sulfurospirillum_barnesii_SES_3:0.08845,Epsilonproteobacteria_Sulfurospirillum_deleyianum_DSM_6946:0.08223)1.000:0.41041,((Epsilonproteobacteria_Campylobacter_lari_RM2100:0.25773,((Epsilonproteobacteria_Campylobacter_coli_76339:0.02516,(Epsilonproteobacteria_Campylobacter_coli_CVM_N29710:0.00337,Epsilonproteobacteria_Campylobacter_coli_15_537360:0.00385)0.997:0.01527)1.000:0.09109,(Epsilonproteobacteria_Campylobacter_jejuni_doylei_269_97:0.0294,(((Epsilonproteobacteria_Campylobacter_jejuni_RM1221:5.5E-4,Epsilonproteobacteria_Campylobacter_jejuni_S3:0.00211)1.000:0.00734,(Epsilonproteobacteria_Campylobacter_jejuni_IA3902:0.00469,(((Epsilonproteobacteria_Campylobacter_jejuni_NCTC_11168_BN148:0.0,Campylobacter_jejuni_NCTC_11168___ATCC_700819:0.0):6.9E-4,((Epsilonproteobacteria_Campylobacter_jejuni_00_2538:5.5E-4,(Epsilonproteobacteria_Campylobacter_jejuni_00_2426:0.0,Epsilonproteobacteria_Campylobacter_jejuni_00_2425:0.0):5.5E-4)0.849:5.5E-4,Epsilonproteobacteria_Campylobacter_jejuni_00_2544:0.00371)0.965:0.00135)0.901:7.4E-4,Epsilonproteobacteria_Campylobacter_jejuni_PT14:0.00306)0.807:5.5E-4)0.992:0.00458)0.985:0.00507,((Epsilonproteobacteria_Campylobacter_jejuni_4031:0.00712,(Epsilonproteobacteria_Campylobacter_jejuni_M1:0.00112,Epsilonproteobacteria_Campylobacter_jejuni_81116:0.00502)0.999:0.00627)1.000:0.01114,(Epsilonproteobacteria_Campylobacter_jejuni_ICDCCJ07001:0.00928,Epsilonproteobacteria_Campylobacter_jejuni_81_176:0.0078)0.983:0.00424)0.884:0.00264)0.973:0.00735)1.000:0.08152)1.000:0.22522)1.000:0.39328,((Epsilonproteobacteria_Campylobacter_curvus_525_92:0.17768,Epsilonproteobacteria_Campylobacter_concisus_13826:0.19203)1.000:0.26601,((Epsilonproteobacteria_Campylobacter_03_427:0.03264,Epsilonproteobacteria_Campylobacter_fetus_82_40:0.03378)1.000:0.36793,Epsilonproteobacteria_Campylobacter_hominis_ATCC_BAA_381:0.54337)0.796:0.0751)0.999:0.11372)1.000:0.34155)1.000:0.15205)0.989:0.07746,(Alphaproteobacteria_Wolinella_succinogenes_DSM_1740:0.50124,((Epsilonproteobacteria_Helicobacter_hepaticus_ATCC_51449:0.21056,(Epsilonproteobacteria_Helicobacter_cinaedi_PAGU611:0.00469,Epsilonproteobacteria_Helicobacter_cinaedi_ATCC_BAA_847:0.00296)1.000:0.20341)1.000:0.39736,(Epsilonproteobacteria_Helicobacter_mustelae_12198:0.6453,((Epsilonproteobacteria_Helicobacter_cetorum_MIT_00_7128:0.07506,((((((((Epsilonproteobacteria_Helicobacter_pylori_BM012A:0.0,Epsilonproteobacteria_Helicobacter_pylori_BM012S:0.0):0.01829,(Epsilonproteobacteria_Helicobacter_pylori_HPAG1:0.01586,Epsilonproteobacteria_Helicobacter_pylori_P12:0.02416)0.966:0.00781)0.594:0.00306,(((((((Epsilonproteobacteria_Helicobacter_pylori_PeCan18:0.02221,(Epsilonproteobacteria_Helicobacter_pylori_Gambia94_24:0.01793,(Epsilonproteobacteria_Helicobacter_pylori_J99:0.01763,(Epsilonproteobacteria_Helicobacter_pylori_2018:0.00459,(Epsilonproteobacteria_Helicobacter_pylori_2017:7.9E-4,Epsilonproteobacteria_Helicobacter_pylori_908:5.5E-4)0.834:5.5E-4)1.000:0.0142)0.868:0.00603)0.961:0.00575)1.000:0.01395,Epsilonproteobacteria_Helicobacter_pylori_ELS37:0.01905)0.981:0.00811,Epsilonproteobacteria_Helicobacter_pylori_HUP_B14:0.01813)0.824:0.00551,Epsilonproteobacteria_Helicobacter_pylori_B38:0.01687)0.565:0.00365,(Epsilonproteobacteria_Helicobacter_pylori_SJM180:0.02201,Epsilonproteobacteria_Helicobacter_pylori_UM037:0.02146)0.690:0.00555)0.277:0.0043,Epsilonproteobacteria_Helicobacter_pylori_G27:0.0223)0.204:0.00423,Epsilonproteobacteria_Helicobacter_pylori_B8:0.02065)0.976:0.00444)0.971:0.00489,((Epsilonproteobacteria_Helicobacter_pylori_Rif2:0.0,Epsilonproteobacteria_Helicobacter_pylori_Rif1:0.0):5.5E-4,Epsilonproteobacteria_Helicobacter_pylori_26695:5.5E-4)1.000:0.02351)0.665:0.00222,((Epsilonproteobacteria_Helicobacter_pylori_India7:0.02033,Epsilonproteobacteria_Helicobacter_pylori_SNT49:0.0203)0.685:0.00769,Epsilonproteobacteria_Helicobacter_pylori_Lithuania75:0.02397)0.583:0.00311)0.971:0.00508,(Epsilonproteobacteria_Helicobacter_pylori_PeCan4:0.02177,((((Epsilonproteobacteria_Helicobacter_pylori_v225d:0.01007,(Epsilonproteobacteria_Helicobacter_pylori_Aklavik86:0.02269,Epsilonproteobacteria_Helicobacter_pylori_Aklavik117:0.01378)0.981:0.00553)0.784:0.00203,(((Epsilonproteobacteria_Helicobacter_pylori_Sat464:0.0083,Epsilonproteobacteria_Helicobacter_pylori_Shi470:0.00472)0.976:0.00291,(Epsilonproteobacteria_Helicobacter_pylori_Shi169:0.00709,(Epsilonproteobacteria_Helicobacter_pylori_Cuz20:0.006,Epsilonproteobacteria_Helicobacter_pylori_Shi112:0.00358)0.921:0.00197)0.910:0.00164)0.219:6.6E-4,Epsilonproteobacteria_Helicobacter_pylori_Shi417:0.00697)0.970:0.00283)0.951:0.00362,(Epsilonproteobacteria_Helicobacter_pylori:0.02385,(((Epsilonproteobacteria_Helicobacter_pylori_OK310:0.01015,((Epsilonproteobacteria_Helicobacter_pylori_UM298:0.0,Epsilonproteobacteria_Helicobacter_pylori_UM299:0.0):5.5E-4,Epsilonproteobacteria_Helicobacter_pylori_UM032:0.00575)1.000:0.01352)0.986:0.00533,((Epsilonproteobacteria_Helicobacter_pylori_XZ274:0.02112,(Epsilonproteobacteria_Helicobacter_pylori_F57:0.01457,Epsilonproteobacteria_Helicobacter_pylori_UM066:0.01129)0.422:0.00259)0.483:0.00174,Epsilonproteobacteria_Helicobacter_pylori_F32:0.01474)0.723:0.00161)0.662:0.00154,((Epsilonproteobacteria_Helicobacter_pylori_51:0.01321,Epsilonproteobacteria_Helicobacter_pylori_OK113:0.01533)0.973:0.00398,(Epsilonproteobacteria_Helicobacter_pylori_83:0.01138,(Epsilonproteobacteria_Helicobacter_pylori_F16:0.01042,(Epsilonproteobacteria_Helicobacter_pylori_F30:0.00977,Epsilonproteobacteria_Helicobacter_pylori_35A:0.01246)0.837:0.00394)0.147:0.00135)0.707:0.00119)0.834:7.9E-4)0.803:0.00267)0.937:0.00374)0.075:0.00158,(Epsilonproteobacteria_Helicobacter_pylori_Puno135:0.01163,Epsilonproteobacteria_Helicobacter_pylori_Puno120:0.01338)0.859:0.00258)0.997:0.0099)0.668:0.0075)1.000:0.03338,(Epsilonproteobacteria_Helicobacter_acinonychis_Sheeba:0.04431,(Epsilonproteobacteria_Helicobacter_pylori_SouthAfrica20:0.01059,Epsilonproteobacteria_Helicobacter_pylori_SouthAfrica7:0.01427)1.000:0.01772)0.742:0.01542)1.000:0.13095,Epsilonproteobacteria_Helicobacter_cetorum_MIT_99_5656:0.04803)0.794:0.04939)1.000:0.45714,((Firimicutes_Bacillus_anthracis_A2012:0.41969,Epsilonproteobacteria_Helicobacter_heilmannii_ASB1_4:8.6E-4)0.568:0.35006,(Epsilonproteobacteria_Helicobacter_bizzozeronii_CIII_1:0.27422,Epsilonproteobacteria_Helicobacter_felis_ATCC_49179:0.3291)0.429:0.09137)1.000:0.41453)1.000:0.31774)0.994:0.11653)1.000:0.29207)1.000:0.34895)0.955:0.05537,(((Epsilonproteobacteria_Sulfuricurvum_kujiense_DSM_16994:0.09677,Epsilonproteobacteria_uncultured_Sulfuricurvum_RIFRC_1:0.07891)1.000:0.33169,(Epsilonproteobacteria_Sulfurimonas_autotrophica_DSM_16294:0.24705,Epsilonproteobacteria_Sulfurimonas_denitrificans_DSM_1251:0.26205)1.000:0.18487)1.000:0.29722,(Epsilonproteobacteria_Sulfurovum_NBC37_1:0.39092,Bacteroidetes_Nitratifractor_salsuginis_DSM_16511:0.41949)1.000:0.2978)0.899:0.08682)1.000:0.19739,Epsilonproteobacteria_Nitratiruptor_SB155_2:0.49842)0.993:0.18921,Epsilonproteobacteria_Nautilia_profundicola_AmH:0.58289)1.000:1.4529)1.000:0.36568)0.934:0.15258,(Crhysiogenetes_Desulfurispirillum_indicum_S5:1.73076,(Deferribacteres_Denitrovibrio_acetiphilus_DSM_12809:0.92215,(Deferribacteres_Deferribacter_desulfuricans_SSM1:0.54356,(Deferribacteres_Flexistipes_sinusarabici_DSM_4947:0.66615,Deferribacteres_Calditerrivibrio_nitroreducens_DSM_19672:0.69516)0.112:0.09875)0.985:0.16513)1.000:0.73499)1.000:0.32847)0.334:0.09023)0.959:0.15725,((((((((Deltaproteobacteria_Anaeromyxobacter_Fw109_5:0.18423,(Deltaproteobacteria_Anaeromyxobacter_dehalogenans_2CP_C:0.02186,(Deltaproteobacteria_Anaeromyxobacter_dehalogenans_2CP_1:0.00413,Deltaproteobacteria_Anaeromyxobacter_K:0.01081)0.997:0.01278)1.000:0.17937)1.000:0.63753,('Deltaproteobacteria _Stigmatella_aurantiaca_DW4_3_1':0.19211,(Deltaproteobacteria_Corallococcus_coralloides_DSM_2259:0.1564,(Deltaproteobacteria_Myxococcus_stipitatus_DSM_14675:0.11624,(Deltaproteobacteria_Myxococcus_fulvus_HW_1:0.03292,Deltaproteobacteria_Myxococcus_xanthus_DK_1622:0.0456)1.000:0.09549)1.000:0.09158)0.999:0.09832)1.000:0.63289)1.000:0.43189,(Deltaproteobacteria_Haliangium_ochraceum_DSM_14365:1.32529,(Sorangium_cellulosum__So_ce_56_:0.05932,Deltaproteobacteria_Sorangium_cellulosum_So0157_2:0.04718)1.000:1.43602)0.985:0.24325)0.999:0.2359,(Deltaproteobacteria_Bacteriovorax_marinus_SJ:2.40757,(Deltaproteobacteria_Bdellovibrio_exovorus_JSS:0.59815,(Deltaproteobacteria_Bdellovibrio_bacteriovorus_Tiberius:0.0111,Deltaproteobacteria_Bdellovibrio_bacteriovorus_HD100:0.02103)1.000:0.43462)1.000:1.00117)1.000:0.61528)0.998:0.16438,((((Gammaproteobacteria_Halothiobacillus_neapolitanus_c2:1.10351,((((((Gammaproteobacteria_Arctic96BD_AAA076-E13:0.04402,(Gammaproteobacteria_Arctic96BD_AAA076-D02:0.01297,(Gammaproteobacteria_Arctic96BD_AAA076-F14:0.03213,Gammaproteobacteria_Arctic96BD_AAA076-D13:0.04412)0.931:0.01345)0.998:0.03448)1.000:0.4442,(Candidatus_Ruthia_magnifica_Cm__Calyptogena_magnifica_:0.12442,Gammaproteobacteria_candidatus_Vesicomyosocius_okutanii_HA:0.17216)1.000:0.32645)1.000:0.89498,(Gammaproteobacteria_Thioalkalimicrobium_cyclicum_ALM1:0.49775,Gammaproteobacteria_Thiomicrospira_crunogena_XCL_2:0.51028)1.000:0.47167)1.000:0.28244,(((Gammaproteobacteria_Dichelobacter_nodosus_VCS1703A:1.64903,(Gammaproteobacteria_Francisella_TX077308:0.03363,((Francisella_cf__novicida_3523:0.02702,(((Gammaproteobacteria_Francisella_tularensis_TI0902:0.0,Gammaproteobacteria_Francisella_tularensis_FSC198:0.0,Gammaproteobacteria_Francisella_tularensis_NE061598:0.0,Gammaproteobacteria_Francisella_tularensis_TIGB03:0.0,Gammaproteobacteria_Francisella_tularensis_SCHU_S4:0.0):0.0036,(Gammaproteobacteria_Francisella_tularensis_mediasiatica_FSC147:0.00427,((Gammaproteobacteria_Francisella_tularensis_holarctica_F92:5.4E-4,Gammaproteobacteria_Francisella_tularensis_holarctica_FTNF002_00:5.5E-4)0.812:5.3E-4,((Gammaproteobacteria_Francisella_tularensis_holarctica_FSC200:0.0,Gammaproteobacteria_Francisella_tularensis_holarctica_LVS:0.0):6.6E-4,Gammaproteobacteria_Francisella_tularensis_holarctica_OSU18:0.00118)0.806:5.3E-4)1.000:0.0072)0.998:0.00365)0.967:0.00382,(Gammaproteobacteria_Francisella_tularensis_WY96_3418:0.0017,(Francisella_cf__novicida_Fx1:0.00446,Gammaproteobacteria_Francisella_novicida_U112:0.00485)1.000:0.00809)0.401:0.00352)1.000:0.03128)1.000:0.13028,(Gammaproteobacteria_Francisella_philomiragia_ATCC_25017:0.0197,(Gammaproteobacteria_Francisella_noatunensis_orientalis_LADL_07_285A:0.00331,Gammaproteobacteria_Francisella_noatunensis_orientalis_Toba_04:5.5E-4)1.000:0.03505)0.993:0.01567)0.938:0.02997)1.000:1.8182)0.996:0.34029,((Gammaproteobacteria_Coxiella_burnetii_CbuG_Q212:0.00417,((Gammaproteobacteria_Coxiella_burnetii_RSA_331:9.9E-4,Gammaproteobacteria_Coxiella_burnetii_RSA_493:5.5E-4)0.903:6.7E-4,(Gammaproteobacteria_Coxiella_burnetii_CbuK_Q154:0.00264,Gammaproteobacteria_Coxiella_burnetii_Dugway_5J108_111:0.004)0.835:5.5E-4)0.542:0.00121)1.000:0.99072,(Gammaproteobacteria_Legionella_longbeachae_NSW150:0.22244,((Gammaproteobacteria_Legionella_pneumophila_Lens:0.01169,(Gammaproteobacteria_Legionella_pneumophila_Paris:0.01269,((Gammaproteobacteria_Legionella_pneumophila_Thunder_Bay:5.5E-4,(Gammaproteobacteria_Legionella_pneumophila_LPE509:9.2E-4,(Gammaproteobacteria_Legionella_pneumophila_ATCC_43290:0.00389,(Gammaproteobacteria_Legionella_pneumophila_Philadelphia_1:5.5E-4,(Gammaproteobacteria_Legionella_pneumophila_Hextuple_2q:0.0,Gammaproteobacteria_Legionella_pneumophila_Hextuple_3a:0.0):0.00259)0.906:0.00123)0.831:0.00134)0.970:0.00214)1.000:0.00927,(Gammaproteobacteria_Legionella_pneumophila:0.00452,(Gammaproteobacteria_Legionella_pneumophila_Corby:0.00248,Gammaproteobacteria_Legionella_pneumophila_2300_99_Alcoy:0.00163)1.000:0.00686)0.604:0.00251)0.974:0.00526)0.937:0.00374)0.340:0.00291,Gammaproteobacteria_Legionella_pneumophila_Lorraine:0.00795)1.000:0.23936)1.000:1.03115)1.000:0.22729)1.000:0.20736,((Gammaproteobacteria_Kangiella_koreensis_DSM_16069:0.90665,(((Gammaproteobacteria_Ferrimonas_balearica_DSM_9799:0.48468,(Gammaproteobacteria_Shewanella_amazonensis_SB2B:0.19266,((Gammaproteobacteria_Shewanella_loihica_PV_4:0.1311,((Gammaproteobacteria_Shewanella_piezotolerans_WP3:0.08088,(Gammaproteobacteria_Shewanella_halifaxensis_HAW_EB4:0.04599,Gammaproteobacteria_Shewanella_pealeana_ATCC_700345:0.0277)1.000:0.05637)1.000:0.06438,(Gammaproteobacteria_Shewanella_violacea_DSS12:0.15149,(Gammaproteobacteria_Shewanella_woodyi_ATCC_51908:0.10128,Gammaproteobacteria_Shewanella_sediminis_HAW_EB3:0.08098)0.650:0.02978)1.000:0.04724)1.000:0.04611)1.000:0.09236,(((Gammaproteobacteria_Shewanella_oneidensis_MR_1:0.0242,(Gammaproteobacteria_Shewanella_ANA_3:0.01912,(Gammaproteobacteria_Shewanella_MR_7:0.00906,Gammaproteobacteria_Shewanella_MR_4:0.00296)0.993:0.00689)1.000:0.02106)1.000:0.03704,((((Gammaproteobacteria_Shewanella_baltica_OS223:0.00426,(Gammaproteobacteria_Shewanella_baltica_OS155:0.00165,Gammaproteobacteria_Shewanella_baltica_OS117:0.00186)1.000:0.00799)0.938:0.00202,(Gammaproteobacteria_Shewanella_baltica_BA175:0.00328,Gammaproteobacteria_Shewanella_baltica_OS185:0.00497)0.943:0.00253)0.156:0.0023,(Gammaproteobacteria_Shewanella_baltica_OS678:0.00166,Gammaproteobacteria_Shewanella_baltica_OS195:5.5E-4)0.997:0.00429)1.000:0.04046,(Gammaproteobacteria_Shewanella_putrefaciens_200:0.00684,(Gammaproteobacteria_Shewanella_W3_18_1:0.0093,Gammaproteobacteria_Shewanella_putrefaciens_CN_32:0.00848)0.970:0.00634)1.000:0.0298)0.992:0.02382)1.000:0.08851,(Gammaproteobacteria_Shewanella_frigidimarina_NCIMB_400:0.15257,Gammaproteobacteria_Shewanella_denitrificans_OS217:0.14504)1.000:0.07681)0.975:0.04018)1.000:0.07526)1.000:0.27733)1.000:0.13828,(((((Gammaproteobacteria_Gallibacterium_anatis_UMN179:0.27427,((((Gammaproteobacteria_Mannheimia_haemolytica_D171:0.00529,((Gammaproteobacteria_Mannheimia_haemolytica_D174:5.5E-4,Gammaproteobacteria_Mannheimia_haemolytica_USDA_ARS_SAM_185:0.00273)0.859:5.5E-4,(((Gammaproteobacteria_Mannheimia_haemolytica_USMARC_2286:0.00465,Gammaproteobacteria_Mannheimia_haemolytica_M42548:5.5E-4)0.985:5.5E-4,Gammaproteobacteria_Mannheimia_haemolytica_USDA_ARS_USMARC_183:5.5E-4)0.000:5.5E-4,Gammaproteobacteria_Mannheimia_haemolytica_D153:5.5E-4)0.904:5.5E-4)0.998:0.00593)1.000:0.12522,(Alphaproteobacteria_Haemophilus_ducreyi_35000HP:0.20676,(Gammaproteobacteria_Actinobacillus_suis_H91_0380:0.02701,(Gammaproteobacteria_Actinobacillus_pleuropneumoniae_serovar_5b_L20:0.00655,(Gammaproteobacteria_Actinobacillus_pleuropneumoniae_serovar_7_AP76:0.00922,Gammaproteobacteria_Actinobacillus_pleuropneumoniae_serovar_3_JL03:0.00621)0.604:6.2E-4)1.000:0.0366)1.000:0.05229)1.000:0.06095)1.000:0.06166,(Gammaproteobacteria_Bibersteinia_trehalosi_192:0.19531,(Alphaproteobacteria_Haemophilus_parasuis_SH0165:0.00342,Alphaproteobacteria_Haemophilus_parasuis_ZJ0906:0.00853)1.000:0.14668)1.000:0.06172)1.000:0.21575,((Gammaproteobacteria_Actinobacillus_succinogenes_130Z:0.1825,Gammaproteobacteria_Mannheimia_succiniciproducens_MBEL55E:0.15146)1.000:0.10412,((Alphaproteobacteria_Haemophilus_somnus_2336:0.00967,Alphaproteobacteria_Haemophilus_somnus_129PT:0.0039)1.000:0.26302,((Gammaproteobacteria_Pasteurella_multocida_36950:0.00152,(Gammaproteobacteria_Pasteurella_multocida_Pm70:0.00233,(Gammaproteobacteria_Pasteurella_multocida_HN06:0.00213,Gammaproteobacteria_Pasteurella_multocida_3480:0.00142)0.982:0.00247)0.102:0.00158)1.000:0.2188,((Gammaproteobacterium_Aggregatibacter_aphrophilus_NJ8700:0.05972,(Gammaproteobacterium_Aggregatibacter_actinomycetemcomitans_D7S_1:0.01741,(Gammaproteobacterium_Aggregatibacter_actinomycetemcomitans_ANH9381:0.02038,Gammaproteobacterium_Aggregatibacter_actinomycetemcomitans_D11S_1:0.00235)0.995:0.00784)1.000:0.06812)1.000:0.12053,(Alphaproteobacteria_Haemophilus_parainfluenzae_T3T1:0.10185,(Alphaproteobacteria_Haemophilus_influenzae_F3047:0.00826,(((Alphaproteobacteria_Haemophilus_influenzae_PittGG:0.02278,((Alphaproteobacteria_Haemophilus_influenzae_R2846:0.00784,Alphaproteobacteria_Haemophilus_influenzae_PittEE:0.00877)0.993:0.00464,(Alphaproteobacteria_Haemophilus_influenzae_R2866:0.00825,(Alphaproteobacteria_Haemophilus_influenzae_10810:0.00563,Alphaproteobacteria_Haemophilus_influenzae_86_028NP:0.01162)0.928:0.00209)0.903:0.00169)0.028:0.00101)0.865:9.3E-4,(Alphaproteobacteria_Haemophilus_influenzae_F3031:0.00747,Alphaproteobacteria_Haemophilus_influenzae_KR494:0.02572)0.991:0.00587)0.604:0.00188,Alphaproteobacteria_Haemophilus_influenzae_Rd_KW20:0.00787)0.508:0.0025)1.000:0.12962)1.000:0.10107)0.984:0.0392)0.762:0.0382)0.286:0.03757)0.993:0.06336)1.000:0.10692)1.000:0.46869,(Candidatus_Hamiltonella_defensa_5AT__Acyrthosiphon_pisum_:0.63604,((((Gammaproteobacteria_Photorhabdus_luminescens_laumondii_TTO1:0.05148,Gammaproteobacteria_Photorhabdus_asymbiotica_ATCC_43949:0.04994)1.000:0.09819,(Gammaproteobacteria_Xenorhabdus_nematophila_ATCC_19061:0.07999,Gammaproteobacteria_Xenorhabdus_bovienii_SS_2004:0.08597)1.000:0.08964)1.000:0.06613,(Alphaproteobacteria_Morganella_morganii_KT:0.25852,(Gammaproteobacteria_Providencia_stuartii_MRSN_2154:0.21254,(Gammaproteobacteria_Proteus_mirabilis_HI4320:0.00236,Gammaproteobacteria_Proteus_mirabilis_BB2000:0.001)1.000:0.23991)0.895:0.04401)1.000:0.06035)1.000:0.11379,((((((Gammaproteobacteria_Pectobacterium_carotovorum_PC1:0.01656,(Gammaproteobacteria_Pectobacterium_atrosepticum_SCRI1043:0.02867,(Gammaproteobacteria_Pectobacterium_wasabiae_WPP163:0.00239,Gammaproteobacteria_Pectobacterium_SCC3193:0.00202)1.000:0.021)1.000:0.01306)0.897:0.00964,Gammaproteobacteria_Pectobacterium_carotovorum_PCC21:0.01123)1.000:0.10126,(Gammaproteobacteria_Serratia_ATCC_39006:0.12565,(Gammaproteobacteria_Dickeya_dadantii_Ech703:0.13134,(Gammaproteobacteria_Dickeya_dadantii_3937:0.03741,(Gammaproteobacteria_Dickeya_zeae_Ech1591:0.03304,Gammaproteobacteria_Dickeya_dadantii_Ech586:0.04523)0.946:0.01915)0.999:0.05185)1.000:0.06146)1.000:0.0609)1.000:0.08674,((((Gammaproteobacteria_Cronobacter_turicensis_z3032:0.02115,(((Gammaproteobacteria_Cronobacter_sakazakii_ATCC_BAA_894:0.00384,Gammaproteobacteria_Cronobacter_sakazakii_45402:0.01266)0.997:0.0067,Gammaproteobacteria_Cronobacter_sakazakii_Sp291:0.00614)0.977:0.00318,Gammaproteobacteria_Cronobacter_sakazakii_ES15:0.00249)0.996:0.01173)1.000:0.10954,(Gammaproteobacteria_Escherichia_blattae_DSM_4481:0.1539,((Gammaproteobacteria_Enterobacter_R4_368:0.08145,(Gammaproteobacteria_Enterobacter_638:0.0816,(Gammaproteobacteria_Enterobacter_asburiae_LF7a:0.03806,(((Gammaproteobacteria_Enterobacter_cloacae_dissolvens_SDM:0.00757,Gammaproteobacteria_Enterobacter_cloacae_ATCC_13047:0.03299)1.000:0.01672,Gammaproteobacteria_Enterobacter_cloacae_EcWSU1:0.02455)0.607:0.00602,(Gammaproteobacteria_Enterobacter_cloacae_NCTC_9394:0.04825,Gammaproteobacteria_Enterobacter_cloacae_ENHKU01:0.02536)0.984:0.00873)0.994:0.0187)1.000:0.0252)1.000:0.04172)0.974:0.02051,((Gammaproteobacteria_Enterobacteriaceae_bacterium_FGI_57:0.08081,(((Gammaproteobacteria_Salmonella_bongori_Sbon_167:0.00103,Gammaproteobacteria_Salmonella_bongori_NCTC_12419:0.00398)1.000:0.02084,(Gammaproteobacteria_Salmonella_enterica_arizonae_serovar_62_z4_z23:0.02482,(Gammaproteobacteria_Salmonella_enterica_serovar_Javiana_CFSAN001992:0.01533,((Gammaproteobacteria_Salmonella_enterica_serovar_Bovismorbificans_3114:0.00361,(Gammaproteobacteria_Salmonella_enterica_serovar_Paratyphi_B_SPB7:0.00187,((Gammaproteobacteria_Salmonella_enterica_serovar_Agona_SL483:0.0,Gammaproteobacteria_Salmonella_enterica_serovar_Agona_24249:0.0):0.00403,((((Gammaproteobacteria_Salmonella_enterica_serovar_Gallinarum_pullorum_RKS5078:0.00878,(Gammaproteobacteria_Salmonella_enterica_serovar_Gallinarum_Pullorum_CDC1983_67:5.5E-4,Gammaproteobacteria_Salmonella_enterica_serovar_Pullorum_S06004:0.02053)0.851:0.00115)0.926:0.00116,Gammaproteobacteria_Salmonella_enterica_serovar_Gallinarum_287_91:0.00406)0.982:0.00291,Gammaproteobacteria_Salmonella_enterica_serovar_Dublin_CT_02021853:0.00823)1.000:0.00453,Gammaproteobacteria_Salmonella_enterica_serovar_Enteritidis_P125109:5.3E-4)1.000:0.00895)0.989:0.00306)0.981:0.00202)0.856:8.7E-4,(((Gammaproteobacteria_Salmonella_enterica_serovar_Thompson_RM6836:0.00101,(((Gammaproteobacteria_Salmonella_enterica_serovar_Newport_SL254:0.00526,Gammaproteobacteria_Salmonella_enterica_serovar_Newport_USMARC_S3124_1:5.4E-4)0.999:0.0039,(Gammaproteobacteria_Salmonella_enterica_serovar_Heidelberg_41578:5.4E-4,(Gammaproteobacteria_Salmonella_enterica_serovar_Weltevreden_2007_60_3289_1:0.02002,(Gammaproteobacteria_Salmonella_enterica_serovar_Heidelberg_SL476:5.5E-4,(Gammaproteobacteria_Salmonella_enterica_Serovar_Heidelberg_CFSAN002069:0.00668,Gammaproteobacteria_Salmonella_enterica_serovar_Heidelberg_B182:0.0011)0.937:5.5E-4)0.243:5.5E-4)0.751:8.4E-4)0.998:0.0036)0.924:0.00124,(((Gammaproteobacteria_Salmonella_enterica_serovar_Schwarzengrund_CVM19633:0.00814,(Gammaproteobacteria_Salmonella_enterica_serovar_Paratyphi_A_AKU_12601:5.5E-4,Gammaproteobacteria_Salmonella_enterica_serovar_Paratyphi_A_ATCC_9150:5.5E-4)1.000:0.00843)1.000:0.00663,(Gammaproteobacteria_Salmonella_enterica_serovar_Typhimurium_798:5.5E-4,(Gammaproteobacteria_Salmonella_enterica_serovar_Typhimurium_SL1344:0.0,Gammaproteobacteria_Salmonella_enterica_serovar_Typhimurium_ST4_74:0.0):5.5E-4)0.871:5.4E-4)0.999:0.00444,(((Salmonella_enterica_Serovar_Typhimurium_var__5__CFSAN001921:0.0014,Gammaproteobacteria_Salmonella_enterica_serovar_Typhimurium_DT2:0.0025)0.000:5.5E-4,(((Gammaproteobacteria_Salmonella_enterica_serovar_Typhimurium_U288:0.00164,Gammaproteobacteria_Salmonella_enterica_serovar_Typhimurium_LT2:5.5E-4)0.000:5.5E-4,Gammaproteobacteria_Salmonella_enterica_serovar_Typhimurium_T000240:5.5E-4)0.795:5.5E-4,(Gammaproteobacteria_Salmonella_typhimurium_DT104:5.5E-4,Gammaproteobacteria_Salmonella_enterica_serovar_Typhimurium_D23580:5.5E-4)0.932:8.4E-4)0.000:5.5E-4)0.000:5.5E-4,(Salmonella_enterica_serovar_4_5_12_i__08_1736:0.0,Gammaproteobacteria_Salmonella_enterica_serovar_Typhimurium_14028S:0.0,Gammaproteobacteria_Salmonella_enterica_serovar_Typhimurium_UK_1:0.0):5.5E-4)0.989:5.5E-4)0.962:0.00159)0.998:0.00458)0.843:5.5E-4,((Gammaproteobacteria_Salmonella_enterica_serovar_Paratyphi_C_RKS4594:0.01073,((Gammaproteobacteria_Salmonella_enterica_serovar_Typhi_Ty21a:0.0,Gammaproteobacteria_Salmonella_enterica_serovar_Typhi_Ty2:0.0):5.5E-4,(Gammaproteobacteria_Salmonella_enterica_serovar_Typhi_CT18:5.5E-4,Gammaproteobacteria_Salmonella_enterica_serovar_Typhi_P_stx_12:5.5E-4)0.000:5.5E-4)1.000:0.02641)1.000:0.00827,Gammaproteobacteria_Salmonella_enterica_Serovar_Cubana_CFSAN002050:0.00625)0.983:0.00184)1.000:0.00641,(Gammaproteobacteria_Salmonella_enterica_serovar_Bareilly_CFSAN000189:0.00193,Gammaproteobacteria_Salmonella_enterica_serovar_Choleraesuis_SC_B67:0.00506)0.705:5.9E-4)0.959:0.00189)0.998:0.00929)1.000:0.03257)0.956:0.0173)1.000:0.05719,((Gammaproteobacteria_Escherichia_fergusonii_ATCC_35469:0.04984,(((((Gammaproteobacteria_Escherichia_coli_NA114:8.5E-4,(Gammaproteobacteria_Escherichia_coli_JJ1886:5.5E-4,Gammaproteobacteria_Escherichia_coli_SE15:0.00244)0.843:5.7E-4)0.949:0.00135,(((Gammaproteobacteria_Escherichia_coli_LF82:0.00467,Gammaproteobacteria_Escherichia_coli_O83_H1_NRG_857C:5.5E-4)0.960:0.00218,((Gammaproteobacteria_Escherichia_coli_536:0.00544,(Gammaproteobacteria_Escherichia_coli_CFT073:7.6E-4,((Escherichia_coli__clone_D_i14_:0.0,Escherichia_coli__clone_D_i2_:0.0):9.4E-4,Gammaproteobacteria_Escherichia_coli_ABU_83972:0.00239)0.384:8.7E-4)0.958:0.00161)0.946:0.00161,((Gammaproteobacteria_Escherichia_coli_UM146:5.7E-4,Gammaproteobacteria_Escherichia_coli_UTI89:5.5E-4)0.961:0.00124,(Gammaproteobacteria_Escherichia_coli_IHE3034:5.5E-4,Gammaproteobacteria_Escherichia_coli_PMV_1:8.3E-4)0.903:5.4E-4)0.723:0.00129)0.942:0.00106)0.944:5.5E-4,(Gammaproteobacteria_Escherichia_coli_ED1a:0.00272,(Gammaproteobacteria_Escherichia_coli_S88:0.00276,Gammaproteobacteria_Escherichia_coli_APEC_O1:0.00953)0.999:0.00475)0.994:0.00331)0.948:0.00161)0.885:0.0014,Gammaproteobacteria_Escherichia_coli_O127_H6_E2348_69:0.00725)0.997:0.00371,((Escherichia_coli_K_12_substr__MDS42:0.00399,(((Gammaproteobacteria_Escherichia_coli_B_REL606:5.5E-4,(Escherichia_coli__BL21_Gold_DE3_pLysS_AG_:0.00166,Gammaproteobacteria_Escherichia_coli_BL21_DE3:5.5E-4)0.834:5.5E-4)0.999:0.00382,(Gammaproteobacteria_Escherichia_coli_IAI39:0.00194,Gammaproteobacteria_Escherichia_coli_O7_K1_CE10:0.00413)1.000:0.00688)0.977:0.00234,((Gammaproteobacteria_Escherichia_coli_BW2952:0.00409,((Gammaproteobacteria_Escherichia_coli_DH1:5.4E-4,(Escherichia_coli_K_12_substr__MG1655:5.5E-4,Escherichia_coli_K_12_substr__W3110:0.00193)0.852:5.5E-4)0.996:5.5E-4,Escherichia_coli_K_12_substr__DH10B:0.01402)0.271:0.00439)0.946:8.8E-4,((Gammaproteobacteria_Escherichia_coli_ETEC_H10407:0.00605,Gammaproteobacteria_Escherichia_coli_ATCC_8739:0.00514)0.997:0.00815,(((Gammaproteobacteria_Escherichia_coli_HS:0.00351,(Gammaproteobacteria_Escherichia_coli_IAI1:6.2E-4,(((Gammaproteobacteria_Escherichia_coli_LY180:0.00272,Gammaproteobacteria_Escherichia_coli_W:5.5E-4)0.954:0.00118,(((((Escherichia_coli_O111_H__11128:0.00422,(Gammaproteobacteria_Escherichia_coli_O26_H11_11368:0.00524,(Gammaproteobacteria_Escherichia_coli_O103_H2_12009:0.004,(((Gammaproteobacteria_Escherichia_coli_O157_H7_EC4115:0.0,Gammaproteobacteria_Escherichia_coli_O157_H7_TW14359:0.0):5.4E-4,((Gammaproteobacteria_Escherichia_coli_Xuzhou21:0.0,Gammaproteobacteria_Escherichia_coli_O157_H7:0.0):5.5E-4,Gammaproteobacteria_Escherichia_coli_O157_H7_EDL933:5.5E-4)0.890:7.7E-4)0.897:9.9E-4,(Gammaproteobacteria_Escherichia_coli_O55_H7_CB9615:5.7E-4,Gammaproteobacteria_Escherichia_coli_O55_H7_RM12579:5.5E-4)0.975:0.00176)1.000:0.00706)0.145:5.0E-4)0.703:0.00197)0.919:0.00108,Gammaproteobacteria_Escherichia_coli_KO11FL:0.00524)0.997:0.00329,(Gammaproteobacteria_Escherichia_coli_55989:5.7E-4,((Gammaproteobacteria_Escherichia_coli_O104_H4_2009EL_2071:0.0,Gammaproteobacteria_Escherichia_coli_O104_H4_2011C_3493:0.0):5.5E-4,Gammaproteobacteria_Escherichia_coli_O104_H4_2009EL_2050:5.5E-4)1.000:0.00504)1.000:0.00941)0.844:5.4E-4,Gammaproteobacteria_Escherichia_coli_E24377A:0.00137)0.985:0.00167,Gammaproteobacteria_Escherichia_coli_UMNK88:0.00443)0.841:5.5E-4)0.750:5.5E-4,(Gammaproteobacteria_Escherichia_coli_SE11:5.4E-4,Gammaproteobacteria_Escherichia_coli_APEC_O78:0.00547)1.000:0.00548)1.000:0.00463)1.000:0.00539)0.881:0.0012,(Gammaproteobacteria_Shigella_sonnei_Ss046:0.00655,Gammaproteobacteria_Shigella_sonnei_53G:5.5E-4)0.974:0.01018)1.000:0.00671,Gammaproteobacteria_Escherichia_coli_P12b:0.0099)0.975:0.00559)0.994:5.4E-4)0.998:0.00284)0.448:5.9E-4)0.998:0.00339,(Gammaproteobacteria_Escherichia_coli_SMS_3_5:0.00569,(Gammaproteobacteria_Escherichia_coli_UMN026:5.5E-4,Gammaproteobacteria_Escherichia_coli_042:0.00137)0.999:0.00304)0.911:0.00114)0.923:8.8E-4)0.966:0.00268,((((Gammaproteobacteria_Shigella_flexneri_2a_2457T:5.0E-4,Gammaproteobacteria_Shigella_flexneri_5_8401:0.0042)0.936:8.4E-4,Gammaproteobacteria_Shigella_flexneri_2002017:0.00166)0.894:5.8E-4,Gammaproteobacteria_Shigella_flexneri_2a_301:0.00166)1.000:0.00824,((Gammaproteobacteria_Shigella_dysenteriae_Sd197:5.5E-4,Gammaproteobacteria_Shigella_dysenteriae_1617:0.00769)1.000:0.01736,(Gammaproteobacteria_Shigella_boydii_Sb227:0.0067,Gammaproteobacteria_Shigella_boydii_CDC_3083_94:0.01363)0.793:0.00659)1.000:0.01149)0.237:0.00431)0.999:0.01176)1.000:0.04977,(Gammaproteobacteria_Citrobacter_rodentium_ICC168:0.05733,Gammaproteobacteria_Citrobacter_koseri_ATCC_BAA_895:0.05941)1.000:0.02396)0.947:0.01103)1.000:0.02957)0.923:0.02493,(Gammaproteobacteria_Enterobacter_cloacae_SCF1:0.09838,((Gammaproteobacteria_Raoultella_ornithinolytica_B6:0.04544,(Gammaproteobacteria_Klebsiella_oxytoca_E718:5.5E-4,Gammaproteobacteria_Klebsiella_oxytoca_KCTC_1686:0.00112)1.000:0.0541)1.000:0.02208,((Gammaproteobacteria_Enterobacter_aerogenes_KCTC_2190:0.00622,Gammaproteobacteria_Enterobacter_aerogenes_EA1509E:0.01021)1.000:0.03062,((Gammaproteobacteria_Klebsiella_pneumoniae_342:0.00749,Gammaproteobacteria_Klebsiella_variicola_At_22:0.00353)1.000:0.0225,(((Gammaproteobacteria_Klebsiella_pneumoniae_1084:0.00333,Gammaproteobacteria_Klebsiella_pneumoniae_HS11286:0.00304)0.899:0.00117,(Gammaproteobacteria_Klebsiella_pneumoniae_MGH_78578:0.00109,((Gammaproteobacteria_Klebsiella_pneumoniae_NTUH_K2044:0.00165,Gammaproteobacteria_Klebsiella_pneumoniae_KCTC_2242:0.00935)0.999:0.00366,Gammaproteobacteria_Klebsiella_pneumoniae_JM45:0.01008)0.982:0.00192)1.000:0.00648)1.000:0.00623,(Gammaproteobacteria_Klebsiella_pneumoniae_rhinoscleromatis_SB3432:0.029,Gammaproteobacteria_Klebsiella_pneumoniae_CG43:0.00103)0.993:0.0043)0.999:0.00938)1.000:0.04016)0.996:0.01799)1.000:0.05061)0.999:0.02662)0.919:0.01814)1.000:0.04349)0.980:0.04348)1.000:0.09507,((Gammaproteobacteria_Erwinia_billingiae_Eb661:0.13513,(Gammaproteobacteria_Erwinia_tasmaniensis_Et1_99:0.04226,((Gammaproteobacteria_Erwinia_amylovora_ATCC_49946:5.5E-4,Gammaproteobacteria_Erwinia_amylovora_CFBP1430:5.5E-4)1.000:0.03018,(Gammaproteobacteria_Erwinia_Ejp617:0.00574,(Gammaproteobacteria_Erwinia_pyrifoliae_DSM_12163:5.5E-4,Gammaproteobacteria_Erwinia_pyrifoliae_Ep1_96:5.5E-4)1.000:0.00702)1.000:0.02235)1.000:0.02554)1.000:0.10086)1.000:0.04573,((Gammaproteobacteria_Pantoea_At_9b:0.05864,(Gammaproteobacteria_Plautia_stali_symbiont:0.07801,Unclassified_Halyomorpha_halys_symbiont:0.65467)0.986:0.03656)0.998:0.03668,(Gammaproteobacteria_Pantoea_vagans_C9_1:0.08804,((Gammaproteobacteria_Pantoea_ananatis:0.00581,Gammaproteobacteria_Pantoea_ananatis_PA13:0.00161)0.996:0.00545,(Gammaproteobacteria_Pantoea_ananatis_AJ13355:0.00424,Gammaproteobacteria_Pantoea_ananatis_LMG_20103:0.00383)0.973:0.00289)1.000:0.07996)1.000:0.04421)1.000:0.07628)1.000:0.0901)1.000:0.06877,((Rahnella_aquatilis_CIP_78_65___ATCC_33071:0.01256,(Gammaproteobacteria_Rahnella_Y9602:0.00195,Gammaproteobacteria_Rahnella_aquatilis_HX2:0.01476)1.000:0.025)1.000:0.18997,((((Gammaproteobacteria_Yersinia_pestis_Angola:0.00498,Gammaproteobacteria_Yersinia_pestis_Pestoides_F:5.5E-4)0.933:7.4E-4,((Gammaproteobacteria_Yersinia_pestis_biovar_Microtus_91001:5.5E-4,((Gammaproteobacteria_Yersinia_pseudotuberculosis_PB1:0.00129,(Gammaproteobacteria_Yersinia_pseudotuberculosis_IP_31758:0.00501,Gammaproteobacteria_Yersinia_pseudotuberculosis_IP_32953:8.2E-4)0.266:0.00109)0.931:6.2E-4,Gammaproteobacteria_Yersinia_pseudotuberculosis_YPIII:5.7E-4)0.961:0.0011)0.945:8.5E-4,(Gammaproteobacteria_Yersinia_pestis_KIM_10:0.00164,((((Gammaproteobacteria_Yersinia_pestis_D182038:0.00771,Gammaproteobacteria_Yersinia_pestis_D106004:0.01111)0.991:0.00301,Gammaproteobacteria_Yersinia_pestis_Antiqua:8.5E-4)0.000:5.5E-4,Gammaproteobacteria_Yersinia_pestis_CO92:0.00166)0.993:5.5E-4,((Gammaproteobacteria_Yersinia_pestis_biovar_Medievalis_Harbin_35:0.00727,(Gammaproteobacteria_Yersinia_pestis_Z176003:0.0014,Gammaproteobacteria_Yersinia_pestis_A1122:0.00506)0.999:5.4E-4)0.993:5.5E-4,Gammaproteobacteria_Yersinia_pestis_Nepal516:5.3E-4)0.984:0.00246)0.999:5.4E-4)1.000:0.00413)0.930:5.3E-4)1.000:0.07326,(Gammaproteobacteria_Yersinia_enterocolitica_palearctica_Y11:0.00303,(Gammaproteobacteria_Yersinia_enterocolitica_8081:0.01725,Gammaproteobacteria_Yersinia_enterocolitica_palearctica_105_5R_r:8.3E-4)0.978:0.00555)1.000:0.05213)1.000:0.11483,(Serratia_symbiotica__Cinara_cedri_:0.52126,(Gammaproteobacteria_Serratia_marcescens_FGI94:0.10223,(Gammaproteobacteria_Serratia_marcescens_WW4:0.04657,(((Gammaproteobacteria_Serratia_plymuthica_AS9:0.0,Gammaproteobacteria_Serratia_AS12:0.0,Gammaproteobacteria_Serratia_AS13:0.0):0.00666,(Gammaproteobacteria_Serratia_odorifera_4Rx13:0.00357,Gammaproteobacteria_Serratia_plymuthica_S13:0.00577)1.000:0.01601)1.000:0.02455,(Gammaproteobacteria_Serratia_proteamaculans_568:0.03905,Gammaproteobacteria_Serratia_liquefaciens_ATCC_27592:0.01914)0.063:0.01398)1.000:0.03406)0.998:0.03152)0.811:0.02894)0.252:0.04108)0.997:0.04508)0.999:0.04118)0.284:0.0241)1.000:0.04816,((Gammaproteobacteria_secondary_endosymbiont_of_Ctenarytaina_eucalypti:0.29246,((Gammaproteobacteria_secondary_endosymbiont_of_Heteropsylla_cubana_Thao2000:0.47707,((((Gammaproteobacteria_candidatus_Blochmannia_chromaiodes_640:0.0097,Gammaproteobacteria_candidatus_Blochmannia_pennsylvanicus_BPEN:0.0115)1.000:0.25519,(Gammaproteobacteria_candidatus_Blochmannia_vafer_BVAF:0.37178,Gammaproteobacteria_candidatus_Blochmannia_floridanus:0.32857)1.000:0.23071)1.000:0.41011,(((Wigglesworthia_glossinidia_endosymbiont_of_Glossina_morsitans__Yale_colony_:0.4568,Gammaproteobacteria_Wigglesworthia_glossinidia_endosymbiont_of_Glossina_brevipalpis:0.47186)1.000:0.44597,Gammaproteobacteria_Candidatus_Riesia_pediculicola_USDA:1.67253)0.921:0.18466,((Buchnera_aphidicola_Sg__Schizaphis_graminum_:0.28995,(Buchnera_aphidicola_Ua__Uroleucon_ambrosiae_:0.28112,(Buchnera_aphidicola_Ak__Acyrthosiphon_kondoi_:0.13676,((Buchnera_aphidicola_5A__Acyrthosiphon_pisum_:9.5E-4,Buchnera_aphidicola_APS__Acyrthosiphon_pisum_:0.00284)0.212:5.5E-4,((Buchnera_aphidicola_Tuc7__Acyrthosiphon_pisum_:5.5E-4,(Buchnera_aphidicola_JF99__Acyrthosiphon_pisum_:0.00272,(Buchnera_aphidicola_LL01__Acyrthosiphon_pisum_:5.3E-4,Buchnera_aphidicola_TLW03__Acyrthosiphon_pisum_:5.2E-4)0.837:5.5E-4)0.800:9.6E-4)0.889:5.5E-4,Buchnera_aphidicola_JF98__Acyrthosiphon_pisum_:0.01317)0.777:6.2E-4)1.000:0.15625)1.000:0.07537)1.000:0.1651)1.000:0.32727,((Buchnera_aphidicola_Bp__Baizongia_pistaciae_:0.00212)0.246:0.80295,(Buchnera_aphidicola_Cc__Cinara_cedri_:0.65864,Buchnera_aphidicola__Cinara_tujafilina_:0.58821)1.000:0.59359)0.996:0.19883)1.000:0.3853)1.000:0.24467)1.000:0.19773,Baumannia_cicadellinicola_Hc__Homalodisca_coagulata_:0.47853)0.999:0.12456)0.999:0.08282,(Gammaproteobacteria_candidatus_Moranella_endobia_PCIT:0.00113,Gammaproteobacteria_candidatus_Moranella_endobia_PCVAL:0.00103)1.000:0.30638)0.763:0.03196)1.000:0.09091,Sodalis_glossinidius__morsitans_:0.07071)1.000:0.24352)0.965:0.04572,(Gammaproteobacteria_Edwardsiella_ictaluri_93_146:0.03574,(Gammaproteobacteria_Edwardsiella_tarda_C07_087:5.4E-4,(Gammaproteobacteria_Edwardsiella_tarda_FL6_60:5.5E-4,Gammaproteobacteria_Edwardsiella_tarda_EIB202:5.5E-4)1.000:0.00425)1.000:0.01541)1.000:0.25336)1.000:0.05725)0.446:0.04794)1.000:0.23691)1.000:0.17263,(Gammaproteobacteria_Photobacterium_profundum_SS9:0.24989,((Gammaproteobacteria_Aliivibrio_salmonicida_LFI1238:0.09258,(Gammaproteobacteria_Vibrio_fischeri_MJ11:0.00497,Gammaproteobacteria_Vibrio_fischeri_ES114:0.01097)1.000:0.0451)1.000:0.1495,(Gammaproteobacteria_Vibrio_nigripulchritudo_SnF1:0.17448,(Gammaproteobacteria_Vibrio_splendidus_LGP32:0.1625,(((Gammaproteobacteria_Vibrio_anguillarum_775:0.00769,Gammaproteobacteria_Listonella_anguillarum_M3:5.5E-4)1.000:0.14678,(Gammaproteobacteria_Vibrio_furnissii_NCTC_11218:0.11182,(Gammaproteobacteria_Vibrio_cholerae_LMA3984_4:0.02305,((Gammaproteobacteria_Vibrio_cholerae_IEC224:8.4E-4,(Gammaproteobacteria_Vibrio_cholerae_O1_biovar_El_Tor_N16961:0.00139,((Gammaproteobacteria_Vibrio_cholerae_M66_2:5.7E-4,Gammaproteobacteria_Vibrio_cholerae_O395:0.00137)0.836:5.5E-4,Gammaproteobacteria_Vibrio_cholerae_O1_2010EL_1786:5.5E-4)0.083:5.5E-4)0.830:5.5E-4)0.467:8.6E-4,Gammaproteobacteria_Vibrio_cholerae_MJ_1236:5.2E-4)1.000:0.01347)1.000:0.13529)1.000:0.05644)0.164:0.04424,((Gammaproteobacteria_Vibrio_vulnificus_MO6_24_O:0.0017,(Gammaproteobacteria_Vibrio_vulnificus_CMCP6:0.00244,Gammaproteobacteria_Vibrio_vulnificus_YJ016:0.00542)0.471:0.00118)1.000:0.14303,(Gammaproteobacteria_Vibrio_harveyi_ATCC_BAA_1116:0.06517,(Gammaproteobacteria_Vibrio_EJY3:0.06202,((Gammaproteobacteria_Vibrio_parahaemolyticus_RIMD_2210633:0.00459,Gammaproteobacteria_Vibrio_parahaemolyticus_BB22OP:0.00372)1.000:0.02728,(Gammaproteobacteria_Vibrio_Ex25:0.01606,Vibrio_alginolyticus_NBRC_15630___ATCC_17749:0.01404)1.000:0.034)0.713:0.0116)1.000:0.04061)1.000:0.0466)0.999:0.04948)1.000:0.0401)0.653:0.03567)1.000:0.11623)1.000:0.11612)1.000:0.24183)1.000:0.13003,(Gammaproteobacteria_Oceanimonas_GK1:0.47794,(Gammaproteobacteria_Tolumonas_auensis_DSM_9187:0.46746,(Gammaproteobacteria_Aeromonas_veronii_B565:0.02922,(Gammaproteobacteria_Aeromonas_salmonicida_A449:0.05328,(Gammaproteobacteria_Aeromonas_hydrophila_ML09_119:0.00882,Gammaproteobacteria_Aeromonas_hydrophila_ATCC_7966:0.00676)1.000:0.02249)0.976:0.02153)1.000:0.27848)0.996:0.11084)1.000:0.13648)0.583:0.07357,(Gammaproteobacteria_Psychromonas_CNPT3:0.32197,Gammaproteobacteria_Psychromonas_ingrahamii_37:0.26347)1.000:0.54045)0.996:0.09855)1.000:0.1122,(((Gammaproteobacteria_Glaciecola_psychrophila_170:0.27768,(Gammaproteobacteria_Glaciecola_4H_3_7_YE_5:0.04595,Gammaproteobacteria_Pseudoalteromonas_atlantica_T6c:0.04023)1.000:0.1894)1.000:0.12935,((Gammaproteobacterium_Alteromonas_SN2:0.10233,((Alteromonas_macleodii__Black_Sea_11_:0.01181,(Alteromonas_macleodii__Balearic_Sea_AD45_:0.00899,(Gammaproteobacterium_Alteromonas_macleodii_ATCC_27126:0.00524,Alteromonas_macleodii__English_Channel_673_:0.00529)0.993:0.00679)1.000:0.01505)1.000:0.02483,((((Alteromonas_macleodii__Deep_ecotype_:0.00472,Alteromonas_macleodii__Aegean_Sea_MED64_:0.0095)0.995:0.00413,(Alteromonas_macleodii__Ionian_Sea_U7_:5.5E-4,(Alteromonas_macleodii__English_Channel_615_:0.04642,Alteromonas_macleodii__Ionian_Sea_U4_:0.00278)0.995:0.00584)0.989:5.5E-4)1.000:0.00783,Alteromonas_macleodii__Ionian_Sea_U8_:0.00176)0.753:0.00166,(Gammaproteobacterium_Alteromonas_macleodii_AltDE1:5.5E-4,(Alteromonas_macleodii__Ionian_Sea_UM7_:5.5E-4,Alteromonas_macleodii__Ionian_Sea_UM4b_:5.5E-4)0.999:0.00385)1.000:0.01119)1.000:0.04353)1.000:0.08512)1.000:0.25577,Gammaproteobacteria_Glaciecola_nitratireducens_FR1064:0.45549)0.989:0.08121)1.000:0.29653,((Gammaproteobacteria_Colwellia_psychrerythraea_34H:0.6364,(Gammaproteobacteria_Pseudoalteromonas_SM9913:0.06057,Gammaproteobacteria_Pseudoalteromonas_haloplanktis_TAC125:0.10079)1.000:0.45865)0.974:0.09126,(Gammaproteobacteria_Idiomarina_loihiensis_L2TR:0.0,Gammaproteobacteria_Idiomarina_loihiensis_GSL_199:0.0):0.71351)0.150:0.05237)0.996:0.08739)1.000:0.37039)1.000:0.23203,(((Gammaproteobacterium_HdN1:0.79623,(Gammaproteobacteria_Alcanivorax_borkumensis_SK2:0.25425,Gammaproteobacteria_Alcanivorax_dieselolei_B5:0.24644)1.000:0.54312)0.510:0.09301,((Gammaproteobacteria_Acinetobacter_ADP1:0.10911,((Gammaproteobacteria_Acinetobacter_oleivorans_DR1:0.02285,Gammaproteobacteria_Acinetobacter_calcoaceticus_PHEA_2:0.01481)1.000:0.02379,(Gammaproteobacteria_Acinetobacter_baumannii_ATCC_17978:0.01347,((((Gammaproteobacteria_Acinetobacter_baumannii_MDR_ZJ06:5.5E-4,((Gammaproteobacteria_Acinetobacter_baumannii_BJAB0868:5.5E-4,Gammaproteobacteria_Acinetobacter_baumannii_TCDC_AB0715:5.5E-4)1.000:0.00548,((Gammaproteobacteria_Acinetobacter_baumannii_BJAB07104:0.00265,Gammaproteobacteria_Acinetobacter_baumannii_MDR_TJ:5.5E-4)0.763:5.5E-4,(Gammaproteobacteria_Acinetobacter_baumannii_TYTH_1:0.00594,(Gammaproteobacteria_Acinetobacter_baumannii_1656_2:5.4E-4,Gammaproteobacteria_Acinetobacter_baumannii_ACICU:0.00401)0.921:0.0014)0.317:5.5E-4)0.869:5.5E-4)0.734:5.5E-4)0.978:0.00238,((Gammaproteobacteria_Acinetobacter_baumannii_ZW85_1:0.00571,(Gammaproteobacteria_Acinetobacter_baumannii_AYE:0.00348,Gammaproteobacteria_Acinetobacter_baumannii_AB307_0294:0.0011)0.798:0.00149)0.994:0.00488,(Gammaproteobacteria_Acinetobacter_baumannii_AB0057:0.00485,Gammaproteobacteria_Acinetobacter_baumannii_SDF:0.03494)0.998:0.0048)0.930:0.00239)0.994:0.00344,Gammaproteobacteria_Acinetobacter_baumannii_BJAB0715:0.0041)0.983:0.00465,Gammaproteobacteria_Acinetobacter_baumannii_D1279779:0.0028)0.960:0.00773)1.000:0.03072)1.000:0.11624)1.000:0.54726,(Gammaproteobacteria_Moraxella_catarrhalis_BBH18:0.51925,(Gammaproteobacteria_Psychrobacter_PRwf_1:0.22981,(Gammaproteobacteria_Psychrobacter_arcticus_273_4:0.03725,(Gammaproteobacteria_Psychrobacter_G:0.00795,Gammaproteobacteria_Psychrobacter_cryohalolentis_K5:0.01045)0.999:0.02308)1.000:0.23478)1.000:0.18406)1.000:0.41809)1.000:0.75944)0.992:0.09308,((((Cluster3-120924-bin41:0.0192,((((Cluster3-120507-bin80:0.01749,Cluster3-121001-bin29:0.04323)1.000:0.01531,Cluster3-120531-bin86:0.02067)0.992:0.00717,Cluster3-120920-bin41:0.03343)0.987:0.00668,Cluster3-120619-bin3:0.00373)0.997:0.01608)1.000:0.82079,((Gammaproteobacteria_SAR86E_AMWX01.1:0.25532,(Cluster1-121004-bin11:0.01093,(Cluster1-120820-bin45:5.5E-4,((Cluster1-121022-bin58:0.00158,Cluster1-120920-bin57:0.02326)0.901:8.9E-4,(Cluster1-121128-bin56:0.00999,(Cluster1-121001-bin56:0.00331,((Cluster1-120619-bin26:0.01306,Cluster1-120823-bin87:5.5E-4)0.726:5.4E-4,(Cluster1-120924-bin88:0.01063,(Cluster1-120828-bin5:0.00351,((Cluster1-121105-bin34:0.01566,(Cluster1-120813-bin36:0.01165,Cluster1-121015-bin70:0.0176)0.981:0.00425)0.996:0.00729,Cluster1-120507-bin14:0.00402)0.040:5.5E-4)0.997:0.00421)0.947:0.00176)0.887:7.5E-4)0.986:0.0029)0.991:0.00322)0.000:5.1E-4)0.990:5.5E-4)1.000:0.25964)1.000:0.37868,(Gammaproteobacteria_SAR86B_AHBH01000001.1:0.4308,(Oceanospirillales_SAR86_AAA298-N10:0.42636,((Gammaproteobacteria_SAR86_AAA076-P13:0.02866,Gammaproteobacteria_SAR86_AAA076-P09:0.0506)1.000:0.18464,(Gammaproteobacteria_SAR86_AAA536-N21:0.22887,((Gammaproteobacteria_SAR86_AAA168-P09:0.02916,Gammaproteobacteria_SAR86_AAA168-I18:0.03083)1.000:0.08776,(Gammaproteobacteria_SAR86A_AHBJ01.1:0.07446,Gamma_SAR86_AAA536-J20:0.05704)1.000:0.07681)0.999:0.07308)0.996:0.0752)1.000:0.12126)1.000:0.16989)1.000:0.2513)1.000:1.67686)1.000:0.30593,(((Gammaproteobacteria_Saccharophagus_degradans_2_40:0.36294)1.000:0.2296,(Gammaproteobacteria_Cellvibrio_japonicus_Ueda107:0.46068,Gammaproteobacteria_Simiduia_agarivorans_SA1:0.41992)1.000:0.10279)1.000:0.12634,(Gammaproteobacteria_SAR92_AAA300-D14:0.89148,(Gammaproteobacteria_SAR92_AAA160-D02:0.45765,(Cluster26-121220-bin70:0.34933,(Cluster16-120322-bin99:0.00366,Cluster16-120619-bin48:0.01872)1.000:0.23458)0.944:0.08563)0.973:0.10088)1.000:0.40918)1.000:0.1506)0.991:0.08804,(((((Gammaproteobacteria_Azotobacter_vinelandii_DJ:0.0,Gammaproteobacteria_Azotobacter_vinelandii_CA:0.0):6.3E-4,Gammaproteobacteria_Azotobacter_vinelandii_CA6:5.4E-4)1.000:0.21974,((Gammaproteobacteria_Pseudomonas_stutzeri_DSM_10701:0.11275,((Gammaproteobacteria_Pseudomonas_stutzeri_A1501:0.01013,(Pseudomonas_stutzeri_ATCC_17588___LMG_11199:0.01646,Gammaproteobacteria_Pseudomonas_stutzeri_DSM_4166:0.00877)1.000:0.00799)1.000:0.02912,(Gammaproteobacteria_Pseudomonas_stutzeri_CCUG_29243:0.03277,Gammaproteobacteria_Pseudomonas_stutzeri_RCH2:0.02764)1.000:0.01924)1.000:0.05995)1.000:0.10421,((Gammaproteobacteria_Pseudomonas_resinovorans_NBRC_106553:0.11533,(Gammaproteobacteria_Pseudomonas_denitrificans_ATCC_13867:0.12421,(Gammaproteobacteria_Pseudomonas_aeruginosa_PA7:0.01151,((((Gammaproteobacteria_Pseudomonas_aeruginosa_NCGM2_S1:0.00101,Gammaproteobacteria_Pseudomonas_aeruginosa_B136_33:0.00136)0.949:0.0012,(((Gammaproteobacteria_Pseudomonas_aeruginosa_LES431:0.0,Gammaproteobacteria_Pseudomonas_aeruginosa_LESB58:0.0):0.01006,Gammaproteobacteria_Pseudomonas_aeruginosa_SCV20265:8.3E-4)0.993:0.00248,((Gammaproteobacteria_Pseudomonas_aeruginosa_c7447m:7.0E-4,((((Gammaproteobacteria_Pseudomonas_aeruginosa_PAO1_VE2:0.0,Gammaproteobacteria_Pseudomonas_aeruginosa_PAO1_VE13:0.0):8.5E-4,Gammaproteobacteria_Pseudomonas_aeruginosa_PAO581:0.00358)0.000:5.5E-4,Gammaproteobacteria_Pseudomonas_aeruginosa_PAO1:5.5E-4)0.971:0.00109,Gammaproteobacteria_Pseudomonas_aeruginosa_M18:0.00165)0.814:5.5E-4)0.911:8.9E-4,(Gammaproteobacteria_Pseudomonas_aeruginosa_RP73:8.3E-4,((Gammaproteobacteria_Pseudomonas_aeruginosa_PA1R:0.00413,Gammaproteobacteria_Pseudomonas_aeruginosa_PA1:5.5E-4)0.975:0.00165,Gammaproteobacteria_Pseudomonas_aeruginosa_DK2:0.0067)0.996:0.00275)0.728:5.5E-4)0.786:5.4E-4)0.947:0.00116)0.461:6.0E-4,Gammaproteobacteria_Pseudomonas_aeruginosa_MTB:7.0E-4)0.735:5.5E-4,Gammaproteobacteria_Pseudomonas_aeruginosa_UCBPP_PA14:0.00448)1.000:0.02019)1.000:0.11642)1.000:0.0823)1.000:0.05453,(((Gammaproteobacteria_Pseudomonas_entomophila_L48:0.05173,(Gammaproteobacteria_Pseudomonas_VLB120:0.04097,(Gammaproteobacteria_Pseudomonas_putida_W619:0.04346,((Gammaproteobacteria_Pseudomonas_putida_HB3267:0.00947,((Gammaproteobacteria_Pseudomonas_monteilii_SB3078:0.0,Gammaproteobacteria_Pseudomonas_monteilii_SB3101:0.0):0.00734,Gammaproteobacteria_Pseudomonas_putida_S16:0.00199)0.752:0.00103)1.000:0.01598,(((((Gammaproteobacteria_Pseudomonas_putida_F1:0.01451,Gammaproteobacteria_Pseudomonas_ND6:0.00322)0.938:0.00197,Gammaproteobacteria_Pseudomonas_putida_DOT_T1E:0.00426)0.956:0.00204,Gammaproteobacteria_Pseudomonas_putida_BIRD_1:0.00733)0.873:0.00186,Gammaproteobacteria_Pseudomonas_putida_KT2440:0.00559)1.000:0.01145,(Gammaproteobacteria_Pseudomonas_putida_GB_1:0.01302,(Gammaproteobacteria_Pseudomonas_putida_H8234:0.01494,Gammaproteobacteria_Pseudomonas_putida_NBRC_14164:0.01256)0.987:0.00871)0.977:0.00892)0.752:0.01062)0.972:0.01941)0.668:0.01094)0.994:0.02294)1.000:0.12459,((Gammaproteobacteria_Pseudomonas_syringae_tomato_DC3000:0.02678,(Gammaproteobacteria_Pseudomonas_syringae_B728a:0.02624,Gammaproteobacteria_Pseudomonas_syringae_phaseolicola_1448A:0.02112)0.999:0.02315)1.000:0.12237,(((Gammaproteobacteria_Pseudomonas_fluorescens_A506:0.026,(Gammaproteobacteria_Pseudomonas_fluorescens_SBW25:0.03695,Gammaproteobacteria_Pseudomonas_poae_RE_1_1_14:0.04224)0.986:0.00947)0.321:0.00667,Gammaproteobacteria_Pseudomonas_TKP:0.03098)1.000:0.05997,((Gammaproteobacteria_Pseudomonas_fluorescens_CHA0:0.0047,Gammaproteobacteria_Pseudomonas_fluorescens_Pf_5:0.00216)1.000:0.07861,((Gammaproteobacteria_Pseudomonas_fluorescens_F113:0.01356,Gammaproteobacteria_Pseudomonas_brassicacearum_NFM421:0.00629)1.000:0.05817,(Gammaproteobacteria_Pseudomonas_putida_UW4:0.02823,Gammaproteobacteria_Pseudomonas_fluorescens_Pf0_1:0.07921)0.999:0.02209)0.608:0.01462)0.993:0.02231)0.997:0.03807)1.000:0.05502)1.000:0.11113,(Gammaproteobacteria_Pseudomonas_fulva_12_X:0.14904,(Gammaproteobacteria_Pseudomonas_mendocina_NK_01:0.05225,Gammaproteobacteria_Pseudomonas_mendocina_ymp:0.04337)1.000:0.10062)1.000:0.05307)0.993:0.03173)0.006:0.03706)0.946:0.05283)1.000:0.5252,((Gammaproteobacteria_candidatus_Portiera_aleyrodidarum_TV:0.14184,(Gammaproteobacteria_candidatus_Portiera_aleyrodidarum_BT_QVLC:0.0036,Gammaproteobacteria_candidatus_Portiera_aleyrodidarum_BT_B:5.5E-4)1.000:0.41472)1.000:1.84406,(Gammaproteobacteria_Chromohalobacter_salexigens_DSM_3043:0.25557,Gammaproteobacteria_Halomonas_elongata_DSM_2581:0.24607)0.855:0.12557)1.000:0.43859)0.954:0.09225,(((Gammaproteobacteria_Marinomonas_mediterranea_MMB_1:0.21195,(Gammaproteobacteria_Marinomonas_posidonica_IVIA_Po_181:0.1029,(Gammaproteobacteria_Marinomonas_MWYL1:8.6E-4,Gammaproteobacteria_Pseudomonas_fluorescens_R124:0.14781)0.779:0.13968)1.000:0.10203)1.000:0.6607,Gammaproteobacteria_Thalassolituus_oleivorans_MIL_1:0.71592)0.999:0.12304,(Gammaproteobacteria_Hahella_chejuensis_KCTC_2396:0.57659,((Gammaproteobacteria_Marinobacter_aquaeolei_VT8:0.01213,Gammaproteobacteria_Marinobacter_hydrocarbonoclasticus_ATCC_49840:0.0064)1.000:0.09847,(Gammaproteobacteria_Marinobacter_adhaerens_HP15:0.09642,Gammaproteobacteria_Marinobacter_BSs20148:0.26678)0.911:0.04627)1.000:0.39196)1.000:0.19)0.284:0.05802)0.993:0.07126)0.960:0.06624)1.000:0.1349)0.997:0.13445)0.985:0.08749)0.981:0.07491,(((Gammaproteobacteria_Nitrosococcus_halophilus_Nc4:0.12651,(Gammaproteobacteria_Nitrosococcus_watsonii_C_113:0.06759,Gammaproteobacteria_Nitrosococcus_oceani_ATCC_19707:0.0475)1.000:0.15062)1.000:0.56774,(Gammaproteobacteria_Methylophaga_JAM1:0.21974,Gammaproteobacteria_Methylophaga_JAM7:0.28322)1.000:0.55432)1.000:0.17679,((Gammaproteobacteria_Cycloclasticus_P1:0.00324,Gammaproteobacteria_Cycloclasticus_zancles_7_ME:0.01799)1.000:0.847,(Gammaproteobacteria_Methylococcus_capsulatus_Bath:0.66284,(Gammaproteobacteria_Methylomicrobium_alcaliphilum:0.32234,Gammaproteobacteria_Methylomonas_methanica_MC09:0.39448)1.000:0.30799)0.994:0.12562)1.000:0.21549)0.786:0.0704)0.648:0.06836,((((Gammaproteobacteria_Ectothiorhodospiraceae_bacterium_M19_40:0.21339,Gammaproteobacteria_Spiribacter_UAH_SP71:0.25699)1.000:0.48727,(Gammaproteobacteria_Halorhodospira_halophila_SL1:0.64463,Gammaproteobacteria_Alkalilimnicola_ehrlichii_MLHE_1:0.40554)0.999:0.15283)1.000:0.27211,((((((Gammaproteobacteria_Stenotrophomonas_maltophilia_R551_3:0.01714,(Gammaproteobacteria_Stenotrophomonas_maltophilia_JV3:0.00406,(Gammaproteobacteria_Stenotrophomonas_maltophilia_D457:0.01257,Gammaproteobacteria_Stenotrophomonas_maltophilia_K279a:0.01516)0.074:0.00371)0.960:0.01178)1.000:0.20535,((Gammaproteobacteria_Xylella_fastidiosa_9a5c:0.01112,(Gammaproteobacteria_Xylella_fastidiosa_M12:0.00573,(Gammaproteobacteria_Xylella_fastidiosa_GB514:0.00533,(Gammaproteobacteria_Xylella_fastidiosa_Temecula1:5.5E-4,Gammaproteobacteria_Xylella_fastidiosa_M23:5.5E-4)0.000:5.5E-4)1.000:0.01044)0.943:0.00596)1.000:0.34616,(((Gammaproteobacteria_Xanthomonas_campestris:0.0025,(Gammaproteobacteria_Xanthomonas_campestris_ATCC_33913:5.5E-4,Gammaproteobacteria_Xanthomonas_campestris_8004:0.00636)0.989:0.00238)0.474:0.00283,Gammaproteobacteria_Xanthomonas_campestris_raphani_756C:0.0031)1.000:0.03125,((Gammaproteobacteria_Xanthomonas_oryzae_oryzicola_BLS256:0.00858,(Gammaproteobacteria_Xanthomonas_oryzae_PXO99A:6.8E-4,(Gammaproteobacteria_Xanthomonas_oryzae_MAFF_311018:8.8E-4,Gammaproteobacteria_Xanthomonas_oryzae_KACC_10331:0.00116)0.912:8.0E-4)1.000:0.01509)1.000:0.02072,((Gammaproteobacteria_Xanthomonas_axonopodis_citrumelo_F1:0.00331,Gammaproteobacteria_Xanthomonas_campestris_vesicatoria_85_10:0.0074)1.000:0.0091,(Gammaproteobacteria_Xanthomonas_fuscans_4834_R:0.0106,(Gammaproteobacteria_Xanthomonas_citri_Aw12879:0.00142,(Gammaproteobacteria_Xanthomonas_axonopodis_Xac29_1:0.00749,Gammaproteobacteria_Xanthomonas_axonopodis_citri_306:5.5E-4)0.894:5.9E-4)0.998:0.00771)0.966:0.00333)0.998:0.00923)1.000:0.02754)1.000:0.11277)1.000:0.05017)0.035:0.03293,Gammaproteobacteria_Xanthomonas_albilineans_GPE_PC73:0.16071)1.000:0.06062,Gammaproteobacteria_Pseudoxanthomonas_spadix_BD_a59:0.28006)0.477:0.07545,Gammaproteobacteria_Pseudoxanthomonas_suwonensis_11_1:0.21369)1.000:0.3902,(Gammaproteobacteria_Frateuria_aurantia_DSM_6220:0.41048,Gammaproteobacteria_Rhodanobacter_2APBS1:0.25074)1.000:0.23757)1.000:0.72008)0.997:0.09041,((Gammaproteobacteria_Thioflavicoccus_mobilis_8321:0.36059,(Gammaproteobacterium_Allochromatium_vinosum_DSM_180:0.23126,Gammaproteobacteria_Thiocystis_violascens_DSM_198:0.19754)1.000:0.18698)1.000:0.45404,(Gammaproteobacteria_Thioalkalivibrio_sulfidophilus_HL_EbGr7:0.41024,(Gammaproteobacteria_Thioalkalivibrio_K90mix:0.31433,Gammaproteobacteria_Thioalkalivibrio_nitratireducens_DSM_14787:0.33298)1.000:0.36859)1.000:0.20838)0.878:0.08396)0.946:0.06984)0.939:0.08333)1.000:0.16,(Betaproteobacteria_Thiobacillus_denitrificans_ATCC_25259:0.59,((((((Betaproteobacteria_Azoarcus_KH32C:0.16622,Betaproteobacteria_Aromatoleum_aromaticum_EbN1:0.14375)1.000:0.0755,(Betaproteobacteria_Azoarcus_BH72:0.15099,Betaproteobacteria_Thauera_MZ1T:0.24197)1.000:0.06928)1.000:0.26719,(Betaproteobacteria_candidatus_Accumulibacter_phosphatis_clade_IIA_UW_1:0.4314,(Betaproteobacteria_Dechlorosoma_suillum_PS:0.2863,Betaproteobacteria_Dechloromonas_aromatica_RCB:0.3353)0.991:0.07107)1.000:0.13659)1.000:0.164,((((((Betaproteobacteria_candidatus_Kinetoplastibacterium_blastocrithidii_TCC012E:0.0,Candidatus_Kinetoplastibacterium_blastocrithidii__ex_Strigomonas_culicis_:0.0):0.13452,(Betaproteobacteria_candidatus_Kinetoplastibacterium_oncopeltii_TCC290E:0.13362,Betaproteobacteria_candidatus_Kinetoplastibacterium_galatii_TCC219:0.09277)0.999:0.05896)1.000:0.43015,(Betaproteobacteria_candidatus_Kinetoplastibacterium_desouzaii_TCC079E:0.33401,(Betaproteobacteria_candidatus_Kinetoplastibacterium_crithidii_TCC036E:5.3E-4,Candidatus_Kinetoplastibacterium_crithidii__ex_Angomonas_deanei_ATCC_30255_:5.5E-4)1.000:0.36774)1.000:0.26747)1.000:0.64829,(Betaproteobacteria_Bordetella_petrii:0.11183,(Betaproteobacteria_Bordetella_avium_197N:0.17803,((((Betaproteobacteria_Bordetella_pertussis_CS:0.0,Betaproteobacteria_Bordetella_pertussis_Tohama_I:0.0):0.00443,Betaproteobacteria_Bordetella_parapertussis_18323:0.00274)1.000:0.00855,(Betaproteobacteria_Bordetella_parapertussis_12822:0.00381,(Betaproteobacteria_Bordetella_parapertussis_Bpp5:0.01459,(Betaproteobacteria_Bordetella_bronchiseptica_RB50:0.0025,(Betaproteobacteria_Bordetella_bronchiseptica_MO149:0.00621,Betaproteobacteria_Bordetella_bronchiseptica_253:0.00306)0.793:5.5E-4)0.856:7.2E-4)1.000:0.008)0.939:0.01252)1.000:0.13221,(Betaproteobacteria_Achromobacter_xylosoxidans_A8:0.06564,(Betaproteobacteria_Achromobacter_xylosoxidans_NBRC_15126:0.00883,Betaproteobacteria_Achromobacter_xylosoxidans:0.01277)1.000:0.04557)1.000:0.09339)0.101:0.03045)0.669:0.03648)1.000:0.12161)0.990:0.06496,((((Betaproteobacteria_Taylorella_equigenitalis_14_56:0.00146,(Betaproteobacteria_Taylorella_equigenitalis_MCE9:6.5E-4,Betaproteobacteria_Taylorella_equigenitalis_ATCC_35865:0.0016)0.893:0.00109)1.000:0.14509,(Betaproteobacteria_Taylorella_asinigenitalis_MCE3:0.00576,Betaproteobacteria_Taylorella_asinigenitalis_14_45:0.01849)1.000:0.13834)1.000:0.78136,Betaproteobacteria_Advenella_kashmirensis_WT001:0.3901)1.000:0.21696,Betmaproteobacteria_Pusillimonas_T7_7:0.33922)0.121:0.06)1.000:0.41082,(((Betaproteobacteria_Thiomonas_intermedia_K12:0.01151,Betaproteobacteria_Thiomonas_3As:0.00965)1.000:0.59966,((Betaproteobacteria_Rubrivivax_gelatinosus_IL144:0.35783,(Betaproteobacteroa_Methylibium_petroleiphilum_PM1:0.24213,Betaproteobacteria_Leptothrix_cholodnii_SP_6:0.3243)0.140:0.04677)1.000:0.10847,((Betaproteobacteria_Comamonadaceae_bacterium_CR:0.69023,Betaproteobacteria_Rhodoferax_ferrireducens_T118:0.19918)1.000:0.09367,(((Betaproteobacteria_Polaromonas_naphthalenivorans_CJ2:0.13777,Betaproteobacteria_Polaromonas_JS666:0.1033)1.000:0.16635,(Betaproteobacteria_Ramlibacter_tataouinensis_TTB310:0.24469,(Betaproteobacteria_Variovorax_paradoxus_EPS:0.05306,(Betaproteobacteria_Variovorax_paradoxus_S110:0.03691,Betaproteobacteria_Variovorax_paradoxus_B4:0.0179)0.997:0.03134)1.000:0.24143)0.670:0.043)0.587:0.03017,(((Betaproteobacteria_Acidovorax_avenae_ATCC_19860:0.03043,Betaproteobacteria_Acidovorax_citrulli_AAC00_1:0.01925)1.000:0.13401,(((Betaproteobacteria_Alicycliphilus_denitrificans_BC:0.01003,Betaproteobacteria_Alicycliphilus_denitrificans_K601:0.00807)1.000:0.11201,(Betaproteobacteria_Acidovorax_JS42:0.01561,Betaproteobacteria_Acidovorax_ebreus_TPSY:0.01376)1.000:0.08388)1.000:0.06486,(Betaproteobacteria_Comamonas_testosteroni_CNB_2:0.17773,(Betaproteobacteria_Delftia_Cs1_4:6.7E-4,Betaproteobacteria_Delftia_acidovorans_SPH_1:0.00492)1.000:0.1117)1.000:0.14232)1.000:0.04995)1.000:0.04674,(Betaproteobacteria_Acidovorax_KKS102:0.09837,Betaproteobacteria_Verminephrobacter_eiseniae_EF01_2:0.2451)0.999:0.06124)1.000:0.10933)0.167:0.03278)1.000:0.16088)1.000:0.16509)1.000:0.22612,(((Betaproteobacteria_Herminiimonas_arsenicoxydans:0.10344,Betaproteobacteria_Janthinobacterium_Marseille:0.06902)1.000:0.17843,(Betaproteobacteria_Herbaspirillum_seropedicae_SmR1:0.23313,Betaproteobacteria_Collimonas_fungivorans_Ter331:0.18692)0.361:0.05953)1.000:0.26701,((Betaproteobacterium_CB:0.0708,(Betaproteobacteria_Polynucleobacter_necessarius_asymbioticus_QLW_P1DMWA_1:0.06766,Betaproteobacteria_Polynucleobacter_necessarius_STIR1:0.07153)0.992:0.03495)1.000:0.67328,((((Betaproteobacteria_Ralstonia_pickettii_12J:0.01283,Betaproteobacteria_Ralstonia_pickettii_12D:0.00884)1.000:0.0836,((Betaproteobacteria_Ralstonia_solanacearum_Po82:0.01391,Betaproteobacteria_Ralstonia_solanacearum_CFBP2957:0.0079)1.000:0.02421,(Betaproteobacteria_Ralstonia_solanacearum_PSI07:0.03395,(Betaproteobacteria_Ralstonia_solanacearum_CMR15:0.01323,(Betaproteobacteria_Ralstonia_solanacearum_FQY_4_f:0.00129,Betaproteobacteria_Ralstonia_solanacearum_GMI1000:0.00396)0.998:0.01158)1.000:0.03485)0.462:0.01023)1.000:0.05881)1.000:0.18428,(Betaproteobacteria_Cupriavidus_metallidurans_CH34:0.12163,(Betaproteobacteria_Ralstonia_eutropha_JMP134:0.08027,(Betaproteobacteria_Cupriavidus_taiwanensis_LMG_19424:0.04181,(Betaproteobacteria_Ralstonia_pickettii_DTP0602:0.04865,(Betaproteobacteria_Ralstonia_eutropha_H16:0.01569,Betaproteobacteria_Cupriavidus_necator_N_1:0.01888)1.000:0.02755)0.477:0.01668)1.000:0.03393)1.000:0.05474)1.000:0.15034)1.000:0.17675,((Betaproteobacteria_Pandoraea_pnomenusa_3kgm:0.00111,Betaproteobacteria_Pandoraea_RB_44:0.00301)1.000:0.31436,(Betaproteobacteria_Burkholderia_rhizoxinica_HKI_454:0.22511,(((Betaproteobacteria_Burkholderia_gladioli_BSR3:0.0673,Betaproteobacteria_Burkholderia_glumae_BGR1:0.06706)1.000:0.07136,((Betaproteobacteria_Burkholderia_multivorans_ATCC_17616:0.04377,(((Betaproteobacteria_Burkholderia_vietnamiensis_G4:0.0071,Betaproteobacteria_Burkholderia_KJ006:0.01258)1.000:0.04052,((Betaproteobacteria_Burkholderia_383:0.04268,(Betaproteobacteria_Burkholderia_cenocepacia_J2315:0.01906,(Betaproteobacteria_Burkholderia_cenocepacia_MC0_3:0.00458,(Betaproteobacteria_Burkholderia_cenocepacia_HI2424:5.5E-4,Betaproteobacteria_Burkholderia_cenocepacia_AU_1054:0.00324)0.985:0.00241)1.000:0.0208)0.975:0.0137)1.000:0.02081,Betaproteobacteria_Burkholderia_cepacia_GG4:0.04482)0.993:0.01059)0.531:0.00841,(Betaproteobacteria_Burkholderia_ambifaria_AMMD:0.00778,Betaproteobacteria_Burkholderia_ambifaria_MC40_6:0.01076)1.000:0.04261)1.000:0.03281)1.000:0.06836,(Betaproteobacteria_Burkholderia_pseudomallei_MSHR346:0.04705,((Betaproteobacteria_Burkholderia_mallei_NCTC_10247:5.5E-4,(Betaproteobacteria_Burkholderia_mallei_NCTC_10229:0.01176,((Betaproteobacteria_Burkholderia_pseudomallei_668:0.00258,((Betaproteobacteria_Burkholderia_pseudomallei_K96243:8.0E-4,Betaproteobacteria_Burkholderia_pseudomallei_MSHR305:0.00484)1.000:0.00671,(Betaproteobacteria_Burkholderia_pseudomallei_1710b:0.00596,(Betaproteobacteria_Burkholderia_pseudomallei_NCTC_13179:0.02907,(Betaproteobacteria_Burkholderia_pseudomallei_1026b:8.5E-4,(Betaproteobacteria_Burkholderia_pseudomallei_1106a:5.5E-4,Betaproteobacteria_Burkholderia_pseudomallei_BPC006:8.1E-4)0.990:0.00213)0.437:5.4E-4)0.732:5.4E-4)0.899:5.5E-4)1.000:0.00568)1.000:0.01681,(Betaproteobacteria_Burkholderia_mallei_ATCC_23344:5.5E-4,Betaproteobacteria_Burkholderia_mallei_SAVP1:0.01987)0.817:5.5E-4)1.000:0.00531)1.000:0.00678)1.000:0.03816,(Betaproteobacteria_Burkholderia_thailandensis_MSMB121:0.0366,Betaproteobacteria_Burkholderia_thailandensis_E264:0.03018)1.000:0.02868)1.000:0.02963)1.000:0.10047)0.972:0.02286)1.000:0.06687,((Betaproteobacteria_Burkholderia_YI23:0.06448,Betaproteobacteria_Burkholderia_RPE64:0.04324)1.000:0.15164,(Betaproteobacteria_Burkholderia_phymatum_STM815:0.10858,(Betaproteobacteria_Burkholderia_CCGE1002:0.08309,((Betaproteobacteria_Burkholderia_CCGE1003:0.03943,(Betaproteobacteria_Burkholderia_phenoliruptrix_BR3459a:0.01262,Betaproteobacteria_Burkholderia_CCGE1001:0.01126)1.000:0.01616)1.000:0.03437,(Betaproteobacteria_Burkholderia_xenovorans_LB400:0.04572,Betaproteobacteria_Burkholderia_phytofirmans_PsJN:0.02882)1.000:0.03372)0.936:0.0254)1.000:0.07321)1.000:0.04682)0.993:0.0541)1.000:0.06456)1.000:0.14647)1.000:0.09569)0.988:0.0758)0.999:0.07196)1.000:0.07771)0.385:0.06063)1.000:0.23003)1.000:0.1075,((Betaproteobacteria_Neisseria_lactamica_020_06:0.02611,((Betaproteobacteria_Neisseria_gonorrhoeae_FA_1090:0.00238,(Betaproteobacteria_Neisseria_gonorrhoeae_NCCP11945:0.00327,Betaproteobacteria_Neisseria_gonorrhoeae_TCDC_NG08107:0.00268)0.833:0.00221)1.000:0.0287,((((Betaproteobacteria_Neisseria_meningitidis_M04_240196:0.00812,(Betaproteobacteria_Neisseria_meningitidis_H44_76:9.8E-4,Betaproteobacteria_Neisseria_meningitidis_MC58:8.1E-4)1.000:0.01024)0.918:0.00356,(Betaproteobacteria_Neisseria_meningitidis_FAM18:0.01256,Betaproteobacteria_Neisseria_meningitidis_M01_240355:0.01017)0.959:0.00406)0.454:0.00166,(((Betaproteobacteria_Neisseria_meningitidis_G2136:0.01104,((Betaproteobacteria_Neisseria_meningitidis_Z2491:0.00447,Betaproteobacteria_Neisseria_meningitidis_WUE_2594:0.00477)1.000:0.00742,(Betaproteobacteria_Neisseria_meningitidis_alpha14:0.01137,Betaproteobacteria_Neisseria_meningitidis_053442:0.00868)0.323:0.00153)0.686:0.00297)0.645:0.00287,(Betaproteobacteria_Neisseria_meningitidis_M01_240149:0.00233,Betaproteobacteria_Neisseria_meningitidis_NZ_05_33:0.00269)0.998:0.00877)0.678:0.00545,Betaproteobacteria_Neisseria_meningitidis_alpha710:0.01212)0.528:0.00249)0.789:0.00387,Betaproteobacteria_Neisseria_meningitidis_8013:0.01396)1.000:0.01057)0.940:0.01422)1.000:0.85967,(Betaproteobacteria_Laribacter_hongkongensis_HLHK9:0.40567,(Betaproteobacteria_Chromobacterium_violaceum_ATCC_12472:0.25621,Betaproteobacteria_Pseudogulbenkiania_NH8B:0.21882)1.000:0.19249)0.542:0.10338)1.000:0.34941)1.000:0.0931,((Betaproteobacteria_Sulfuricella_denitrificans_skB26:0.39608,(Betaproteobacteria_Nitrosospira_multiformis_ATCC_25196:0.30222,((Betaproteobacteria_Nitrosomonas_europaea_ATCC_19718:0.09596,Betaproteobacteria_Nitrosomonas_eutropha_C91:0.14925)1.000:0.36777,(Betaproteobacteria_Nitrosomonas_Is79A3:0.08536,Betaproteobacteria_Nitrosomonas_AL212:0.18658)1.000:0.23101)0.995:0.07981)1.000:0.29726)1.000:0.10211,((Betaproteobacteria_Sideroxydans_lithotrophicus_ES_1:0.28407,Betaproteobacteria_Gallionella_capsiferriformans_ES_2:0.3128)1.000:0.30939,((Betaproteobacteroa_Methylobacillus_flagellatus_KT:0.22842,(Betaproteobacteria_Methylovorus_MP688:0.00338,Betaproteobacteria_Methylovorus_glucosetrophus_SIP3_4:0.00445)1.000:0.19773)1.000:0.0761,((Betaproteobacteria_Methylotenera_301:0.19396,Betaproteobacteria_Methylotenera_mobilis_JLW8:0.15209)1.000:0.11102,(Betaproteobacteria_Methylophilales_bacterium_HTCC2181:0.0895,(Cluster14-120920-bin58:0.01024,Cluster14-120910-bin43:0.01347)1.000:0.08531)1.000:1.12643)0.050:0.06664)1.000:0.34895)0.136:0.04615)1.000:0.08787)0.453:0.07333)1.000:0.40564)1.000:0.31804,(Gammaproteobacteria_Acidithiobacillus_caldus_SM_1:0.38322,(Gammaproteobacteria_Acidithiobacillus_ferrivorans_SS3:0.08466,(Gammaproteobacteria_Acidithiobacillus_ferrooxidans_ATCC_23270:5.5E-4,Gammaproteobacteria_Acidithiobacillus_ferrooxidans_ATCC_53993:0.00452)1.000:0.0908)1.000:0.30158)1.000:0.70217)1.000:0.68059,(Alphaproteobacteria_Magnetococcus_MC_1:1.37178,(((Deltaproteobacteria_Micavibrio_aeruginosavorus_ARL_13:0.01186,Deltaproteobacteria_Micavibrio_EPB:0.03038)1.000:0.94039,(((Alphaproteobacteria_Tistrella_mobilis_KA081020_065:0.86459,((((Alphaproteobacteria_Sphingopyxis_alaskensis_RB2256:0.35737,(Alphaproteobacteria_Erythrobacter_litoralis_HTCC2594:0.38999,(Alphaproteobacteria_Novosphingobium_aromaticivorans_DSM_12444:0.20609,Alphaproteobacteria_Novosphingobium_PP1Y:0.25197)0.991:0.08222)1.000:0.1746)1.000:0.09284,(Alphaproteobacteria_Sphingobium_SYK_6:0.27162,(Alphaproteobacteria_Sphingobium_chlorophenolicum_L_1:0.05021,Alphaproteobacteria_Sphingobium_japonicum_UT26S:0.03118)1.000:0.20617)0.993:0.0837)0.966:0.07206,((Alphaproteobacteria_Zymomonas_mobilis_pomaceae_ATCC_29192:0.1331,(Alphaproteobacteria_Zymomonas_mobilis_ATCC_29191:0.01168,(Alphaproteobacteria_Zymomonas_mobilis_ZM4:0.00275,(Alphaproteobacteria_Zymomonas_mobilis_CP4_NRRL_B_14023:7.7E-4,(Alphaproteobacteria_Zymomonas_mobilis_ATCC_10988:0.00368,Alphaproteobacteria_Zymomonas_mobilis_NCIMB_11163:0.00244)0.472:0.00132)0.075:0.00109)0.884:0.00316)1.000:0.12872)1.000:0.59975,(Alphaproteobacteria_Sphingomonas_MM_1:0.21426,Alphaproteobacteria_Sphingomonas_wittichii_RW1:0.26108)0.856:0.05961)0.998:0.07535)1.000:0.68345,(((Alphaproteobacteria_Roseobacter_AAA076-C03:0.61275,((((Alphaproteobacteria_Dinoroseobacter_shibae_DFL_12:0.28505,Alphaproteobacteria_Jannaschia_CCS1:0.33961)1.000:0.0898,((Alphaproteobacteria_Octadecabacter_arcticus_238:0.05958,Alphaproteobacteria_Octadecabacter_antarcticus_307:0.06687)1.000:0.32658,((Alphaproteobacteria_Roseobacter_denitrificans_OCh_114:0.04428,Alphaproteobacteria_Roseobacter_litoralis_Och_149:0.051)1.000:0.25671,(Alphaproteobacteria_Ruegeria_pomeroyi_DSS_3:0.1911,(Alphaprotobacteria_Leisingera_methylohalidivorans_DSM_14336:0.13772,(Alphaproteobacteria_Ruegeria_TM1040:0.19387,(Alphaproteobacteria_Phaeobacter_gallaeciensis_DSM_26640:0.02181,(Alphaproteobacteria_Phaeobacter_gallaeciensis_DSM_17395:0.00565,Alphaproteobacteria_Phaeobacter_gallaeciensis:0.00697)1.000:0.02359)1.000:0.10844)0.106:0.03551)1.000:0.08277)1.000:0.09912)0.999:0.06852)0.777:0.04183)1.000:0.07196,((Alphaproteobacteria_Ketogulonicigenium_vulgare_Y25:0.00458,Alphaproteobacteria_Ketogulonicigenium_vulgare_WSH_001:5.2E-4)1.000:0.48187,((Alphaproteobacteria_Rhodobacter_capsulatus_SB_1003:0.28036,(Alphaproteobacteria_Paracoccus_denitrificans_PD1222:0.1703,Alphaproteobacteria_Paracoccus_aminophilus_JCM_7686:0.21438)1.000:0.21551)0.990:0.07665,((Alphaproteobacteria_Rhodobacter_sphaeroides_ATCC_17025:0.06245,(Alphaproteobacteria_Rhodobacter_sphaeroides_ATCC_17029:0.00156,(Alphaproteobacteria_Rhodobacter_sphaeroides_2_4_1:0.00555,Alphaproteobacteria_Rhodobacter_sphaeroides_KD131:0.01042)0.986:0.00593)1.000:0.04477)1.000:0.18053,(Cluster10-120419-bin15:0.02637,(Cluster10-120910-bin24:0.00105,Cluster10-121220-bin24:0.05848)0.869:0.00493)1.000:0.43701)0.994:0.08917)1.000:0.09125)0.985:0.06594)0.963:0.07138,(Alphaproteobacteria_Roseobacter_AAA298-K06:0.53758,Alphaproteobacteria_Roseobacter_AAA300-J04:0.44802)1.000:0.2552)0.370:0.09174)1.000:0.53704,(Alphaproteobacteria_Parvularcula_bermudensis_HTCC2503:1.01525,(((Alphaproteobacteria_Phenylobacterium_zucineum_HLK1:0.35033,(Alphaproteobacteria_Caulobacter_K31:0.179,(Alphaproteobacteria_Caulobacter_segnis_ATCC_21756:0.08102,(Alphaproteobacteria_Caulobacter_crescentus_NA1000:5.3E-4,Alphaproteobacteria_Caulobacter_crescentus_CB15:0.00168)1.000:0.07162)1.000:0.09167)1.000:0.17573)1.000:0.12813,(Alphaproteobacteria_Brevundimonas_subvibrioides_ATCC_15264:0.44267,Alphaproteobacteria_Asticcacaulis_excentricus_CB_48:0.55698)0.972:0.09069)1.000:0.34541,(Alphaproteobacteria_Maricaulis_maris_MCS10:0.68782,(Alphaproteobacteria_Hirschia_baltica_ATCC_49814:0.60588,Alphaproteobacteria_Hyphomonas_neptunium_ATCC_15444:0.5577)1.000:0.25309)1.000:0.13073)0.989:0.10744)1.000:0.12559)0.850:0.07975,(Alphaproteobacteria_Parvibaculum_lavamentivorans_DS_1:0.62777,((((((Alphaproteobacteria_Oligotropha_carboxidovorans_OM5:5.5E-4,Alphaproteobacteria_Oligotropha_carboxidovorans_OM4:5.0E-4)1.000:0.23458,((Alphaproteobacteria_Nitrobacter_winogradskyi_Nb_255:0.10045,Alphaproteobacteria_Nitrobacter_hamburgensis_X14:0.06811)1.000:0.14555,((((Alphaproteobacteria_Rhodopseudomonas_palustris_DX_1:0.03812,(Alphaproteobacteria_Rhodopseudomonas_palustris_CGA009:0.00164,Alphaproteobacteria_Rhodopseudomonas_palustris_TIE_1:0.00689)1.000:0.03403)1.000:0.06712,(Alphaproteobacteria_Rhodopseudomonas_palustris_HaA2:0.05785,Alphaproteobacteria_Rhodopseudomonas_palustris_BisB5:0.06994)1.000:0.0371)1.000:0.06309,(Alphaproteobacteria_Rhodopseudomonas_palustris_BisB18:0.12694,Alphaproteobacteria_Rhodopseudomonas_palustris_BisA53:0.11364)1.000:0.05342)1.000:0.06897,((Alphaproteobacteria_Bradyrhizobium_S23321:0.03411,(Alphaproteobacteria_Bradyrhizobium_japonicum_USDA_110:0.04246,Alphaproteobacteria_Bradyrhizobium_japonicum_USDA_6:0.03622)1.000:0.03038)1.000:0.11687,(Alphaproteobacterium_Agromonas_oligotrophica_S58:0.04312,(Alphaproteobacteria_Bradyrhizobium_ORS_278:0.046,Alphaproteobacteria_Bradyrhizobium_BTAi1:0.0509)0.500:0.0193)1.000:0.13233)1.000:0.07178)0.988:0.04586)1.000:0.07499)1.000:0.2589,(Alphaproteobacteria_Starkeya_novella_DSM_506:0.31118,(Alphaproteobacteria_Azorhizobium_caulinodans_ORS_571:0.21576,Alphaproteobacteria_Xanthobacter_autotrophicus_Py2:0.21763)1.000:0.15132)1.000:0.1361)0.996:0.07823,(((Alphaproteobacteria_Methylobacterium_4_46:0.07704,Alphaproteobacteria_Methylobacterium_nodulans_ORS_2060:0.0872)1.000:0.1561,(Alphaproteobacteria_Methylobacterium_radiotolerans_JCM_2831:0.15923,(Alphaproteobacteria_Methylobacterium_populi_BJ001:0.03493,(Alphaproteobacteria_Methylobacterium_extorquens_AM1:0.01113,(Alphaproteobacteria_Methylobacterium_extorquens_PA1:0.00675,(Alphaproteobacteria_Methylobacterium_chloromethanicum_CM4:0.0055,Alphaproteobacteria_Methylobacterium_extorquens_DM4:0.00798)0.229:0.00141)0.550:0.00339)1.000:0.04041)1.000:0.1225)1.000:0.10766)1.000:0.28339,(Alphaproteobacteria_Methylocystis_SC2:0.41513,(Alphaproteobacteria_Beijerinckia_indica_ATCC_9039:0.29011,Alphaproteobacteria_Methylocella_silvestris_BL2:0.27906)1.000:0.13945)1.000:0.14409)0.999:0.09551)1.000:0.11391,((Alphaproteobacteria_Pelagibacterium_halotolerans_B2:0.7841,(((Alphaproteobacteria_candidatus_Liberibacter_crescens_BT-1:0.35183,(Alphaproteobacteria_candidatus_Liberibacter_americanus_Sao_Paulo:0.35222,(Alphaproteobacteria_candidatus_Liberibacter_solanacearum_CLso_ZC1:0.15253,(Alphaproteobacteria_candidatus_Liberibacter_asiaticus_psy62:5.5E-4,Alphaproteobacteria_candidatus_Liberibacter_asiaticus_gxpsy:7.6E-4)1.000:0.21909)1.000:0.13205)1.000:0.4283)1.000:0.53884,(((Alphaproteobacteria_Sinorhizobium_fredii_USDA_257:0.04127,(Alphaproteobacteria_Rhizobium_NGR234:0.03443,Alphaproteobacteria_Sinorhizobium_fredii_HH103:0.0196)0.746:0.01163)1.000:0.05524,(Alphaproteobacteria_Sinorhizobium_medicae_WSM419:0.06902,(Alphaproteobacteria_Sinorhizobium_meliloti_AK83:0.00779,((Alphaproteobacteria_Sinorhizobium_meliloti_GR4:8.2E-4,((Alphaproteobacteria_Sinorhizobium_meliloti_2011:0.0,Alphaproteobacteria_Sinorhizobium_meliloti_1021:0.0):9.5E-4,Alphaproteobacteria_Sinorhizobium_meliloti_BL225C:5.7E-4)0.931:9.6E-4)0.962:0.00158,(Alphaproteobacteria_Sinorhizobium_meliloti_SM11:0.00216,Alphaproteobacteria_Sinorhizobium_meliloti_Rm41:0.0128)0.587:5.9E-4)0.976:0.00325)1.000:0.02725)1.000:0.05498)1.000:0.14813,((((Alphaproteobacteria_Rhizobium_etli_CIAT_652:0.04659,(Alphaproteobacteria_Rhizobium_etli_CFN_42:0.01052,Rhizobium_etli_bv__mimosae_Mim1:0.00845)1.000:0.02378)0.990:0.02136,(Rhizobium_leguminosarum_bv__trifolii_WSM2304:0.03297,(Rhizobium_leguminosarum_bv__trifolii_WSM1325:0.02306,Rhizobium_leguminosarum_bv__viciae_3841:0.0248)1.000:0.03074)0.996:0.02037)1.000:0.11189,(Alphaproteobacterium_Agrobacterium_radiobacter_K84:0.08519,Alphaproteobacteria_Rhizobium_tropici_CIAT_899:0.07123)1.000:0.07156)1.000:0.07824,(Alphaproteobacterium_Agrobacterium_vitis_S4:0.22985,(Alphaproteobacterium_Agrobacterium_H13_3:0.03287,(Alphaproteobacteria_Rhizobium_IRBG74:0.04516,Alphaproteobacterium_Agrobacterium_fabrum_C58:0.02963)0.619:0.0167)1.000:0.17893)0.999:0.04911)1.000:0.05101)0.917:0.06059)1.000:0.14593,(((Alphaproteobacteria_Ochrobactrum_anthropi_ATCC_49188:0.0976,(((Alphaproteobacteria_Brucella_ceti_TE10759_12:5.5E-4,Alphaproteobacteria_Brucella_ceti_TE28753_12:0.01972)1.000:0.00866,(((((Alphaproteobacteria_Brucella_melitensis_biovar_Abortus_2308:5.5E-4,((Alphaproteobacteria_Brucella_abortus_S19:0.0,Brucella_abortus_bv__1_9_941:0.0):5.5E-4,Alphaproteobacteria_Brucella_abortus_A13334:5.5E-4)0.000:5.5E-4)0.994:0.00298,(Alphaproteobacteria_Brucella_suis_ATCC_23445:0.00367,((Alphaproteobacteria_Brucella_suis_VBI22:5.5E-4,Alphaproteobacteria_Brucella_suis_1330:5.5E-4)0.000:5.5E-4,(Alphaproteobacteria_Brucella_canis_ATCC_23365:5.5E-4,Alphaproteobacteria_Brucella_canis_HSK_A52141:5.5E-4)0.944:8.4E-4)0.988:0.00194)0.858:9.7E-4)0.819:0.00196,(Brucella_melitensis_bv__1_16M:0.00577,(Alphaproteobacteria_Brucella_melitensis_NI:0.00112,(Alphaproteobacteria_Brucella_melitensis_M5_90:8.5E-4,(Alphaproteobacteria_Brucella_melitensis_ATCC_23457:0.0,Alphaproteobacteria_Brucella_melitensis_M28:0.0):5.5E-4)0.587:5.5E-4)0.833:5.5E-4)0.999:0.005)0.989:0.00209,Alphaproteobacteria_Brucella_microti_CCM_4915:0.00307)0.733:5.4E-4,Alphaproteobacteria_Brucella_pinnipedialis_B2_94:5.4E-4)0.987:0.00264)0.971:0.00428,Alphaproteobacteria_Brucella_ovis_ATCC_25840:0.00429)1.000:0.05866)1.000:0.15766,(Alphaproteobacteria_Bartonella_bacilliformis_KC583:0.16727,(Alphaproteobacteria_Bartonella_clarridgeiae_73:0.17575,(Alphaproteobacteria_Bartonella_australis_Aust_NH1:0.15686,((Alphaproteobacteria_Bartonella_henselae_Houston_1:0.08469,(Alphaproteobacteria_Bartonella_quintana_Toulouse:0.00325,Alphaproteobacteria_Bartonella_quintana_RM_11:0.00715)1.000:0.08047)0.998:0.02614,(Alphaproteobacteria_Bartonella_vinsonii_berkhoffii_Winnie:0.0751,(Alphaproteobacteria_Bartonella_grahamii_as4aup:0.04779,Alphaproteobacteria_Bartonella_tribocorum_CIP_105476:0.05312)1.000:0.06569)0.458:0.01621)1.000:0.08346)0.993:0.03276)0.703:0.02632)1.000:0.52433)1.000:0.12156,(Alphaproteobacteria_Chelativorans_BNC1:0.29662,(Alphaproteobacteria_Mesorhizobium_loti_MAFF303099:0.03399,(Alphaproteobacteria_Mesorhizobium_opportunistum_WSM2075:0.034,(Alphaproteobacteria_Mesorhizobium_australicum_WSM2073:0.03125,Alphaproteobacteria_Mesorhizobium_ciceri_biovar_biserrulae_WSM1271:0.05447)0.966:0.01161)1.000:0.02549)1.000:0.24774)1.000:0.08617)0.992:0.0643)1.000:0.18792)0.202:0.07442,(Alphaproteobacteria_Pseudovibrio_FO_BEG1:0.42644,Alphaproteobacteria_Polymorphum_gilvum_SL003B_26A1:0.26325)1.000:0.19181)1.000:0.12861)1.000:0.09357,(Alphaproteobacteria_Rhodomicrobium_vannielii_ATCC_17100:0.67041,(Alphaproteobacteria_Hyphomicrobium_nitrativorans_NL23:0.34911,(Alphaproteobacteria_Hyphomicrobium_MC1:0.15336,(Alphaproteobacteria_Hyphomicrobium_denitrificans_1NES1:0.0578,Alphaproteobacteria_Hyphomicrobium_denitrificans_ATCC_51888:0.05906)1.000:0.09756)1.000:0.22541)1.000:0.2596)1.000:0.13478)1.000:0.10697)1.000:0.08913)1.000:0.09242)0.996:0.0941)0.541:0.0471,(((Alphaproteobacteria_Rhodospirillum_centenum_SW:0.43135,(Alphaproteobacteria_Azospirillum_brasilense_Sp245:0.14016,(Alphaproteobacteria_Azospirillum_B510:0.05077,Alphaproteobacteria_Azospirillum_lipoferum_4B:0.03315)1.000:0.1489)1.000:0.24407)1.000:0.20884,((Alphaproteobacteria_Magnetospirillum_gryphiswaldense_MSR_1:0.28483,Alphaproteobacteria_Magnetospirillum_magneticum_AMB_1:0.27861)1.000:0.27678,(Alphaproteobacteria_Rhodospirillum_photometricum:0.34327,(Alphaproteobacteria_Rhodospirillum_rubrum_F11:5.5E-4,Alphaproteobacteria_Rhodospirillum_rubrum_ATCC_11170:5.7E-4)1.000:0.29582)1.000:0.33357)1.000:0.11487)0.978:0.08531,((Alphaproteobacteria_Acidiphilium_multivorum_AIU301:5.2E-4,Alphaproteobacteria_Acidiphilium_cryptum_JF_5:0.00401)1.000:0.48582,(Alphaproteobacteria_Granulibacter_bethesdensis_CGDNIH1:0.42262,((Alphaproteobacteria_Gluconobacter_oxydans_621H:0.10504,Alphaproteobacteria_Gluconobacter_oxydans_H24:0.11668)1.000:0.38117,((Alphaproteobacteria_Acetobacter_pasteurianus_386B:0.00308,((Alphaproteobacteria_Acetobacter_pasteurianus_IFO_3283_32:0.0,Alphaproteobacteria_Acetobacter_pasteurianus_IFO_3283_22:0.0,Alphaproteobacteria_Acetobacter_pasteurianus_IFO_3283_01_42C:0.0,Alphaproteobacteria_Acetobacter_pasteurianus_IFO_3283_12:0.0,Alphaproteobacteria_Acetobacter_pasteurianus_IFO_3283_07:0.0,Alphaproteobacteria_Acetobacter_pasteurianus_IFO_3283_01:0.0):5.5E-4,(Alphaproteobacteria_Acetobacter_pasteurianus_IFO_3283_26:0.0,Alphaproteobacteria_Acetobacter_pasteurianus_IFO_3283_03:0.0):5.5E-4)0.950:0.00341)1.000:0.35555,(Alphaproteobacteria_Gluconacetobacter_diazotrophicus_PAl_5:0.20478,Alphaproteobacteria_Gluconacetobacter_xylinus_NBRC_3288:0.25458)1.000:0.10211)0.636:0.05939)1.000:0.26205)0.929:0.08518)1.000:0.43016)0.923:0.05653)0.909:0.09487,(Alphaproteobacteria_Thalassobaculum_L2:1.00454,((Alphaproteobacteria_SAR116_AAA158-B04:0.70618,Alphaproteobacteria_candidatus_Puniceispirillum_marinum_IMCC1322:0.3644)0.997:0.27655,(((Alphaproteobacteria_SAR116_AAA160-J14:0.20729,Alphaproteobacteria_SAR116_AAA158-M15:0.43162)0.055:0.06163,Alphaproteobacteria_SAR116_AAA015-N04:0.29119)0.993:0.08798,Alphaproteobacteria_SAR116_AAA536-K22:0.17187)1.000:1.03209)1.000:0.32024)1.000:0.2378)0.867:0.09517)0.995:0.15875,(((Alphaproteobacteria_candidatus_Midichloria_mitochondrii_IricVA:1.31895,((Alphaproteobacteria_Orientia_tsutsugamushi_Ikeda:0.00941,Alphaproteobacteria_Orientia_tsutsugamushi_Boryong:0.03009)1.000:1.04237,((Alphaproteobacteria_Rickettsia_bellii_RML369_C:0.00258,Alphaproteobacteria_Rickettsia_bellii_OSU_85_389:0.00151)1.000:0.11927,((Alphaproteobacteria_Rickettsia_canadensis_McKiel:0.00296,Alphaproteobacteria_Rickettsia_canadensis_CA410:0.00544)1.000:0.10461,(((Alphaproteobacteria_Rickettsia_typhi_Wilmington:0.0,Alphaproteobacteria_Rickettsia_typhi_TH1527:0.0,Alphaproteobacteria_Rickettsia_typhi_B9991CWPP:0.0):0.04636,(((Alphaproteobacteria_Rickettsia_prowazekii_Katsinyian:5.5E-4,(((Alphaproteobacteria_Rickettsia_prowazekii_Madrid_E:5.5E-4,Alphaproteobacteria_Rickettsia_prowazekii_NMRC_Madrid_E:0.00998)0.000:5.5E-4,Alphaproteobacteria_Rickettsia_prowazekii_RpGvF24:5.3E-4)0.778:5.5E-4,Alphaproteobacteria_Rickettsia_prowazekii_GvV257:5.5E-4)0.000:5.5E-4)0.000:5.5E-4,Alphaproteobacteria_Rickettsia_prowazekii_BuV67_CWPP:5.5E-4)0.000:5.5E-4,((Alphaproteobacteria_Rickettsia_prowazekii_Breinl:5.5E-4,Alphaproteobacteria_Rickettsia_prowazekii_Dachau:5.0E-4)0.472:5.5E-4,(Alphaproteobacteria_Rickettsia_prowazekii_Chernikova:0.0,Alphaproteobacteria_Rickettsia_prowazekii_Rp22:0.0):5.5E-4)0.830:5.5E-4)1.000:0.04182)1.000:0.1072,((((((Alphaproteobacteria_Rickettsia_conorii_Malish_7:0.00275,(Alphaproteobacteria_Rickettsia_parkeri_Portsmouth:0.00453,Alphaproteobacteria_Rickettsia_africae_ESF_5:0.00356)0.847:5.5E-4)0.937:0.00177,(Alphaproteobacteria_Rickettsia_peacockii_Rustic:0.00688,((Alphaproteobacteria_Rickettsia_slovaca_D_CWPP:5.5E-4,Alphaproteobacteria_Rickettsia_slovaca_13_B:5.5E-4)0.993:0.00415,(Alphaproteobacteria_Rickettsia_philipii_364D:0.00318,(Alphaproteobacteria_Rickettsia_rickettsii_Hlp_2:0.00365,(Rickettsia_rickettsii__Sheila_Smith_:5.5E-4,(Alphaproteobacteria_Rickettsia_rickettsii_Colombia:5.5E-4,(Alphaproteobacteria_Rickettsia_rickettsii_Brazil:5.4E-4,(Alphaproteobacteria_Rickettsia_rickettsii_Iowa:0.0,Alphaproteobacteria_Rickettsia_rickettsii_Arizona:0.0,Alphaproteobacteria_Rickettsia_rickettsii_Hino:0.0,Alphaproteobacteria_Rickettsia_rickettsii_Hauke:0.0):5.5E-4)0.430:5.5E-4)0.000:5.3E-4)0.927:0.00268)0.942:0.00215)1.000:0.01149)0.887:0.00275)0.570:5.2E-4)1.000:0.01095,(Alphaproteobacteria_Rickettsia_heilongjiangensis_054:0.00486,Alphaproteobacteria_Rickettsia_japonica_YH:0.00537)0.999:0.00607)0.997:0.00583,(Alphaproteobacteria_candidatus_Rickettsia_amblyommii_GAT_30V:0.01644,(Alphaproteobacteria_Rickettsia_massiliae_MTU5:0.00399,(Alphaproteobacteria_Rickettsia_rhipicephali_3_7_female6_CWPP:0.01391,Alphaproteobacteria_Rickettsia_massiliae_AZT80:0.00445)0.818:0.00397)1.000:0.01063)0.887:9.6E-4)0.843:5.4E-4,Alphaproteobacteria_Rickettsia_montanensis_OSU_85_930:0.01786)1.000:0.0263,(Alphaproteobacteria_Rickettsia_felis_URRWXCal2:0.02092,(Alphaproteobacteria_Rickettsia_akari_Hartford:0.03931,Alphaproteobacteria_Rickettsia_australis_Cutlack:0.02266)1.000:0.0268)0.995:0.01012)0.843:0.0114)0.991:0.02559)0.999:0.07885)1.000:0.67633)1.000:0.42398)0.642:0.16521,((Alphaproteobacteria_Neorickettsia_sennetsu_Miyayama:0.04543,Alphaproteobacteria_Neorickettsia_risticii_Illinois:0.05443)1.000:1.78302,((((Alphaproteobacteria_Wolbachia_endosymbiont_of_Drosophila_melanogaster:0.01375,(Alphaproteobacteria_Wolbachia_wRi:0.01758,Alphaproteobacteria_Wolbachia_endosymbiont_of_Drosophila_simulans_wHa:0.0139)0.919:0.00798)1.000:0.08358,(Alphaproteobacteria_Wolbachia_endosymbiont_of_Culex_quinquefasciatus_Pel:0.02875,Alphaproteobacteria_Wolbachia_endosymbiont_of_Drosophila_simulans_wNo:0.03198)1.000:0.09786)0.619:0.0225,(Alphaproteobacteria_Wolbachia_endosymbiont_TRS_of_Brugia_malayi:0.1139,Alphaproteobacteria_Wolbachia_endosymbiont_of_Onchocerca_ochengi:0.19677)0.831:0.0293)1.000:0.56789,(((Alphaproteobacteria_Ehrlichia_ruminantium_Welgevonden:0.00513,Alphaproteobacteria_Ehrlichia_ruminantium_Gardel:0.00535)1.000:0.21356,(Alphaproteobacteria_Ehrlichia_canis_Jake:0.10153,(Alphaproteobacteria_Ehrlichia_muris_AS145:0.10432,Alphaproteobacteria_Ehrlichia_chaffeensis_Arkansas:0.08342)1.000:0.05233)1.000:0.11234)1.000:0.32782,((Alphaproteobacteria_Anaplasma_phagocytophilum_Dog2:5.5E-4,((Alphaproteobacteria_Anaplasma_phagocytophilum_HZ2:0.0,Alphaproteobacteria_Anaplasma_phagocytophilum_HZ:0.0):5.5E-4,Alphaproteobacteria_Anaplasma_phagocytophilum_JM:5.5E-4)0.784:5.5E-4)1.000:0.46455,(Alphaproteobacteria_Anaplasma_centrale_Israel:0.05658,((Alphaproteobacteria_Anaplasma_marginale_Gypsy_Plains:5.5E-4,Alphaproteobacteria_Anaplasma_marginale_Dawn:5.4E-4)0.980:0.00317,(Alphaproteobacteria_Anaplasma_marginale_Maries:0.0015,Alphaproteobacteria_Anaplasma_marginale_Florida:0.00418)0.549:0.00172)0.998:0.0366)1.000:0.31969)1.000:0.48906)1.000:0.31896)1.000:0.45538)1.000:0.40894)1.000:0.34614,(Alphaproteobacteria_candidatus_Hodgkinia_cicadicola_Dsem:3.15851,(Alphaproteobacterium_SAR11_HIMB59:1.81857,(((Alphaproteobacterium_Candidatus_Pelagibacter_ubique_HTCC1062:0.08557,Cluster20-120920-bin64:0.10092)1.000:0.11758,((((Cluster5-120705-bin12:0.04936,Cluster5-120820-bin39:5.9E-4)0.893:0.00363,Cluster5-121128-bin54:0.00942)0.862:0.00203,(Cluster5-120813-bin20:0.00372,Cluster5-121015-bin10:0.00285)0.986:0.00464)1.000:0.17251,((Alphaproteobacterium_SAR11_HIMB5:0.0,Alphaproteobacteria_Pelagibacter_ubique_HTCC9565:0.0):0.255,(Alphaproteobacteria_Pelagibacter_ubiqueHTCC8051:0.13729,Alphaproteobacteria_Candidatus_pelagibacter_HIMB3:0.14311)0.977:0.06457)0.199:0.03882)0.997:0.07417)1.000:0.56024,(Alphaproteobacterium_Candidatus_Pelagibacter_IMCC9063:0.56262,(Alphaproteobacteria_LD12_AAA280-B11:0.11896,((Alphaproteobacteria_LD12_AAA487-M09:0.03655,(Alphaproteobacteria_LD12_AAA028-D10:0.05119,((Alphaproteobacteria_LD12_AAA027-J10:0.02651,Alphaproteobacteria_LD12_AAA027-C06:0.03251)0.999:0.02278,(Alphaproteobacteria_LD12_AAA028-C07:0.03452,Alphaproteobacteria_LD12_AAA280-P20:0.05657)0.876:0.01736)0.995:0.01996)0.917:0.01346)0.350:0.01342,Alphaproteobacteria_LD12_AAA023-L09:0.03045)0.987:0.05302)1.000:0.50866)1.000:0.23811)1.000:0.59067)0.815:0.2806)0.233:0.07122)1.000:0.27784)1.000:0.78001)0.345:0.17368)1.000:0.58137)0.000:5.4E-4)0.072:0.17139,((((Deltaprotebacteria_Syntrophus_aciditrophicus_SB:1.17781,Deltaproteobacteria_Desulfomonile_tiedjei_DSM_6799:1.61351)0.358:0.10837,((Deltaproteobacteria_Desulfobacca_acetoxidans_DSM_11109:1.13522,Deltaprotebacteria_Syntrophobacter_fumaroxidans_MPOB:1.15791)0.999:0.18549,((Deltaproteobacteria_Desulfatibacillum_alkenivorans_AK_01:0.83559,((Deltaproteobacteria_Desulfobacula_toluolica_Tol2:0.57148,Deltaproteobacteria_Desulfobacterium_autotrophicum_HRM2:0.5462)1.000:0.5312,Deltaproteobacteria_Desulfococcus_oleovorans_Hxd3:0.79184)0.998:0.16928)1.000:0.4408,Deltaproteobacteria_Desulfarculus_baarsii_DSM_2075:1.35451)0.574:0.10004)0.742:0.0706)0.779:0.11231,(((Deltaproteobacteria_Desulfomicrobium_baculatum_DSM_4028:0.70298,Deltaproteobacteria_Desulfohalobium_retbaense_DSM_5692:0.71679)0.984:0.11678,((((Desulfovibrio_hydrothermalis_AM13___DSM_14728:0.14983,Deltaproteobacteria_Desulfovibrio_salexigens_DSM_2638:0.12777)1.000:0.47538,(Deltaproteobacteria_Desulfovibrio_desulfuricans_ND132:0.20082,(Deltaproteobacteria_Desulfovibrio_piezophilus_C1TLV30:0.19837,Deltaproteobacteria_Desulfovibrio_aespoeensis_Aspo_2:0.23982)0.916:0.06736)1.000:0.34326)1.000:0.21125,(Deltaproteobacteria_Desulfovibrio_africanus_Walvis_Bay:0.59214,Deltaproteobacteria_Desulfovibrio_magneticus_RS_1:0.73844)0.240:0.08999)0.195:0.07036,(Deltaproteobacteria_Desulfovibrio_gigas_DSM_1382:0.73574,(((Deltaproteobacteria_Desulfovibrio_desulfuricans_ATCC_27774:0.65224,(Deltaproteobacteria_Lawsonia_intracellularis_PHE_MN1_00:0.0,Deltaproteobacteria_Lawsonia_intracellularis_N343:0.0):0.97688)1.000:0.20941,(Desulfovibrio_vulgaris__Miyazaki_F_:0.23389,(Deltaproteobacteria_Desulfovibrio_vulgaris_DP4:0.00188,(Deltaproteobacteria_Desulfovibrio_vulgaris_Hildenborough:8.7E-4,Deltaproteobacteria_Desulfovibrio_vulgaris_RCH1:5.5E-4)0.947:0.00244)1.000:0.27145)0.992:0.10425)0.779:0.10182,Deltaproteobacteria_Desulfovibrio_alaskensis_G20:0.42454)1.000:0.2453)0.978:0.08773)0.997:0.09193)1.000:1.13581,((Deltaproteobacteria_Desulfurivibrio_alkaliphilus_AHT2:0.71614,(Deltaproteobacteria_Desulfobulbus_propionicus_DSM_2032:0.60762,(Deltaproteobacteria_Desulfotalea_psychrophila_LSv54:0.66354,Deltaproteobacteria_Desulfocapsa_sulfexigens_DSM_10523:0.5762)1.000:0.27812)1.000:0.28205)1.000:0.56792,(Thermodesulfobacteria_Thermodesulfobacterium_OPB45:1.09284,Thermodesulfobacteria_Thermodesulfatator_indicus_DSM_15286:0.57956)1.000:0.70025)0.952:0.11829)0.809:0.09386)1.000:0.17849,(Deltaproteobacteria_Pelobacter_carbinolicus_DSM_2380:0.80894,(((Deltaproteobacteria_Geobacter_metallireducens_GS_15:0.15388,(Deltaproteobacteria_Geobacter_sulfurreducens_PCA:0.0092,Deltaproteobacteria_Geobacter_sulfurreducens_KN400:0.00335)1.000:0.17827)1.000:0.15263,((Deltaproteobacteria_Geobacter_uraniireducens_Rf4:0.12831,Deltaproteobacteria_Geobacter_FRC_32:0.18962)1.000:0.11779,(Deltaproteobacteria_Geobacter_M18:0.10013,(Deltaproteobacteria_Geobacter_bemidjiensis_Bem:0.02741,Deltaproteobacteria_Geobacter_M21:0.02892)1.000:0.08667)1.000:0.31262)0.989:0.08448)1.000:0.10672,(Deltaproteobacteria_Geobacter_lovleyi_SZ:0.3578,Deltaproteobacteria_Pelobacter_propionicus_DSM_2379:0.36894)1.000:0.18877)1.000:0.3725)1.000:0.55109)0.993:0.13107)0.982:0.12158,(((Nitrospirae_Leptospirillum_ferrooxidans_C2_3:0.64262,Nitrospirae_Leptospirillum_ferriphilum_ML_04:0.52654)1.000:1.42712,Nitrospirae_candidatus_Nitrospira_defluvii:1.30866)1.000:0.33355,(NC10_candidatus_Methylomirabilis_oxyfera:1.42903,(Acidobacteria_candidatus_Chloracidobacterium_thermophilum_B:1.38175,(Acidobacteria_candidatus_Solibacter_usitatus_Ellin6076:0.89955,(Acidobacteria_candidatus_Koribacter_versatilis_Ellin345:0.53963,(Acidobacteria_Acidobacterium_capsulatum_ATCC_51196:0.3731,((Acidobacteria_Terriglobus_saanensis_SP1PR4:0.24329,Acidobacteria_Terriglobus_roseus_DSM_18391:0.28115)1.000:0.13172,(Acidobacteria_Acidobacterium_MP5ACTX9:0.31375,Firmicutes_Granulicella_mallensis_MP5ACTX8:0.31114)0.998:0.09795)1.000:0.24097)1.000:0.24543)1.000:0.43265)1.000:0.38297)1.000:0.38246)0.856:0.14571)0.992:0.14013)1.000:0.13916)0.999:0.11804,(Elusimicrobia_Elusimicrobium_minutum_Pei191:1.87459,Elusimicrobia_uncultured_Termite_group_1_bacterium_phylotype_Rs_D17:1.34648)1.000:1.05707)0.429:0.07304)1.000:0.14461)1.000:0.14175,(((((((Firmicutes_Kyrpidia_tusciae_DSM_2912:0.80267,(Firmicutes_Alicyclobacillus_acidocaldarius_DSM_446:0.02301,Firmicutes_Alicyclobacillus_acidocaldarius_Tc_4_1:0.03673)1.000:1.0952)1.000:0.28668,((Firmicutes_Brevibacillus_brevis_NBRC_100599:0.66454,((((Firmicutes_Exiguobacterium_AT1b:0.373,(Firmicutes_Exiguobacterium_MH3:0.07262,(Firmicutes_Exiguobacterium_antarcticum_B7:0.03663,Firmicutes_Exiguobacterium_sibiricum_255_15:0.0374)1.000:0.07519)1.000:0.37082)1.000:0.75661,(((Firimicutes_Bacillus_1NLA3E:0.31467,Firimicutes_Bacillus_infantis_NRRL_B_14911:0.29853)1.000:0.14497,((((Firimicutes_Bacillus_licheniformis_9945A:0.01539,(Firimicutes_Bacillus_licheniformis_ATCC_14580:0.0,Bacillus_licheniformis_DSM_13___ATCC_14580:0.0):0.02123)1.000:0.12621,(Firimicutes_Bacillus_pumilus_SAFR_032:0.2544,(((Firimicutes_Bacillus_amyloliquefaciens_LL3:5.4E-4,(Firimicutes_Bacillus_amyloliquefaciens_DSM_7:0.00147,(Firimicutes_Bacillus_amyloliquefaciens_XH7:5.5E-4,Firimicutes_Bacillus_amyloliquefaciens_TA208:5.5E-4)0.987:0.00211)1.000:0.00604)1.000:0.01114,((Firimicutes_Bacillus_amyloliquefaciens_IT_45:0.00168,(Firimicutes_Bacillus_amyloliquefaciens_LFB112:6.7E-4,Firimicutes_Bacillus_amyloliquefaciens_plantarum_CAU_B946:0.00408)0.393:8.4E-4)0.981:0.00277,((Firimicutes_Bacillus_amyloliquefaciens_plantarum_NAU_B3:0.00333,(Firimicutes_Bacillus_amyloliquefaciens_Y2:5.3E-4,Firimicutes_Bacillus_amyloliquefaciens_plantarum_YAU_B9601_Y2:0.00236)0.973:0.0018)0.522:7.0E-4,((Firimicutes_Bacillus_amyloliquefaciens_plantarum_UCMB5113:0.00302,((Firimicutes_Bacillus_amyloliquefaciens_plantarum_UCMB5033:0.00338,(Firimicutes_Bacillus_amyloliquefaciens_FZB42:5.3E-4,Firimicutes_Bacillus_amyloliquefaciens_CC178:0.00218)0.998:0.00326)0.982:0.00221,Firimicutes_Bacillus_amyloliquefaciens_plantarum_AS43_3:0.0016)0.994:0.00252)0.954:0.00113,Firimicutes_Bacillus_amyloliquefaciens_plantarum_UCMB5036:0.00161)0.997:0.00347)0.910:0.00258)0.951:0.00994)1.000:0.08855,(Firimicutes_Bacillus_atrophaeus_1942:0.06657,((Firimicutes_Bacillus_JS:0.0056,(Firimicutes_Bacillus_subtilis_RO_NN_1:0.00754,(Firimicutes_Bacillus_subtilis_BSn5:0.00471,((Firimicutes_Bacillus_subtilis_BAB_1:8.0E-4,Firimicutes_Bacillus_subtilis_XF_1:0.00398)0.999:0.00446,(Firimicutes_Bacillus_subtilis_natto_BEST195:0.00887,((Firimicutes_Bacillus_subtilis_PY79:5.1E-4,((Firimicutes_Bacillus_subtilis_168:0.0,Firimicutes_Bacillus_subtilis_6051_HGW:0.0):5.5E-4,Firimicutes_Bacillus_subtilis_QB928:5.5E-4)0.857:8.2E-4)0.978:0.00192,Firimicutes_Bacillus_subtilis_BSP1:0.00484)0.268:5.5E-4)0.958:0.00163)0.992:0.00309)0.958:0.00238)1.000:0.01175)0.985:0.009,(Firimicutes_Bacillus_subtilis_spizizenii_W23:0.01142,Firimicutes_Bacillus_subtilis_spizizenii_TU_B_10:0.0118)0.279:0.00757)1.000:0.06119)0.810:0.02435)1.000:0.12312)0.533:0.04461)1.000:0.32705,((Firimicutes_Bacillus_megaterium_WSH_002:0.00486,(Firimicutes_Bacillus_megaterium_QM_B1551:0.00353,Firimicutes_Bacillus_megaterium_DSM319:0.01809)0.974:0.00553)1.000:0.33853,(Firimicutes_Bacillus_cytotoxicus_NVH_391_98:0.083,(((((Firimicutes_Bacillus_cereus_Q1:0.00694,(Firimicutes_Bacillus_thuringiensis_serovar_finitimus_YBT_020:0.01678,(((Firimicutes_Bacillus_cereus_F837_76:0.00532,Firimicutes_Bacillus_thuringiensis_Al_Hakam:0.00805)0.072:0.0019,Firimicutes_Bacillus_cereus_03BB102:0.00279)0.503:0.00269,(Firimicutes_Bacillus_cereus_biovar_anthracis_CI:0.004,((Firimicutes_Bacillus_cereus_E33L:0.00528,(((Firimicutes_Bacillus_anthracis_Ames:0.0,Firimicutes_Bacillus_anthracis_A0248:0.0,Bacillus_anthracis__Ames_Ancestor_:0.0):5.5E-4,(Firimicutes_Bacillus_anthracis_Sterne:8.3E-4,Firimicutes_Bacillus_anthracis_CDC_684:0.00109)0.000:5.5E-4)0.833:5.5E-4,Firimicutes_Bacillus_anthracis_H9401:0.0063)1.000:0.00942)0.997:0.00508,(Firimicutes_Bacillus_thuringiensis_serovar_konkukian_97_27:0.00489,Firimicutes_Bacillus_cereus_AH820:0.00582)0.908:0.00326)0.913:5.4E-4)0.995:0.00325)1.000:0.01314)0.370:0.00232)0.980:0.00457,(Firimicutes_Bacillus_cereus_NC7401:5.5E-4,Firimicutes_Bacillus_cereus_AH187:0.00108)0.970:0.0025)1.000:0.01001,(Firimicutes_Bacillus_cereus_FRI_35:0.00475,Firimicutes_Bacillus_cereus_ATCC_10987:0.0193)0.998:0.00494)1.000:0.02285,(((Firimicutes_Bacillus_cereus_B4264:0.00468,Firimicutes_Bacillus_thuringiensis_serovar_kurstaki_HD73:0.01424)0.985:0.00354,(Firimicutes_Bacillus_thuringiensis_BMB171:0.01148,Firimicutes_Bacillus_cereus_ATCC_14579:0.01475)0.736:0.00131)0.984:0.00519,((Firimicutes_Bacillus_thuringiensis_YBT_1518:0.01405,(Firimicutes_Bacillus_thuringiensis_serovar_chinensis_CT_43:0.00409,(Firimicutes_Bacillus_thuringiensis_Bt407:5.5E-4,Firimicutes_Bacillus_thuringiensis_serovar_IS5056:6.2E-4)0.934:9.1E-4)0.951:0.00169)0.999:0.00571,(Firimicutes_Bacillus_cereus_G9842:0.00371,(Firimicutes_Bacillus_thuringiensis_HD_789:0.01064,Firimicutes_Bacillus_thuringiensis_HD_771:0.00322)0.983:0.00199)1.000:0.01644)0.986:0.00808)0.999:0.01846)0.956:0.01111,(Firimicutes_Bacillus_weihenstephanensis_KBAB4:0.05152,(Firimicutes_Bacillus_toyonensis_BCT_7112:0.00848,Firimicutes_Bacillus_thuringiensis_MC28:0.00769)1.000:0.03151)1.000:0.01843)1.000:0.10089)1.000:0.48878)0.695:0.06164)0.727:0.05005,(Firmicutes_Anoxybacillus_flavithermus_WK1:0.24795,((Firmicutes_Geobacillus_WCH70:0.05116,(Firmicutes_Geobacillus_thermoglucosidasius_C56_YS93:0.00218,Firmicutes_Geobacillus_Y4_1MC1:0.00357)1.000:0.08175)1.000:0.06365,((Firmicutes_Geobacillus_HH01:0.01948,((Firmicutes_Geobacillus_C56_T3:0.01148,(Firmicutes_Geobacillus_Y412MC61:5.5E-4,Firmicutes_Geobacillus_Y412MC52:5.5E-4)1.000:0.00604)1.000:0.01434,(Firmicutes_Geobacillus_kaustophilus_HTA426:0.01035,Firmicutes_Geobacillus_thermoleovorans_CCB_US3_UF5:0.01742)0.891:0.00558)0.935:0.00515)1.000:0.06441,(Firmicutes_Geobacillus_JF8:0.05606,Firmicutes_Geobacillus_thermodenitrificans_NG80_2:0.06676)0.914:0.02247)1.000:0.17642)1.000:0.125)1.000:0.18879)1.000:0.06128)0.633:0.06938,((Firimicutes_Bacillus_coagulans_2_6:0.0288,Firimicutes_Bacillus_coagulans_36D1:0.02403)1.000:0.49201,(((((((((Firmicutes_Listeria_monocytogenes_M7:5.5E-4,(Firmicutes_Listeria_monocytogenes_serotype_4a_L99:5.5E-4,Firmicutes_Listeria_monocytogenes_HCC23:9.2E-4)0.000:5.5E-4)0.971:0.0021,(Firmicutes_Listeria_monocytogenes_SLCC2376:0.00349,(((Firmicutes_Listeria_monocytogenes_J1_220:5.5E-4,Firmicutes_Listeria_monocytogenes_ATCC_19117:0.00954)0.805:5.5E-4,((((Firmicutes_Listeria_monocytogenes_Clip80459:0.0,Firmicutes_Listeria_monocytogenes_L312:0.0):5.5E-4,Firmicutes_Listeria_monocytogenes_07PF0776:6.1E-4)0.834:5.0E-4,((Firmicutes_Listeria_monocytogenes_serotype_4b_LL195:0.00416,Firmicutes_Listeria_monocytogenes_SLCC2378:8.8E-4)0.000:5.5E-4,Firmicutes_Listeria_monocytogenes_serotype_4b_F2365:5.5E-4)0.736:5.5E-4)0.828:5.5E-4,Firmicutes_Listeria_monocytogenes_J1816:0.00178)0.903:6.0E-4)0.908:5.5E-4,(Firmicutes_Listeria_monocytogenes_SLCC2540:6.0E-4,(Firmicutes_Listeria_monocytogenes_serotype_7_SLCC2482:8.6E-4,Firmicutes_Listeria_monocytogenes_serotype_1_2b_SLCC2755:7.0E-4)0.868:5.5E-4)0.935:0.00141)1.000:0.00769)1.000:0.00811)0.996:0.01077,((Firmicutes_Listeria_monocytogenes_10403S:0.0,Firmicutes_Listeria_monocytogenes_EGD:0.0,Firmicutes_Listeria_monocytogenes_SLCC5850:0.0):0.00243,((Firmicutes_Listeria_monocytogenes_SLCC7179:5.4E-4,((Firmicutes_Listeria_monocytogenes_Finland_1998:0.0026,(Firmicutes_Listeria_monocytogenes_N53_1:0.01687,Firmicutes_Listeria_monocytogenes_La111:0.0052)1.000:0.04564)1.000:0.007,((Firmicutes_Listeria_monocytogenes:5.5E-4,Firmicutes_Listeria_monocytogenes_08_5923:5.5E-4)0.977:0.00153,(Firmicutes_Listeria_monocytogenes_J0161:0.00202,(Firmicutes_Listeria_monocytogenes_serotype_1_2c_SLCC2372:8.6E-4,((Firmicutes_Listeria_monocytogenes_FSL_R2_561:5.5E-4,Firmicutes_Listeria_monocytogenes_EGD_e:0.00198)0.000:5.5E-4,Firmicutes_Listeria_monocytogenes_SLCC2479:5.5E-4)0.976:5.5E-4)0.900:8.6E-4)0.393:5.9E-4)0.935:5.5E-4)0.886:6.0E-4)0.175:0.00138,Gammaproteobacteria_Vibrio_parahaemolyticus_O1_K33_CDC_K4557:0.96815)0.751:0.00145)1.000:0.00896)1.000:0.01752,Firmicutes_Listeria_welshimeri_serovar_6b_SLCC5334:0.03402)0.997:0.01315,Firmicutes_Listeria_innocua_Clip11262:0.01857)1.000:0.03039,(Firmicutes_Listeria_ivanovii_PAM_55:0.02768,Firmicutes_Listeria_seeligeri_serovar_1_2b_SLCC3954:0.02943)0.975:0.0167)1.000:0.53737,((((((Firmicutes_Lactococcus_garvieae_Lg2:5.5E-4,Firmicutes_Lactococcus_garvieae_ATCC_49156:5.5E-4)1.000:0.22631,(((Firmicutes_Lactococcus_lactis_cremoris_KW2:0.0047,(Firmicutes_Lactococcus_lactis_cremoris_SK11:0.00861,(Firmicutes_Lactococcus_lactis_cremoris_UC509_9:0.00496,Firmicutes_Lactococcus_lactis_cremoris_A76:0.00453)0.836:0.00143)0.999:0.00732)0.963:0.00403,(Firmicutes_Lactococcus_lactis_cremoris_MG1363:0.0,Firmicutes_Lactococcus_lactis_cremoris_NZ9000:0.0):0.00526)1.000:0.03192,(Firmicutes_Lactococcus_lactis_IO_1:0.00491,(Firmicutes_Lactococcus_lactis_KF147:0.01162,(Firmicutes_Lactococcus_lactis_CV56:0.00155,(Firmicutes_Lactococcus_lactis_KLDS_4_0325:0.00925,Firmicutes_Lactococcus_lactis_Il1403:0.00126)0.914:5.4E-4)0.981:0.00349)0.031:0.00167)1.000:0.03278)1.000:0.19329)1.000:0.37221,(((((Firmicutes_Streptococcus_suis_ST1:0.01303,Firmicutes_Streptococcus_suis_05ZYH33:0.01439)0.945:0.00798,((Firmicutes_Streptococcus_suis_SC070731:5.5E-4,Firmicutes_Streptococcus_suis_JS14:5.5E-4)0.838:5.5E-4,((Firmicutes_Streptococcus_suis_GZ1:0.00229,((Firmicutes_Streptococcus_suis_SS12:0.0,Firmicutes_Streptococcus_suis_P1_7:0.0):5.5E-4,((Firmicutes_Streptococcus_suis_SC84:5.5E-4,Firmicutes_Streptococcus_suis_BM407:0.00587)0.833:5.5E-4,Firmicutes_Streptococcus_suis_98HAH33:0.00394)0.928:8.8E-4)0.000:5.5E-4)0.467:5.5E-4,(Firmicutes_Streptococcus_suis_A7:0.00262,Firmicutes_Streptococcus_suis_S735:0.00464)0.330:5.5E-4)0.754:5.5E-4)0.630:5.4E-4)0.955:0.00439,(Firmicutes_Streptococcus_suis_T15:0.00721,((Firmicutes_Streptococcus_suis_D12:0.01186,Firmicutes_Streptococcus_suis_TL13:0.00887)0.997:0.00669,(Firmicutes_Streptococcus_suis_D9:0.01505,(Firmicutes_Streptococcus_suis_ST3:5.5E-4,Firmicutes_Streptococcus_suis_YB51:5.5E-4)0.960:0.00259)0.999:0.00793)1.000:0.00894)0.819:0.00236)1.000:0.26261,((((Firmicutes_Streptococcus_anginosus_C1051:0.01679,Firmicutes_Streptococcus_anginosus_C238:0.01684)1.000:0.0258,(((Firmicutes_Streptococcus_constellatus_pharyngis_C818:0.0,Firmicutes_Streptococcus_constellatus_pharyngis_C232:0.0):5.5E-4,Firmicutes_Streptococcus_constellatus_pharyngis_C1050:5.5E-4)1.000:0.02726,(Firmicutes_Streptococcus_intermedius_C270:0.00696,(Firmicutes_Streptococcus_intermedius_JTH08:0.01102,Firmicutes_Streptococcus_intermedius_B196:0.00697)0.181:0.00394)1.000:0.04747)0.997:0.02461)1.000:0.13467,(Streptococcus_gordonii_Challis_substr__CH1:0.08317,(Firmicutes_Streptococcus_sanguinis_SK36:0.06736,Firmicutes_Streptococcus_oligofermentans_AS_1_3089:0.06286)0.291:0.02906)1.000:0.04328)1.000:0.04745,((Firmicutes_Streptococcus_oralis_Uo5:0.04955,(Firmicutes_Streptococcus_mitis_B6:0.02054,(Firmicutes_Streptococcus_pseudopneumoniae_IS7493:0.0179,(Firmicutes_Streptococcus_pneumoniae_Hungary19A_6:0.00528,(Firmicutes_Streptococcus_pneumoniae_G54:0.00355,((((Firmicutes_Streptococcus_pneumoniae_670_6B:0.00232,(Firmicutes_Streptococcus_pneumoniae_AP200:0.00205,Firmicutes_Streptococcus_pneumoniae_JJA:0.00624)0.998:0.0046)0.710:8.6E-4,Firmicutes_Streptococcus_pneumoniae_ATCC_700669:0.00503)0.988:0.00433,((Firmicutes_Streptococcus_pneumoniae_TCH8431_19A:0.00195,Firmicutes_Streptococcus_pneumoniae_A026:5.5E-4)0.818:6.7E-4,(Firmicutes_Streptococcus_pneumoniae_Taiwan19F_14:5.5E-4,Firmicutes_Streptococcus_pneumoniae_ST556:0.00129)0.774:5.5E-4)0.999:0.0045)0.493:8.6E-4,((Firmicutes_Streptococcus_pneumoniae_INV200:0.00177,Firmicutes_Streptococcus_pneumoniae_CGSP14:0.00553)0.685:0.00579,(((Firmicutes_Streptococcus_pneumoniae_TIGR4:0.00486,(Firmicutes_Streptococcus_pneumoniae_INV104:8.1E-4,(Firmicutes_Streptococcus_pneumoniae_SPN032672:5.5E-4,Firmicutes_Streptococcus_pneumoniae_SPN033038:9.8E-4)0.862:5.4E-4)0.989:0.00349)0.970:0.00224,(Firmicutes_Streptococcus_pneumoniae_gamPNI0373:0.00434,(Firmicutes_Streptococcus_pneumoniae_70585:0.00396,(Firmicutes_Streptococcus_pneumoniae_R6:5.5E-4,Firmicutes_Streptococcus_pneumoniae_D39:5.5E-4)0.997:0.00344)0.932:0.00183)0.996:0.00417)0.740:5.4E-4,(Firmicutes_Streptococcus_pneumoniae_SPNA45:0.00277,(Firmicutes_Streptococcus_pneumoniae_P1031:0.01427,(Firmicutes_Streptococcus_pneumoniae_SPN034156:9.9E-4,((Firmicutes_Streptococcus_pneumoniae_SPN994038:5.5E-4,Firmicutes_Streptococcus_pneumoniae_SPN994039:5.5E-4)0.833:5.5E-4,(Firmicutes_Streptococcus_pneumoniae_OXC141:5.5E-4,Firmicutes_Streptococcus_pneumoniae_SPN034183:5.5E-4)0.000:5.5E-4)0.996:0.0033)0.977:0.00202)0.752:7.8E-4)1.000:0.00839)0.839:5.2E-4)0.927:0.00364)0.871:0.00124)0.992:0.00668)1.000:0.03339)0.952:0.01901)1.000:0.02641)1.000:0.12227,((Firmicutes_Streptococcus_I_P16:0.00575,Firmicutes_Streptococcus_I_G2:0.00834)1.000:0.08292,(Firmicutes_Streptococcus_parasanguinis_ATCC_15912:0.01019,Firmicutes_Streptococcus_parasanguinis_FW213:0.00797)1.000:0.07997)1.000:0.06819)0.547:0.03008)1.000:0.11194)1.000:0.06568,((Firmicutes_Streptococcus_mutans_LJ23:0.00789,(Firmicutes_Streptococcus_mutans_UA159:0.00465,(Firmicutes_Streptococcus_mutans_NN2025:0.00591,Firmicutes_Streptococcus_mutans_GS_5:0.00766)0.458:0.00167)0.976:0.00656)1.000:0.23439,(((((Firmicutes_Streptococcus_agalactiae_ILRI005:0.005,Firmicutes_Streptococcus_agalactiae_ILRI112:0.00709)0.308:5.1E-4,(((Firmicutes_Streptococcus_agalactiae_SA20_06:0.00426,Firmicutes_Streptococcus_agalactiae_2_22:0.00451)0.967:0.00255,Firmicutes_Streptococcus_agalactiae_NEM316:0.00207)0.101:7.7E-4,((Firmicutes_Streptococcus_agalactiae_A909:0.0,Firmicutes_Streptococcus_agalactiae_GD201008_001:0.0):9.9E-4,(Firmicutes_Streptococcus_agalactiae_09mas018883:0.00131,Firmicutes_Streptococcus_agalactiae_2603V_R:0.00235)0.909:6.8E-4)0.839:5.5E-4)0.321:8.2E-4)1.000:0.18599,((((Firmicutes_Streptococcus_equi_zooepidemicus_MGCS10565:0.01296,(Firmicutes_Streptococcus_equi_zooepidemicus:0.00677,Firmicutes_Streptococcus_equi_4047:0.01518)0.999:0.00971)0.717:0.00191,Firmicutes_Streptococcus_equi_zooepidemicus_ATCC_35246:0.00575)1.000:0.14841,(((Firmicutes_Streptococcus_pyogenes_MGAS6180:0.00424,(Firmicutes_Streptococcus_pyogenes_MGAS10270:0.00488,((((Firmicutes_Streptococcus_pyogenes_MGAS15252:0.0,Firmicutes_Streptococcus_pyogenes_MGAS1882:0.0):0.00538,Firmicutes_Streptococcus_pyogenes_MGAS10394:0.00338)0.960:0.0038,(Firmicutes_Streptococcus_pyogenes_MGAS10750:0.00372,(Firmicutes_Streptococcus_pyogenes_Manfredo:0.00234,Firmicutes_Streptococcus_pyogenes_MGAS8232:0.00293)0.919:0.00138)0.808:0.0011)0.857:5.0E-4,((Firmicutes_Streptococcus_pyogenes_M1_GAS:5.5E-4,((Firmicutes_Streptococcus_pyogenes_A20:0.0,Firmicutes_Streptococcus_pyogenes_M1_476:0.0):5.5E-4,Firmicutes_Streptococcus_pyogenes_MGAS5005:5.5E-4)0.000:5.5E-4)0.998:0.00376,(Firmicutes_Streptococcus_pyogenes_NZ131:0.00232,(Firmicutes_Streptococcus_pyogenes_HSC5:0.00532,((Firmicutes_Streptococcus_pyogenes_MGAS315:0.0,Firmicutes_Streptococcus_pyogenes_SSI_1:0.0):0.0053,Firmicutes_Streptococcus_pyogenes_Alab49:0.00381)0.608:0.00115)0.842:0.00109)0.357:9.0E-4)0.816:5.5E-4)0.931:0.00105)0.889:0.00103)0.999:0.00854,(Firmicutes_Streptococcus_pyogenes_MGAS9429:5.5E-4,Firmicutes_Streptococcus_pyogenes_MGAS2096:0.00974)0.930:0.00155)1.000:0.07248,(Firmicutes_Streptococcus_dysgalactiae_equisimilis_167:0.00472,(Firmicutes_Streptococcus_dysgalactiae_equisimilis_RE378:0.00518,(Firmicutes_Streptococcus_dysgalactiae_equisimilis_ATCC_12394:0.0058,(Firmicutes_Streptococcus_dysgalactiae_equisimilis_GGS_124:0.00433,Firmicutes_Streptococcus_dysgalactiae_equisimilis_AC_2713:0.00247)0.959:0.00221)1.000:0.00774)0.896:0.00479)1.000:0.04566)1.000:0.06619)0.999:0.04798,(Firmicutes_Streptococcus_uberis_0140J:0.15237,(Firmicutes_Streptococcus_iniae_SF1:0.14275,Firmicutes_Streptococcus_parauberis_KCTC_11537:0.1481)1.000:0.0489)1.000:0.04789)1.000:0.10284)1.000:0.06771,((Firmicutes_Streptococcus_macedonicus_ACA_DC_198:0.0324,(Firmicutes_Streptococcus_pasteurianus_ATCC_43144:0.01991,(Firmicutes_Streptococcus_gallolyticus_ATCC_BAA_2069:0.00189,(Firmicutes_Streptococcus_gallolyticus_ATCC_43143:9.8E-4,Firmicutes_Streptococcus_gallolyticus_UCN34:0.00115)0.881:9.3E-4)0.995:0.00444)0.311:0.00341)1.000:0.03621,(Firmicutes_Streptococcus_infantarius_CJ18:0.02605,Firmicutes_Streptococcus_lutetiensis_033:0.02181)1.000:0.03012)1.000:0.11006)0.988:0.04349,((Firmicutes_Streptococcus_thermophilus_LMD_9:0.00184,(Firmicutes_Streptococcus_thermophilus_JIM_8232:0.00703,((Firmicutes_Streptococcus_thermophilus_CNRZ1066:9.8E-4,Firmicutes_Streptococcus_thermophilus_LMG_18311:0.00262)0.998:0.00358,(Firmicutes_Streptococcus_thermophilus_ND03:0.0016,Firmicutes_Streptococcus_thermophilus_MN_ZLW_002:0.00259)0.875:6.6E-4)0.954:0.00181)0.365:0.00459)1.000:0.03938,(Firmicutes_Streptococcus_salivarius_JIM8777:0.00573,(Firmicutes_Streptococcus_salivarius_CCHSS3:0.00783,Firmicutes_Streptococcus_salivarius_57_I:0.00853)0.964:0.00486)1.000:0.02833)1.000:0.18103)0.904:0.04758)0.972:0.06439)1.000:0.37282)1.000:0.53667,(((Firmicutes_Enterococcus_casseliflavus_EC20:0.26441,Firmicutes_Tetragenococcus_halophilus:0.4419)0.994:0.06832,(Firmicutes_Enterococcus_mundtii_QU_25:0.10256,(Firmicutes_Enterococcus_hirae_ATCC_9790:0.08222,((Firmicutes_Enterococcus_faecium_Aus0004:5.5E-4,Firmicutes_Enterococcus_faecium_DO:0.00193)0.877:7.5E-4,(Firmicutes_Enterococcus_faecium_NRRL_B_2354:0.00131,Firmicutes_Enterococcus_faecium_Aus0085:0.00821)0.461:0.00122)1.000:0.10135)0.944:0.03727)1.000:0.16862)0.995:0.05853,((Firmicutes_Melissococcus_plutonius_ATCC_35311:0.00904,Firmicutes_Melissococcus_plutonius_DAT561:0.0021)1.000:0.38211,(Firmicutes_Enterococcus_7L76:0.0032,(Firmicutes_Enterococcus_faecalis_Symbioflor_1:9.8E-4,(Firmicutes_Enterococcus_faecalis_OG1RF:5.3E-4,(Firmicutes_Enterococcus_faecalis_D32:5.4E-4,(Firmicutes_Enterococcus_faecalis_V583:0.00216,Firmicutes_Enterococcus_faecalis_62:0.00204)0.743:9.7E-4)0.958:0.00149)0.909:0.00162)0.976:0.00496)1.000:0.16802)1.000:0.10698)1.000:0.13229)0.966:0.1201,((((Firmicutes_Lactobacillus_sakei_23K:0.44799,(((Firmicutes_Lactobacillus_rhamnosus_LOCK900:0.00349,Firmicutes_Lactobacillus_rhamnosus_GG:0.00531)0.075:9.5E-4,((Firmicutes_Lactobacillus_rhamnosus_Lc_705:5.5E-4,Firmicutes_Lactobacillus_rhamnosus_LOCK908:5.5E-4)0.000:5.5E-4,Firmicutes_Lactobacillus_rhamnosus_ATCC_8530:0.01044)0.929:0.00149)1.000:0.05414,(Firmicutes_Lactobacillus_paracasei_8700_2:0.00391,(Firmicutes_Lactobacillus_casei_LOCK919:7.8E-4,(Firmicutes_Lactobacillus_casei_Zhang:0.00334,(Firmicutes_Lactobacillus_casei_ATCC_334:0.01818,(Firmicutes_Lactobacillus_casei_BL23:5.5E-4,(Firmicutes_Lactobacillus_casei_LC2W:5.5E-4,(Firmicutes_Lactobacillus_casei_W56:0.00163,Firmicutes_Lactobacillus_casei_BD_II:5.5E-4)0.000:5.5E-4)0.888:6.6E-4)0.985:0.00224)0.973:0.00181)0.836:9.9E-4)0.886:7.4E-4)1.000:0.06345)1.000:0.48369)0.996:0.133,((Firmicutes_Lactobacillus_gasseri_ATCC_33323:0.03317,(Firmicutes_Lactobacillus_johnsonii_N6_2:0.00545,(Firmicutes_Lactobacillus_johnsonii_NCC_533:0.00954,(Firmicutes_Lactobacillus_johnsonii_DPC_6026:0.01421,Firmicutes_Lactobacillus_johnsonii_FI9785:0.0117)0.758:0.00212)0.328:0.00225)1.000:0.0313)1.000:0.17527,((Firmicutes_Lactobacillus_delbrueckii_bulgaricus_ND02:0.02902,(Firmicutes_Lactobacillus_delbrueckii_bulgaricus_ATCC_11842:0.00604,(Firmicutes_Lactobacillus_delbrueckii_bulgaricus_2038:0.00868,Firmicutes_Lactobacillus_delbrueckii_bulgaricus_ATCC_BAA_365:0.00342)0.983:0.00407)0.959:0.00892)1.000:0.44033,(Firmicutes_Lactobacillus_crispatus_ST1:0.05895,(((Firmicutes_Lactobacillus_acidophilus_NCFM:5.5E-4,Firmicutes_Lactobacillus_acidophilus_La_14:5.5E-4)1.000:0.08451,(Firmicutes_Lactobacillus_amylovorus_GRL1118:0.01112,(Firmicutes_Lactobacillus_amylovorus_GRL_1112:0.0035,Firmicutes_Lactobacillus_acidophilus_30SC:0.00519)0.912:0.00266)1.000:0.06232)0.983:0.03461,(Firmicutes_Lactobacillus_kefiranofaciens_ZW3:0.07799,(Firmicutes_Lactobacillus_helveticus_R0052:0.01247,((Firmicutes_Lactobacillus_helveticus_DPC_4571:0.00429,Firmicutes_Lactobacillus_helveticus_CNRZ32:0.0081)1.000:0.0236,Firmicutes_Lactobacillus_helveticus_H10:0.00727)1.000:0.01379)1.000:0.05236)1.000:0.03923)0.358:0.02403)1.000:0.16477)0.226:0.08267)1.000:0.79005)0.956:0.09645,((((((Firmicutes_Lactobacillus_fermentum_IFO_3956:0.00278,(Firmicutes_Lactobacillus_fermentum_CECT_5716:0.01784,Firmicutes_Lactobacillus_fermentum_F6:0.00694)0.670:0.00124)1.000:0.3208,((Firmicutes_Lactobacillus_reuteri_I5007:0.00943,Firmicutes_Lactobacillus_reuteri_SD2112:0.00951)0.961:0.00938,(Firmicutes_Lactobacillus_reuteri_TD1:0.01028,(Firmicutes_Lactobacillus_reuteri_DSM_20016:0.0048,Firmicutes_Lactobacillus_reuteri_JCM_1112:0.00102)0.998:0.00778)0.876:0.00947)1.000:0.27893)1.000:0.35037,(Firmicutes_Weissella_koreensis_KACC_15510:0.66447,(Firmicutes_Oenococcus_oeni_PSU_1:0.9207,((Firmicutes_Leuconostoc_mesenteroides_J18:0.00534,Firmicutes_Leuconostoc_mesenteroides_ATCC_8293:0.01142)1.000:0.15858,(Firmicutes_Leuconostoc_carnosum_JB16:0.14552,(Firmicutes_Leuconostoc_citreum_KM20:0.17277,((Firmicutes_Leuconostoc_C2:0.004,Firmicutes_Leuconostoc_kimchii_IMSNU_11154:0.00989)1.000:0.11989,(Firmicutes_Leuconostoc_gasicomitatum_LMG_18811:0.02058,Firmicutes_Leuconostoc_gelidum_JB7:0.01415)1.000:0.1079)1.000:0.05077)0.999:0.05592)0.999:0.08227)1.000:0.35572)1.000:0.21372)1.000:0.35786)0.997:0.08784,(Firmicutes_Pediococcus_claussenii_ATCC_BAA_344:0.26734,(Firmicutes_Pediococcus_pentosaceus_SL4:0.004,Firmicutes_Pediococcus_pentosaceus_ATCC_25745:0.00431)1.000:0.25902)1.000:0.3593)0.969:0.04517,(((Firmicutes_Lactobacillus_plantarum_ZJ316:0.00663,(Firmicutes_Lactobacillus_plantarum_P8:0.00126,Firmicutes_Lactobacillus_plantarum_16:5.5E-4)0.929:0.00152)0.979:0.00459,(Firmicutes_Lactobacillus_plantarum_JDM1:0.00741,(Firmicutes_Lactobacillus_plantarum_WCFS1:0.00518,Firmicutes_Lactobacillus_plantarum_ST_III:0.00203)0.282:7.5E-4)0.671:0.00509)1.000:0.43324,((Firmicutes_Lactobacillus_brevis_ATCC_367:0.00363,Firmicutes_Lactobacillus_brevis_KB290:0.00292)1.000:0.32478,((Firmicutes_Lactobacillus_buchneri_NRRL_B_30929:0.01106,Firmicutes_Lactobacillus_buchneri:0.00305)1.000:0.35311,Firmicutes_Lactobacillus_sanfranciscensis_TMW_1_1304:0.74725)1.000:0.14654)1.000:0.14405)0.999:0.09124)1.000:0.09219,(Firmicutes_Lactobacillus_ruminis_ATCC_27782:0.38142,(Firmicutes_Lactobacillus_salivarius_UCC118:0.00352,Firmicutes_Lactobacillus_salivarius_CECT_5713:0.00419)1.000:0.27424)1.000:0.29438)0.998:0.09311)1.000:0.23275,Firmicutes_Aerococcus_urinae_ACS_120_V_Col10a:1.29113)0.991:0.13898)1.000:0.13253,(Firmicutes_Carnobacterium_maltaromaticum_LMA28:0.27067,(Firmicutes_Carnobacterium_17_4:0.07423,Firmicutes_Carnobacterium_WN1359:0.05757)1.000:0.33486)1.000:0.16916)1.000:0.43882)1.000:0.25619,(Firmicutes_Macrococcus_caseolyticus_JCSC5402:0.40944,((Firmicutes_Staphylococcus_pseudintermedius_HKU10_03:0.00295,Firmicutes_Staphylococcus_pseudintermedius_ED99:0.00141)1.000:0.25416,(Firmicutes_Staphylococcus_carnosus_TM300:0.24171,(Firmicutes_Staphylococcus_saprophyticus_ATCC_15305:0.21302,((Firmicutes_Staphylococcus_aureus_MSHR1132:0.03084,((Firmicutes_Staphylococcus_aureus_08BA02176:5.5E-4,(Firmicutes_Staphylococcus_aureus_71193:0.00121,Firmicutes_Staphylococcus_aureus_ST398:5.5E-4)0.000:5.5E-4)0.969:0.00331,(((Firmicutes_Staphylococcus_aureus_LGA251:0.00269,(Firmicutes_Staphylococcus_aureus_ED133:0.00102,Firmicutes_Staphylococcus_aureus_6850:0.00545)0.897:0.00116)0.918:9.1E-4,(((Firmicutes_Staphylococcus_aureus_TCH60:6.1E-4,(Firmicutes_Staphylococcus_aureus_55_2053:0.00519,Firmicutes_Staphylococcus_aureus_MRSA252:0.00146)0.930:8.8E-4)0.998:0.00336,Firmicutes_Staphylococcus_aureus_CC45:0.00765)0.502:6.0E-4,(Firmicutes_Staphylococcus_aureus_HO_5096_0412:0.00206,(((((Firmicutes_Staphylococcus_aureus_T0131:5.5E-4,(Firmicutes_Staphylococcus_aureus_Bmb9393:6.1E-4,(Firmicutes_Staphylococcus_aureus_JKD6008:5.5E-4,(Firmicutes_Staphylococcus_aureus_TW20:0.0,Firmicutes_Staphylococcus_aureus_Z172:0.0):5.5E-4)0.000:5.5E-4)0.000:5.5E-4)0.993:0.00229,(Firmicutes_Staphylococcus_aureus_SA40:5.5E-4,(Firmicutes_Staphylococcus_aureus_SA957:5.5E-4,Firmicutes_Staphylococcus_aureus_M013:0.0015)0.000:5.5E-4)0.998:0.00391)0.426:5.5E-4,Firmicutes_Staphylococcus_aureus_CN1:0.00304)0.992:0.00212,((Firmicutes_Staphylococcus_aureus_VC40:5.5E-4,(Firmicutes_Staphylococcus_aureus_NCTC_8325:5.5E-4,Firmicutes_Staphylococcus_aureus_Newman:5.5E-4)0.000:5.5E-4)0.977:0.00117,(Firmicutes_Staphylococcus_aureus_COL:5.5E-4,(Firmicutes_Staphylococcus_aureus_M1:0.00206,(Firmicutes_Staphylococcus_aureus_USA300_TCH1516:0.0,Firmicutes_Staphylococcus_aureus_USA300_FPR3757:0.0):5.5E-4)0.846:5.6E-4)0.572:5.5E-4)0.949:0.00183)0.356:5.5E-4,(Firmicutes_Staphylococcus_aureus_11819_97:0.00132,((Firmicutes_Staphylococcus_aureus_MSSA476:0.00149,Firmicutes_Staphylococcus_aureus_MW2:5.5E-4)0.992:0.00251,((((Firmicutes_Staphylococcus_aureus_04_02981:5.5E-4,((Firmicutes_Staphylococcus_aureus_Mu3:0.0,Firmicutes_Staphylococcus_aureus_Mu50:0.0):5.5E-4,Firmicutes_Staphylococcus_aureus_N315:5.5E-4)0.775:5.5E-4)0.729:5.5E-4,(Firmicutes_Staphylococcus_aureus_JH1:5.5E-4,Firmicutes_Staphylococcus_aureus_JH9:5.5E-4)0.827:5.5E-4)0.913:6.1E-4,((Firmicutes_Staphylococcus_aureus_ST228_18583:0.0,Firmicutes_Staphylococcus_aureus_ST228_10497:0.0,Firmicutes_Staphylococcus_aureus_ST228_10388:0.0,Firmicutes_Staphylococcus_aureus_ST228_16035:0.0,Firmicutes_Staphylococcus_aureus_ST228_18412:0.0,Firmicutes_Staphylococcus_aureus_ST228_15532:0.0):5.5E-4,Firmicutes_Staphylococcus_aureus:5.5E-4)0.999:0.00357)0.974:0.00147,(Firmicutes_Staphylococcus_aureus_ED98:5.5E-4,Firmicutes_Staphylococcus_aureus_ECT_R_2:5.4E-4)0.974:0.00116)0.996:0.0031)0.994:0.00264)0.792:5.5E-4)0.970:0.00158)0.921:7.1E-4)0.904:5.5E-4)0.997:0.00393,(Firmicutes_Staphylococcus_aureus_JKD6159:0.00635,Firmicutes_Staphylococcus_aureus_RF122:0.00964)0.748:5.4E-4)0.985:0.00715)1.000:0.0379)1.000:0.14191,(((Firmicutes_Staphylococcus_epidermidis_RP62A:0.00248,Firmicutes_Staphylococcus_epidermidis_ATCC_12228:0.00235)1.000:0.12705,(Firmicutes_Staphylococcus_pasteuri_SP1:0.00599,Firmicutes_Staphylococcus_warneri_SG1:0.01038)1.000:0.09701)0.994:0.02769,(Firmicutes_Staphylococcus_haemolyticus_JCSC1435:0.1184,(Firmicutes_Staphylococcus_lugdunensis_N920143:5.5E-4,Firmicutes_Staphylococcus_lugdunensis_HKU09_01:5.5E-4)1.000:0.14227)1.000:0.0613)0.147:0.02918)1.000:0.07557)1.000:0.05939)1.000:0.08666)1.000:0.28539)1.000:0.62807)0.996:0.13893,(Firmicutes_Lysinibacillus_sphaericus_C3_41:0.25146,Firmicutes_Solibacillus_silvestris_StLB046:0.25775)1.000:0.48895)0.995:0.08373)0.947:0.07191)0.989:0.09656)0.550:0.06021,(Firmicutes_Halobacillus_halophilus_DSM_2266:0.48474,(Firmicutes_Oceanobacillus_iheyensis_HTE831:0.45592,Firmicutes_Amphibacillus_xylanus_NBRC_15112:0.74628)0.993:0.12589)1.000:0.26663)0.998:0.07367,((Firimicutes_Bacillus_halodurans_C_125:0.30132,(Firimicutes_Bacillus_pseudofirmus_OF4:0.25409,Firimicutes_Bacillus_clausii_KSM_K16:0.53884)0.138:0.07241)1.000:0.17532,(Firimicutes_Bacillus_selenitireducens_MLS10:0.52397,Firimicutes_Bacillus_cellulosilyticus_DSM_2522:0.3392)1.000:0.24897)0.998:0.08066)1.000:0.43772)0.808:0.11832,((((Firmicutes_Paenibacillus_Y412MC10:0.24748,(Firmicutes_Paenibacillus_terrae_HPL_003:0.03968,((Firmicutes_Paenibacillus_polymyxa_M1:5.5E-4,Firmicutes_Paenibacillus_polymyxa_SC2:8.2E-4)1.000:0.03187,(Firmicutes_Paenibacillus_polymyxa_E681:0.00739,Firmicutes_Paenibacillus_polymyxa_CR1:0.02304)0.649:0.00746)0.887:0.0158)1.000:0.24855)1.000:0.18339,(Firmicutes_Thermobacillus_composti_KWC4:0.40043,Firmicutes_Paenibacillus_JDR_2:0.31263)1.000:0.11714)1.000:0.14214,(Firmicutes_Paenibacillus_mucilaginosus_3016:0.02639,(Firmicutes_Paenibacillus_mucilaginosus_KNP414:0.00548,Firmicutes_Paenibacillus_mucilaginosus_K02:0.00235)0.411:0.00271)1.000:0.32774)0.271:0.07655,Firmicutes_Paenibacillus_larvae_04_309:0.36488)1.000:0.35454)1.000:0.32183)1.000:0.36569,((Firmicutes_Sulfobacillus_acidophilus_TPY:5.5E-4,Firmicutes_Sulfobacillus_acidophilus_DSM_10332:5.5E-4)1.000:1.86829,(Firmicutes_Symbiobacterium_thermophilum_IAM_14863:1.04635,Firmicutes_Thermaerobacter_marianensis_DSM_12885:1.18333)0.252:0.14393)1.000:0.22107)1.000:0.18295,((((Firmicutes_Thermacetogenium_phaeum_DSM_12270:1.01091,(Firmicutes_Syntrophothermus_lipocalidus_DSM_12680:0.60807,Firmicutes_Syntrophomonas_wolfei_Goettingen:0.8872)1.000:0.50342)0.992:0.17368,Firmicutes_Moorella_thermoacetica_ATCC_39073:0.87397)0.999:0.12483,(Firmicutes_Thermincola_potens_JR:0.70335,(((Firmicutes_Ammonifex_degensii_KC4:0.94031,Firmicutes_candidatus_Desulforudis_audaxviator_MP104C:0.74751)1.000:0.28987,((Firmicutes_Pelotomaculum_thermopropionicum_SI:0.54329,(Firmicutes_Desulfotomaculum_kuznetsovii_DSM_6115:0.46801,Firmicutes_Desulfotomaculum_gibsoniae_DSM_7213:0.64621)0.986:0.08918)0.999:0.08332,(Firmicutes_Desulfotomaculum_acetoxidans_DSM_771:0.6742,(Firmicutes_Desulfotomaculum_carboxydivorans_CO_1_SRB:0.17114,(Firmicutes_Desulfotomaculum_ruminis_DSM_2154:0.26148,Firmicutes_Desulfotomaculum_reducens_MI_1:0.29901)0.998:0.07778)1.000:0.437)0.395:0.08008)0.997:0.10473)1.000:0.11998,Firmicutes_Carboxydothermus_hydrogenoformans_Z_2901:1.11095)0.856:0.08693)1.000:0.10589)0.205:0.07573,(Firmicutes_Heliobacterium_modesticaldum_Ice1:0.96518,((Firmicutes_Syntrophobotulus_glycolicus_DSM_8271:0.50177,(Firmicutes_Dehalobacter_11DCA:0.00207,Firmicutes_Dehalobacter_CF:0.00527)1.000:0.4203)1.000:0.3076,((Firmicutes_Desulfitobacterium_dichloroeliminans_LMG_P_21439:0.14011,(Firmicutes_Desulfitobacterium_dehalogenans_ATCC_51507:0.07296,(Firmicutes_Desulfitobacterium_hafniense_Y51:0.01643,Firmicutes_Desulfitobacterium_hafniense_DCB_2:0.01535)1.000:0.06677)1.000:0.08123)1.000:0.32686,(Firmicutes_Desulfosporosinus_acidiphilus_SJ4:0.22466,(Firmicutes_Desulfosporosinus_meridiei_DSM_13257:0.12699,Firmicutes_Desulfosporosinus_orientis_DSM_765:0.16052)1.000:0.13461)1.000:0.25555)1.000:0.16189)1.000:0.53271)1.000:0.16166)1.000:0.15735)0.976:0.10205,(((Firmicutes_Megamonas_hypermegale:0.56185,(Firmicutes_Selenomonas_sputigena_ATCC_35185:0.48663,Firmicutes_Selenomonas_ruminantium_lactilytica_TAM6421:0.42506)1.000:0.17053)1.000:0.4012,((Firmicutes_Acidaminococcus_intestini_RyC_MR95:0.25537,Firmicutes_Acidaminococcus_fermentans_DSM_20731:0.29054)1.000:0.83484,(Firmicutes_Megasphaera_elsdenii_DSM_20460:0.67332,Firmicutes_Veillonella_parvula_DSM_2008:0.90315)1.000:0.3359)0.311:0.11435)1.000:0.63576,(Firmicutes_Natranaerobius_thermophilus_JW_NM_WN_LF:1.55906,((Firmicutes_Acetohalobium_arabaticum_DSM_5501:0.49393,Firmicutes_Halobacteroides_halobius_DSM_5150:0.63544)1.000:0.29966,(Firmicutes_Halothermothrix_orenii_H_168:0.5732,(Firmicutes_Halanaerobium_praevalens_DSM_2228:0.28462,Firmicutes_Halanaerobium_hydrogeniformans:0.30333)1.000:0.5772)1.000:0.3539)1.000:0.41452)0.889:0.11809)0.305:0.06799)0.887:0.06837,(((((Firmicutes_Thermoanaerobacterium_xylanolyticum_LX_11:0.10181,(Firmicutes_Thermoanaerobacterium_thermosaccharolyticum_DSM_571:0.02165,Firmicutes_Thermoanaerobacterium_thermosaccharolyticum_M0795:0.01724)1.000:0.08197)1.000:0.3415,(Firmicutes_Thermoanaerobacter_tengcongensis_MB4:0.19338,(Firmicutes_Thermoanaerobacter_wiegelii_Rt8_B1:0.02768,((Firmicutes_Thermoanaerobacter_mathranii_A3:0.0174,Firmicutes_Thermoanaerobacter_italicus_Ab9:0.0151)1.000:0.08689,((Firmicutes_Thermoanaerobacter_brockii_finnii_Ako_1:5.5E-4,Firmicutes_Thermoanaerobacter_pseudethanolicus_ATCC_33223:5.5E-4)0.998:0.01209,(Firmicutes_Thermoanaerobacter_X514:5.5E-4,Firmicutes_Thermoanaerobacter_X513:5.5E-4)1.000:0.01903)0.999:0.01692)0.996:0.02494)1.000:0.09215)1.000:0.24389)1.000:0.54599,(Firmicutes_Mahella_australiensis_50_1_BON:0.88507,(Firmicutes_Caldicellulosiruptor_saccharolyticus_DSM_8903:0.10528,((Firmicutes_Caldicellulosiruptor_hydrothermalis_108:0.02608,((Firmicutes_Caldicellulosiruptor_lactoaceticus_6A:0.01367,Firmicutes_Caldicellulosiruptor_kristjanssonii_177R1B:0.01115)1.000:0.03376,(Firmicutes_Caldicellulosiruptor_bescii_DSM_6725:0.02042,Firmicutes_Caldicellulosiruptor_kronotskyensis_2002:0.01804)1.000:0.02365)0.866:0.01)0.875:0.00779,(Firmicutes_Caldicellulosiruptor_obsidiansis_OB47:0.03659,Firmicutes_Caldicellulosiruptor_owensensis_OL:0.04354)1.000:0.02165)1.000:0.09422)1.000:1.06482)0.992:0.15577)0.973:0.09419,(((((Firmicutes_candidatus_Arthromitus_SFB_rat_Yit:0.15036,(Firmicutes_candidatus_Arthromitus_SFB_mouse_Yit:5.4E-4,Firmicutes_candidatus_Arthromitus_SFB_mouse_Japan:5.5E-4)1.000:0.10216)1.000:1.31737,(((Firmicutes_Clostridium_perfringens_SM101:0.01277,(Firmicutes_Clostridium_perfringens_ATCC_13124:0.00941,Firmicutes_Clostridium_perfringens_13:0.00629)0.996:0.01438)1.000:0.48892,((Firmicutes_Clostridium_botulinum_E3_Alaska_E43:0.02795,Firmicutes_Clostridium_botulinum_B_Eklund_17B:0.03057)1.000:0.23534,(Firmicutes_Clostridium_saccharobutylicum_DSM_13864:0.14475,(Firmicutes_Clostridium_beijerinckii_NCIMB_8052:0.14808,Firmicutes_Clostridium_saccharoperbutylacetonicum_ATCC_27021:0.11208)1.000:0.12181)1.000:0.12452)1.000:0.29223)1.000:0.19737,(((Firmicutes_Clostridium_novyi_NT:0.1226,Firmicutes_Clostridium_botulinum_BKT015925:0.13131)1.000:0.40799,((Firmicutes_Clostridium_pasteurianum_BC1:0.40378,(Firmicutes_Clostridium_acetobutylicum_EA_2018:0.0038,(Firmicutes_Clostridium_acetobutylicum_DSM_1731:5.5E-4,Firmicutes_Clostridium_acetobutylicum_ATCC_824:5.5E-4)0.948:5.5E-4)1.000:0.45176)1.000:0.11255,Firmicutes_Clostridium_cellulovorans_743B:0.78363)0.992:0.07379)0.239:0.06148,((Firmicutes_Clostridium_tetani_12124569:0.02876,Firmicutes_Clostridium_tetani_E88:0.0213)1.000:0.52335,((Firmicutes_Clostridium_botulinum_Ba4_657:0.01157,(Firmicutes_Clostridium_botulinum_A3_Loch_Maree:0.0185,(((Firmicutes_Clostridium_botulinum_A_ATCC_3502:0.00402,(Firmicutes_Clostridium_botulinum_A_ATCC_19397:0.00402,Firmicutes_Clostridium_botulinum_A_Hall:5.5E-4)0.826:5.5E-4)1.000:0.00915,(Firmicutes_Clostridium_botulinum_B1_Okra:0.01322,(Firmicutes_Clostridium_botulinum_F_230613:0.0068,Firmicutes_Clostridium_botulinum_F_Langeland:5.5E-4)1.000:0.01566)0.572:0.0042)0.916:0.00339,(Firmicutes_Clostridium_botulinum_H04402_065:0.00976,Firmicutes_Clostridium_botulinum_A2_Kyoto:0.01559)1.000:0.00902)0.997:0.00725)0.334:0.01007)1.000:0.41472,((Firmicutes_Clostridium_kluyveri_DSM_555:0.0,Firmicutes_Clostridium_kluyveri_NBRC_12016:0.0):0.28499,(Firmicutes_Clostridium_ljungdahlii_DSM_13528:0.00486,Firmicutes_Clostridium_autoethanogenum_DSM_10061:0.00676)1.000:0.25271)1.000:0.29259)0.268:0.07062)0.997:0.07363)0.992:0.09074)0.964:0.14897)1.000:0.39628,(Firmicutes_Clostridium_acidurici_9a:0.91188,(((Firmicutes_Clostridium_difficile_ATCC_43255:0.00528,(((Firmicutes_Clostridium_difficile_M68:8.9E-4,Firmicutes_Clostridium_difficile_CF5:0.00127)1.000:0.00445,(Firmicutes_Clostridium_difficile_2007855:5.5E-4,(Firmicutes_Clostridium_difficile_R20291:5.5E-4,(Firmicutes_Clostridium_difficile_BI1:5.5E-4,Firmicutes_Clostridium_difficile_CD196:5.5E-4)0.888:6.1E-4)0.000:5.5E-4)0.998:0.00407)0.805:0.00115,(Firmicutes_Clostridium_difficile_630:0.00238,Firmicutes_Clostridium_difficile_M120:0.01532)0.795:9.2E-4)0.989:0.00969)1.000:0.73911,(_Clostridium__sticklandii:0.56513,Firmicutes_Filifactor_alocis_ATCC_35896:0.99917)1.000:0.3397)1.000:0.24004,(Firmicutes_Alkaliphilus_oremlandii_OhILAs:0.4708,Firmicutes_Alkaliphilus_metalliredigens_QYMF:0.49612)1.000:0.38919)0.364:0.10409)1.000:0.15432)0.990:0.1261,(((Firmicutes_Clostridium_lentocellum_DSM_5427:1.06019,(Firmicutes_Clostridium_phytofermentans_ISDg:0.62082,(((((((Firmicutes_Eubacterium_rectale_ATCC_33656:0.00842,Firmicutes_Eubacterium_rectale:0.00592)1.000:0.38698,(Clostridia_Roseburia_hominis_A2_183:0.16777,(Clostridia_Roseburia_intestinalis_XB6B4:0.00935,Clostridia_Roseburia_intestinalis:0.004)1.000:0.18127)1.000:0.1843)1.000:0.12267,(Firmicutes_Butyrivibrio_fibrisolvens:0.57372,Firmicutes_Butyrivibrio_proteoclasticus_B316:0.66252)1.000:0.14444)0.997:0.08359,Firmicutes_Clostridium_SY8519:0.72785)0.692:0.05418,Firmicutes_Eubacterium_eligens_ATCC_27750:0.66219)0.822:0.05898,((Firmicutes_butyrate_producing_bacterium_SS3_4:0.40616,(Firmicutes_Clostridium_saccharolyticum_WM1:0.37869,(Clostridium_cf__saccharolyticum_K10:0.03293,Firmicutes_butyrate_producing_bacterium_SM4_1:0.11107)1.000:0.33342)0.056:0.06439)1.000:0.22586,(_Ruminococcus__torques:0.4441,(_Ruminococcus__obeum:0.2333,Firmicutes_Ruminococcus:0.19475)1.000:0.28796)1.000:0.12646)0.705:0.06511)0.978:0.07662,(Firmicutes_Coprococcus_catus_GD_7:0.67515,(Firmicutes_butyrate_producing_bacterium_SSC_2:0.53134,Firmicutes_Coprococcus_ART55_1:0.64749)0.996:0.12624)0.714:0.06025)0.993:0.10752)1.000:0.44054)1.000:0.23763,(Clostridiales_genomosp__BVAB3_UPII9_5:1.95231,(Firmicutes_Oscillibacter_valericigenes_Sjm18_20:1.23344,(Firmicutes_Ethanoligenens_harbinense_YUAN_3:1.08337,(((Firmicutes_Eubacterium_siraeum_V10Sc8a:0.00482,Firmicutes_Eubacterium_siraeum:0.01619)1.000:0.70879,(Firmicutes_Ruminococcus_albus_7:0.66026,Firmicutes_Ruminococcus_champanellensis_18P13:0.65036)1.000:0.16868)1.000:0.26205,(Firmicutes_Ruminococcus_bromii:0.91628,(Firmicutes_Faecalibacterium_prausnitzii:0.1173,Firmicutes_Faecalibacterium_prausnitzii_L2_6:0.08603)1.000:0.99538)0.841:0.12003)0.980:0.1078)0.922:0.12866)1.000:0.22356)0.287:0.14457)1.000:0.16857,((Firmicutes_Acetobacterium_woodii_DSM_1030:0.48442,Firmicutes_Eubacterium_limosum_KIST612:0.43865)1.000:0.88968,(Firmicutes_Anaerococcus_prevotii_DSM_20548:1.00897,Firmicutes_Finegoldia_magna_ATCC_29328:0.89502)1.000:0.75364)0.986:0.17047)0.739:0.1444)0.800:0.12296,(Firmicutes_Clostridium_stercorarium_DSM_8532:0.87715,((Firmicutes_Clostridium_BNL1100:0.05512,Firmicutes_Clostridium_cellulolyticum_H10:0.07704)1.000:0.6174,(Firmicutes_Clostridium_clariflavum_DSM_19732:0.32395,(Firmicutes_Clostridium_thermocellum_ATCC_27405:0.00104,Firmicutes_Clostridium_thermocellum_DSM_1313:5.5E-4)1.000:0.29804)1.000:0.19616)0.998:0.13581)1.000:0.37001)0.994:0.11417)0.999:0.15428,(Firmicutes_Thermosediminibacter_oceani_DSM_16646:0.43584,(Firmicutes_Tepidanaerobacter_Re1:0.00182,Firmicutes_Tepidanaerobacter_acetatoxydans_Re1:0.00842)1.000:0.52289)1.000:0.64121)1.000:0.17332)1.000:0.21273,(((Fusobacteria_Sebaldella_termitidis_ATCC_33386:0.43247,(Fusobacteria_Leptotrichia_buccalis_C_1013_b:0.42051,Fusobacteria_Streptobacillus_moniliformis_DSM_12112:0.99204)0.944:0.1681)1.000:0.48436,(Fusobacteria_Ilyobacter_polytropus_DSM_2926:0.64847,(Fusobacteria_Fusobacterium_nucleatum_ATCC_25586:0.02739,(Fusobacteria_Fusobacterium_4_8:0.05329,Fusobacteria_Fusobacterium_3_1_36A2:0.03392)0.701:0.02304)1.000:0.74382)1.000:0.27813)1.000:0.78523,((Tenericutes_Acholeplasma_brassicae:0.82462,(Tenericutes_Acholeplasma_laidlawii_PG_8A:0.76974,((Tenericutes_candidatus_Phytoplasma_mali:0.79844,((Tenericutes_candidatus_Phytoplasma_asteris_OY_M:0.04824,Tenericutes_candidatus_Phytoplasma_asteris_AYWB:0.05742)1.000:0.28084,(Tenericutes_candidatus_Phytoplasma_solani_284_09:0.26411,(Strawberry_lethal_yellows_phytoplasma__CPA__NZSb11:0.00271,Tenericutes_candidatus_Phytoplasma_australiense:0.00603)1.000:0.34375)0.998:0.15808)1.000:0.43523)1.000:0.74127,Tenericutes_Acholeplasma_palmae_J233:0.39989)0.251:0.15216)1.000:0.31564)1.000:0.85424,((((((Tenericutes_Ureaplasma_urealyticum_serovar_10_ATCC_33699:0.0491,(Tenericutes_Ureaplasma_parvum_serovar_3_ATCC_27815:0.0,Tenericutes_Ureaplasma_parvum_serovar_3_ATCC_700970:0.0):0.09457)1.000:1.35004,(Tenericutes_Mycoplasma_penetrans_HF_2:1.2761,((Tenericutes_Mycoplasma_gallisepticum_S6:5.5E-4,((Tenericutes_Mycoplasma_gallisepticum_R_high:5.5E-4,Tenericutes_Mycoplasma_gallisepticum_R_low:5.5E-4)1.000:0.02501,(Tenericutes_Mycoplasma_gallisepticum_F:0.01509,((Tenericutes_Mycoplasma_gallisepticum_VA94_7994_1_7P:0.0,Tenericutes_Mycoplasma_gallisepticum_NC96_1596_4_2P:0.0,Tenericutes_Mycoplasma_gallisepticum_NC08_2008_031_4_3P:0.0,Tenericutes_Mycoplasma_gallisepticum_NY01_2001_047_5_1P:0.0,Tenericutes_Mycoplasma_gallisepticum_NC06_2006_080_5_2P:0.0,Tenericutes_Mycoplasma_gallisepticum_NC95_13295_2_2P:0.0,Tenericutes_Mycoplasma_gallisepticum_CA06_2006_052_5_2P:0.0):5.5E-4,Tenericutes_Mycoplasma_gallisepticum_WI01_2001_043_13_2P:6.5E-4)1.000:0.00897)0.163:0.00327)0.776:0.00598)1.000:1.05466,(((Tenericutes_Mycoplasma_genitalium_M6320:7.2E-4,(Tenericutes_Mycoplasma_genitalium_M6282:0.01048,Tenericutes_Mycoplasma_genitalium_M2288:0.00299)0.903:0.00296)0.854:0.00177,(Tenericutes_Mycoplasma_genitalium_M2321:0.002,Tenericutes_Mycoplasma_genitalium_G37:5.1E-4)0.642:5.5E-4)1.000:0.3394,(Tenericutes_Mycoplasma_pneumoniae_FH:0.01889,(Tenericutes_Mycoplasma_pneumoniae_309:5.5E-4,(Tenericutes_Mycoplasma_pneumoniae_M129:6.6E-4,Tenericutes_Mycoplasma_pneumoniae_M129_B7:5.5E-4)0.956:0.00254)0.960:0.00854)1.000:0.30451)1.000:1.01718)1.000:0.45342)0.258:0.12388)0.927:0.20676,((Tenericutes_Mycoplasma_haemocanis_Illinois:0.05786,(Tenericutes_Mycoplasma_haemofelis_Ohio2:0.0032,Tenericutes_Mycoplasma_haemofelis_Langford_1:0.00394)0.972:0.08251)1.000:1.20632,(((Tenericutes_candidatus_Mycoplasma_haemolamae_Purdue:0.54056,Candidatus_Mycoplasma_haemominutum__Birmingham_1_:0.68593)0.709:0.11798,(Tenericutes_Mycoplasma_parvum_Indiana:0.29355,(Tenericutes_Mycoplasma_suis_Illinois:0.00693,Tenericutes_Mycoplasma_suis_KI3806:0.0043)1.000:0.28531)1.000:0.42664)0.955:0.18724,(Tenericutes_Mycoplasma_wenyonii_Massachusetts:0.24382,Tenericutes_Mycoplasma_ovis_Michigan:0.23682)0.999:0.26063)1.000:1.26401)1.000:1.35663)0.997:0.32807,((Tenericutes_Mycoplasma_arthritidis_158L3_1:0.54033,Tenericutes_Mycoplasma_hominis_ATCC_23114:0.51932)1.000:0.57041,((Tenericutes_Mycoplasma_mobile_163K:1.10593,(((Tenericutes_Mycoplasma_hyorhinis_SK76:5.5E-4,(Tenericutes_Mycoplasma_hyorhinis_MCLD:0.00203,(Tenericutes_Mycoplasma_hyorhinis_DBS_1050:5.5E-4,Tenericutes_Mycoplasma_hyorhinis_GDL_1:7.0E-4)0.998:0.00613)0.875:0.00133)0.790:5.4E-4,Tenericutes_Mycoplasma_hyorhinis_HUB_1:0.00303)1.000:0.5674,(Tenericutes_Mycoplasma_conjunctivae:0.45408,((Tenericutes_Mycoplasma_hyopneumoniae_7448:0.00144,((Tenericutes_Mycoplasma_hyopneumoniae_168_L:0.0,Tenericutes_Mycoplasma_hyopneumoniae_168:0.0):0.00532,(Tenericutes_Mycoplasma_hyopneumoniae_232:0.0042,Tenericutes_Mycoplasma_hyopneumoniae_J:0.0014)0.813:9.7E-4)0.774:0.0028)0.761:0.00168,Tenericutes_Mycoplasma_hyopneumoniae_7422:5.5E-4)1.000:0.64625)1.000:0.29122)1.000:0.48514)0.095:0.11661,((((Tenericutes_Mycoplasma_fermentans_JER:0.00119,(Tenericutes_Mycoplasma_fermentans_PG18:5.5E-4,Tenericutes_Mycoplasma_fermentans_M64:5.5E-4)0.858:0.00196)1.000:0.43629,((Tenericutes_Mycoplasma_bovis_PG45:0.0034,(Tenericutes_Mycoplasma_bovis_HB0801:5.5E-4,Tenericutes_Mycoplasma_bovis_Hubei_1:5.5E-4)0.978:0.00547)1.000:0.06055,(Tenericutes_Mycoplasma_agalactiae_PG2:0.01208,Tenericutes_Mycoplasma_agalactiae:0.01307)1.000:0.08082)1.000:0.56345)1.000:0.38529,(Tenericutes_Mycoplasma_crocodyli_MP145:0.65305,(Tenericutes_Mycoplasma_synoviae_53:0.77829,Tenericutes_Mycoplasma_cynos_C142:0.67343)0.994:0.16771)0.909:0.13582)1.000:0.29728,Tenericutes_Mycoplasma_pulmonis_UAB_CTIP:1.04098)0.710:0.13009)0.626:0.10717)1.000:0.74267)0.999:0.34974,((Tenericutes_Spiroplasma_chrysopicola_DF_1:0.03857,Tenericutes_Spiroplasma_syrphidicola_EA_1:0.03018)1.000:0.86104,((Tenericutes_Spiroplasma_apis_B31:0.35891,(Tenericutes_Spiroplasma_taiwanense_CT_1:0.28101,Tenericutes_Spiroplasma_diminutum_CUAS_1:0.26446)1.000:0.16252)1.000:0.41909,((Tenericutes_Mesoplasma_florum_W37:0.00834,Tenericutes_Mesoplasma_florum_L1:0.00668)1.000:0.55097,((Tenericutes_Mycoplasma_putrefaciens_Mput9231:0.00221,Tenericutes_Mycoplasma_putrefaciens_KS1:5.5E-4)1.000:0.32153,(((Tenericutes_Mycoplasma_leachii_99_014_6:0.0,Tenericutes_Mycoplasma_leachii_PG50:0.0):0.01869,Tenericutes_Mycoplasma_capricolum_ATCC_27343:0.0295)0.979:0.02482,(Tenericutes_Mycoplasma_mycoides_capri_LC_95010:0.02634,(Tenericutes_Mycoplasma_mycoides_SC_PG1:0.00173,Tenericutes_Mycoplasma_mycoides_SC_Gladysdale:5.7E-4)0.999:0.01257)0.994:0.02845)1.000:0.25923)1.000:0.26767)1.000:0.33379)1.000:0.3541)1.000:0.48485)1.000:0.48256,(Firmicutes_Eubacterium_cylindroides_T2_87:1.22688,(Firmicutes_Erysipelothrix_rhusiopathiae_SY1027:0.00121,Firmicutes_Erysipelothrix_rhusiopathiae_Fujisawa:5.5E-4)1.000:1.15377)1.000:0.55854)0.379:0.15069)1.000:0.68698)1.000:0.4018)0.977:0.14702)1.000:0.12063,(((((Thermotogae_Fervidobacterium_nodosum_Rt17_B1:0.22208,Thermotogae_Fervidobacterium_pennivorans_DSM_9078:0.20568)1.000:0.38709,(Thermotogae_Thermosipho_africanus_TCF52B:0.21328,Thermotogae_Thermosipho_melanesiensis_BI429:0.25072)1.000:0.34088)1.000:0.24372,((Thermotogae_Thermotoga_neapolitana_DSM_4359:0.14487,((Thermotogae_Thermotoga_naphthophila_RKU_10:0.00909,Thermotogae_Thermotoga_petrophila_RKU_1:0.01124)0.688:0.0057,(Thermotogae_Thermotoga_RQ2:0.00841,Thermotogae_Thermotoga_maritima_MSB8:0.01608)0.247:0.00725)1.000:0.09872)1.000:0.54777,(Thermotogae_Thermotoga_hypogea_NBRC_106472:0.40788,(Thermotogae_Thermotoga_thermarum_DSM_5069:0.44956,(Thermotogae_Thermotoga_lettingae_TMO:0.0065,Thermotogae_Thermotoga_elfii_NBRC_107921:0.01299)1.000:0.44447)0.143:0.08757)1.000:0.46699)0.857:0.11213)1.000:0.19898,((Thermotogae_Petrotoga_mobilis_SJ95:0.80822,Thermotogae_Marinitoga_piezophila_KA3:0.61505)1.000:0.36142,(Thermotogae_Mesotoga_prima_MesG1_Ag_4_2:0.75546,Thermotogae_Kosmotoga_olearia_TBF_19_5_1:0.43979)1.000:0.59886)0.994:0.15694)1.000:0.9826,(Synergistetes_Anaerobaculum_mobile_DSM_13181:0.8004,((Synergistetes_Thermanaerovibrio_acidaminovorans_DSM_6589:0.99833,Synergistetes_Thermovirga_lienii_DSM_17291:0.83616)0.671:0.12671,(Synergistetes_Aminobacterium_colombiense_DSM_12261:0.6809,Synergistetes_Synergistetes_bacterium_SGP1:1.25073)1.000:0.29303)0.985:0.15526)1.000:1.07967)0.853:0.18449)0.173:0.12037)0.855:0.4282);
