# Supplementary material for: Metagenome-assembled genomes uncover a global brackish microbiome
Source: Genome Biol. 2015 Dec 14;16:279. doi: 10.1186/s13059-015-0834-7 (PMC4699468; doi:10.1186/s13059-015-0834-7)
Supplement: Additional file 5: — Counts of COGs, PFAMs, TIGRFAMs and enzymes in each MAG. (XLSX 2595 kb) [file 13059_2015_834_MOESM5_ESM.xlsx]

## Sheet: COG
			Phylum	Proteobacteria	Proteobacteria	Proteobacteria	Proteobacteria	Proteobacteria	Proteobacteria	Proteobacteria	Proteobacteria	Proteobacteria	Proteobacteria	Proteobacteria	Proteobacteria	Proteobacteria	Proteobacteria	Proteobacteria	Proteobacteria	Proteobacteria	Bacteroidetes	Bacteroidetes	Bacteroidetes	Bacteroidetes	Bacteroidetes	Thaumarchaeota	Thaumarchaeota	Proteobacteria	Proteobacteria	Actinobacteria	Actinobacteria	Proteobacteria	Proteobacteria	Actinobacteria	Actinobacteria	Bacteroidetes	Bacteroidetes	Actinobacteria	Actinobacteria	Actinobacteria	Actinobacteria	Actinobacteria	Actinobacteria	Actinobacteria	Actinobacteria	Proteobacteria	Bacteroidetes	Bacteroidetes	Bacteroidetes
			Lineage	SAR86	SAR86	SAR86	SAR86	SAR86	SAR86	SAR86	SAR86	SAR86	SAR86	SAR86	SAR86	SAR86	SAR86	Rhodobacteraceae	Roseobacter	Rhodobacteraceae	Cryomorphaceae	Cryomorphaceae	Cryomorphaceae	Sphingobacteriales	Sphingobacteriales	Nitrosopumilis	Nitrosopumilis	Methylophilales	Methylophilales	acI	acI	SAR92	SAR92	acIV	acIV	Cryomorphaceae	Cryomorphaceae	acIV	acI	acI	acI	acI	acI	acI	acI	SAR11	Flavobacteriaceae	Flavobacteriaceae	Cryomorphaceae
COG Category 1	COG Category 2	Description	COG	BACL1-120507-bin14	BACL1-120619-bin26	BACL1-120813-bin36	BACL1-120820-bin45	BACL1-120823-bin87	BACL1-120828-bin5	BACL1-120920-bin57	BACL1-120924-bin88	BACL1-121001-bin56	BACL1-121004-bin11	BACL1-121015-bin70	BACL1-121022-bin58	BACL1-121105-bin34	BACL1-121128-bin56	BACL10-120419-bin15	BACL10-120910-bin24	BACL10-121220-bin24	BACL11-121001-bin54	BACL11-121015-bin20	BACL11-121128-bin16	BACL12-120802-bin5	BACL12-120813-bin55	BACL13-120910-bin56	BACL13-121220-bin23	BACL14-120910-bin43	BACL14-120920-bin58	BACL15-120619-bin91	BACL15-120823-bin78	BACL16-120322-bin99	BACL16-120619-bin48	BACL17-120823-bin42	BACL17-120924-bin0	BACL18-120507-bin74	BACL18-120924-bin36	BACL19-120924-bin39	BACL2-120507-bin38	BACL2-120802-bin41	BACL2-120813-bin23	BACL2-120820-bin50	BACL2-120920-bin34	BACL2-121001-bin67	BACL2-121220-bin52	BACL20-120920-bin64	BACL21-121220-bin10	BACL22-120619-bin32	BACL23-120924-bin60
INFORMATION STORAGE AND PROCESSING	Replication, recombination and repair	Transposase and inactivated derivatives	COG1943	0	0	0	0	0	0	0	0	0	0	0	0	0	0	0	0	0	0	0	0	0	0	0	0	0	0	0	0	0	0	0	0	0	0	0	0	0	0	0	0	0	0	0	0	1	0
METABOLISM	Carbohydrate transport and metabolism	Putative N-acetylmannosamine-6-phosphate epimerase	COG3010	0	0	0	0	0	0	0	0	0	0	0	0	0	0	0	0	0	0	0	0	0	0	0	0	0	0	0	0	0	0	0	0	0	0	0	1	0	1	1	1	1	0	0	0	0	0
POORLY CHARACTERIZED	Function unknown	Uncharacterized protein conserved in bacteria	COG3011	0	0	0	0	0	0	0	0	0	0	0	0	0	0	0	0	0	1	1	1	1	1	0	0	1	1	0	0	1	1	0	1	0	0	0	0	0	0	0	0	0	0	0	1	1	0
POORLY CHARACTERIZED	Function unknown	Uncharacterized protein conserved in bacteria	COG3012	0	0	0	0	0	0	0	0	0	0	0	0	0	0	0	0	0	0	0	0	0	0	0	0	0	0	0	0	0	0	0	0	0	0	0	0	0	0	0	0	0	0	0	0	0	0
POORLY CHARACTERIZED	Function unknown	Uncharacterized iron-regulated protein	COG3016	0	0	0	0	0	0	0	0	0	0	0	0	0	0	0	0	0	1	0	1	0	0	0	0	0	0	0	0	0	0	0	0	0	0	0	0	0	0	0	0	0	0	0	0	0	0
CELLULAR PROCESSES AND SIGNALING	Cell wall/membrane/envelope biogenesis	Outer membrane lipoprotein involved in outer membrane biogenesis	COG3017	0	0	0	0	0	0	0	0	0	0	0	0	0	0	0	0	0	0	0	0	0	0	0	0	0	0	0	0	1	1	0	0	0	0	0	0	0	0	0	0	0	0	0	0	0	0
POORLY CHARACTERIZED	Function unknown	Uncharacterized protein conserved in bacteria	COG3018	0	0	0	0	0	0	0	0	0	0	0	0	0	0	1	1	1	0	0	0	0	0	0	0	0	0	0	0	1	1	0	0	0	0	0	0	0	0	0	0	0	0	0	0	0	0
POORLY CHARACTERIZED	General function prediction only	Predicted metal-binding protein	COG3019	0	0	0	0	0	0	0	0	0	0	0	0	0	0	2	1	1	0	0	0	0	0	0	0	0	0	0	0	0	0	0	0	0	0	0	0	0	0	0	0	0	0	0	0	0	0
METABOLISM	Coenzyme transport and metabolism	2-polyprenylphenol hydroxylase and related flavodoxin oxidoreductases	COG0543	0	0	0	0	0	0	0	0	0	0	0	0	0	0	1	1	0	0	0	0	0	0	2	2	1	1	1	1	1	0	0	0	0	0	0	0	1	1	1	0	1	1	0	0	0	0
POORLY CHARACTERIZED	General function prediction only	Predicted DNA-binding protein with an HTH domain	COG4710	0	0	0	0	0	0	0	0	0	0	0	0	0	0	0	0	0	0	0	0	0	0	0	0	0	0	0	0	0	0	0	0	0	0	0	0	0	0	0	0	0	0	0	0	0	0
METABOLISM	Carbohydrate transport and metabolism	Beta-galactosidase	COG1874	0	0	0	0	0	0	0	0	0	0	0	0	0	0	0	0	0	0	0	0	0	0	0	0	0	0	0	0	0	0	0	0	0	0	0	0	0	0	0	0	0	0	0	0	0	0
CELLULAR PROCESSES AND SIGNALING	Signal transduction mechanisms	Predicted ATPase related to phosphate starvation-inducible protein PhoH	COG1875	0	0	0	0	0	0	0	0	0	0	0	0	0	0	0	0	0	0	0	0	0	0	0	0	1	1	1	1	0	0	1	1	0	1	1	1	0	1	0	1	0	0	0	0	0	1
CELLULAR PROCESSES AND SIGNALING	Cell wall/membrane/envelope biogenesis	D-alanyl-D-alanine carboxypeptidase	COG1876	0	0	0	0	0	0	0	0	0	0	0	0	0	0	0	0	0	0	0	0	0	0	0	0	0	0	0	0	1	1	0	0	0	0	0	0	0	0	0	0	0	0	0	1	0	0
POORLY CHARACTERIZED	General function prediction only	Predicted acetyltransferase	COG2388	0	0	0	0	0	0	0	0	0	0	0	0	0	0	0	0	0	0	0	0	0	0	0	0	0	0	0	0	0	0	0	0	0	0	0	0	1	1	0	0	0	1	0	0	0	0
METABOLISM	Amino acid transport and metabolism	Histidinol-phosphate/aromatic aminotransferase and cobyric acid decarboxylase	COG0079	1	1	1	1	1	1	1	1	1	1	1	1	1	1	3	3	1	0	0	0	0	0	0	1	1	2	1	1	1	1	1	1	0	0	1	1	1	1	1	1	1	0	1	0	0	0
POORLY CHARACTERIZED	Function unknown	Uncharacterized conserved protein	COG1872	0	0	0	0	0	0	0	0	0	0	0	0	0	0	0	0	0	0	0	0	0	0	0	0	0	0	0	0	0	0	0	0	0	0	0	0	0	0	0	0	0	0	0	0	0	0
POORLY CHARACTERIZED	Function unknown	Uncharacterized conserved protein	COG1873	0	0	0	0	0	0	0	0	0	0	0	0	0	0	0	0	0	0	0	0	0	0	1	1	0	0	0	0	0	0	0	0	0	0	0	0	0	0	0	0	0	0	0	0	0	0
METABOLISM	Inorganic ion transport and metabolism	Enterochelin esterase and related enzymes	COG2382	0	0	0	0	0	0	0	0	0	0	0	0	0	0	0	0	0	0	0	0	0	1	0	0	0	0	0	0	0	0	0	0	0	1	0	0	0	0	0	0	0	0	0	0	0	0
POORLY CHARACTERIZED	General function prediction only	Hydrolases of the alpha/beta superfamily	COG1073	0	0	0	0	0	0	0	0	0	0	0	0	0	0	0	0	0	0	0	0	0	0	0	0	0	0	0	0	0	0	0	0	0	0	0	0	0	0	0	0	0	0	0	1	0	0
POORLY CHARACTERIZED	General function prediction only	Predicted metal-dependent hydrolase	COG1878	0	0	0	0	0	0	0	0	0	0	0	0	0	0	0	0	0	0	0	0	0	0	0	0	0	0	0	0	0	0	0	0	0	0	0	0	0	0	0	0	0	0	0	1	0	1
METABOLISM	Carbohydrate transport and metabolism	ABC-type sugar transport system, periplasmic component	COG1879	0	0	0	0	0	0	0	0	0	0	0	0	0	0	2	0	1	0	0	0	0	0	0	0	0	0	2	1	0	0	0	0	0	0	0	0	0	1	1	2	2	0	0	0	0	0
CELLULAR PROCESSES AND SIGNALING	Cell cycle control, cell division, chromosome partitioning	Sporulation protein and related proteins	COG2385	0	0	0	0	0	0	0	0	0	0	0	0	0	0	0	0	0	0	0	0	0	0	0	0	0	0	1	1	0	0	0	0	0	1	0	0	0	0	0	0	0	0	0	0	0	1
METABOLISM	Energy production and conversion	Rieske Fe-S protein	COG0723	1	0	1	1	1	1	1	1	1	1	1	1	1	1	0	1	1	0	0	0	0	0	1	1	1	1	0	0	1	1	1	1	0	0	0	0	2	1	1	1	1	1	0	0	0	0
METABOLISM	Amino acid transport and metabolism	3-deoxy-D-arabino-heptulosonate 7-phosphate (DAHP) synthase	COG0722	1	1	1	1	1	1	0	1	1	1	1	1	1	1	0	0	0	0	0	0	0	0	0	0	0	0	0	0	1	1	0	0	0	0	0	0	0	0	0	0	0	0	0	0	0	0
INFORMATION STORAGE AND PROCESSING	Translation, ribosomal structure and biogenesis	Asp-tRNAAsn/Glu-tRNAGln amidotransferase C subunit	COG0721	1	1	0	1	1	0	1	1	1	1	1	1	0	1	1	1	0	1	1	1	0	1	0	0	1	1	1	0	1	1	1	0	1	1	1	1	0	1	1	0	1	1	1	0	0	1
METABOLISM	Coenzyme transport and metabolism	6-pyruvoyl-tetrahydropterin synthase	COG0720	1	0	0	1	1	0	0	0	0	0	1	1	0	0	0	0	0	1	1	1	1	2	0	1	1	1	0	0	1	1	0	0	2	2	0	0	0	0	0	0	0	0	0	2	1	2
POORLY CHARACTERIZED	General function prediction only	Predicted Fe-S-cluster oxidoreductase	COG0727	0	0	0	0	0	0	0	0	0	0	0	0	0	0	0	0	0	1	0	0	1	1	0	0	0	0	0	0	1	1	0	0	0	0	0	0	0	0	0	0	0	0	0	1	1	0
METABOLISM	Carbohydrate transport and metabolism	Predicted xylanase/chitin deacetylase	COG0726	0	0	0	0	0	0	0	0	0	0	0	0	0	0	0	2	0	1	1	1	1	1	0	0	0	0	0	0	2	2	0	0	0	0	0	0	0	0	0	0	0	0	2	1	1	0
METABOLISM	Inorganic ion transport and metabolism	ABC-type molybdate transport system, periplasmic component	COG0725	0	0	0	0	0	0	0	0	0	0	0	0	0	0	1	1	1	0	0	0	0	0	0	0	0	0	0	0	0	0	1	1	0	0	0	0	0	0	0	0	0	0	0	0	0	0
CELLULAR PROCESSES AND SIGNALING	Cell wall/membrane/envelope biogenesis	Outer membrane protein	COG0729	0	0	0	0	0	0	0	0	0	0	0	0	0	0	1	2	1	0	0	0	0	0	0	0	0	0	0	0	0	0	0	0	0	0	0	0	0	0	0	0	0	0	0	0	0	0
POORLY CHARACTERIZED	General function prediction only	Uncharacterized membrane protein, putative virulence factor	COG0728	1	1	1	1	1	0	1	0	1	1	1	1	1	1	1	1	1	0	0	0	0	0	0	0	1	1	1	1	0	1	0	1	0	0	0	0	1	1	0	1	1	1	1	0	0	0
POORLY CHARACTERIZED	Function unknown	Uncharacterized protein conserved in bacteria	COG4430	0	0	0	0	0	0	0	0	0	0	0	0	0	0	0	0	0	0	0	0	2	2	0	0	0	0	0	0	0	0	0	0	1	1	0	0	0	0	0	0	0	0	0	0	0	1
POORLY CHARACTERIZED	Function unknown	Uncharacterized protein conserved in bacteria	COG3708	0	0	0	0	0	0	0	0	0	0	0	0	0	0	0	0	0	0	0	0	1	1	0	0	0	0	0	0	0	0	0	0	0	0	0	0	0	0	0	0	0	0	0	0	0	0
POORLY CHARACTERIZED	Function unknown	Predicted membrane protein	COG3463	0	0	0	0	0	0	0	0	0	0	0	0	0	0	0	0	0	0	0	0	0	0	0	0	0	0	0	0	0	0	0	0	0	0	1	0	0	0	0	0	0	0	0	0	0	0
METABOLISM	Amino acid transport and metabolism	ATP phosphoribosyltransferase involved in histidine biosynthesis	COG3705	0	0	0	0	0	0	0	0	0	0	0	0	0	0	1	1	1	0	0	0	0	0	0	0	1	1	0	0	1	1	0	0	0	0	0	0	0	0	0	0	0	0	0	0	0	0
CELLULAR PROCESSES AND SIGNALING	Signal transduction mechanisms	Response regulator containing a CheY-like receiver domain and a GGDEF domain	COG3706	0	0	0	1	0	0	1	1	0	1	0	0	1	1	0	0	0	0	0	0	0	0	0	0	0	0	0	0	0	0	0	0	0	0	0	0	0	0	0	0	0	0	0	0	0	0
CELLULAR PROCESSES AND SIGNALING	Signal transduction mechanisms	Response regulator with putative antiterminator output domain	COG3707	0	0	0	0	0	0	0	0	0	0	0	0	0	0	1	0	0	0	0	0	0	0	0	0	0	0	0	0	0	0	1	1	0	0	1	1	1	0	1	1	1	1	0	0	0	0
METABOLISM	Inorganic ion transport and metabolism	Uncharacterized protein involved in cation transport	COG3703	0	0	0	0	0	0	0	0	0	0	0	0	0	0	1	1	1	0	0	0	0	0	0	0	0	0	0	0	0	0	0	0	0	0	0	0	0	0	0	0	0	0	0	0	0	0
POORLY CHARACTERIZED	Function unknown	Predicted membrane protein	COG5395	1	0	0	1	0	0	0	0	1	0	0	0	0	0	0	0	0	0	0	0	0	0	0	0	0	0	0	0	0	0	0	0	0	0	0	0	0	0	0	0	0	0	0	0	0	0
POORLY CHARACTERIZED	Function unknown	Uncharacterized protein conserved in bacteria	COG5394	0	0	0	0	0	0	0	0	0	0	0	0	0	0	1	1	1	0	0	0	0	0	0	0	0	0	0	0	0	0	0	0	0	0	0	0	0	0	0	0	0	0	0	0	0	0
CELLULAR PROCESSES AND SIGNALING	Cell wall/membrane/envelope biogenesis	UDP-N-acetylglucosamine 2-epimerase	COG0381	0	0	0	0	0	0	0	0	0	0	0	0	0	0	1	1	0	0	0	0	0	0	0	0	0	0	0	0	0	0	0	0	1	1	0	0	0	0	0	0	0	0	0	0	0	1
METABOLISM	Carbohydrate transport and metabolism	Trehalose-6-phosphate synthase	COG0380	0	0	0	0	0	0	0	0	0	0	0	0	0	0	0	0	0	0	0	0	0	0	0	0	0	0	0	0	0	0	0	0	0	0	0	0	0	0	0	1	0	0	0	0	0	0
METABOLISM	Carbohydrate transport and metabolism	Alpha-mannosidase	COG0383	0	0	0	0	0	0	0	0	0	0	0	0	0	0	0	0	0	0	0	0	0	0	0	0	0	0	0	0	0	0	0	0	0	0	0	0	0	0	0	0	0	0	0	0	0	0
METABOLISM	Coenzyme transport and metabolism	4-hydroxybenzoate polyprenyltransferase and related prenyltransferases	COG0382	1	1	1	1	1	1	1	1	0	1	1	1	1	1	1	1	0	0	1	1	2	2	0	0	1	1	0	0	1	1	0	0	0	0	0	0	1	1	0	0	0	0	1	2	1	0
POORLY CHARACTERIZED	General function prediction only	Predicted Na+-dependent transporter	COG0385	0	0	0	0	0	0	0	0	0	0	0	0	0	0	0	0	0	0	0	0	1	1	0	0	0	0	0	0	1	1	0	0	0	0	0	0	0	0	0	0	0	0	2	0	1	0
POORLY CHARACTERIZED	General function prediction only	Predicted epimerase, PhzC/PhzF homolog	COG0384	0	0	0	0	0	0	0	0	0	0	0	0	0	0	0	1	1	1	1	0	1	1	0	0	0	0	0	0	0	0	0	1	0	0	0	0	1	0	0	0	0	0	0	1	0	0
METABOLISM	Lipid transport and metabolism	Biotin carboxylase	COG0439	1	1	1	1	1	1	1	1	1	1	1	1	1	1	0	0	1	1	0	1	0	1	0	0	2	2	0	0	1	1	0	0	0	0	0	0	0	0	0	0	0	0	1	0	0	1
CELLULAR PROCESSES AND SIGNALING	Cell wall/membrane/envelope biogenesis	Glycosyltransferase	COG0438	4	4	2	4	4	3	3	3	3	2	4	4	3	3	0	0	0	4	2	3	10	8	0	0	1	3	4	3	0	0	5	6	1	5	4	3	3	2	5	5	5	2	3	7	7	6
INFORMATION STORAGE AND PROCESSING	Replication, recombination and repair	Nucleotidyltransferase/DNA polymerase involved in DNA repair	COG0389	1	1	1	1	1	1	1	1	1	1	1	1	1	1	1	1	1	1	1	0	1	1	0	1	1	2	1	1	1	1	2	2	0	0	1	1	1	1	1	1	1	1	1	1	2	0
METABOLISM	Amino acid transport and metabolism	Aspartate/tyrosine/aromatic aminotransferase	COG0436	0	0	0	0	0	0	0	0	0	0	0	0	0	0	2	2	2	2	1	2	4	5	3	3	2	2	2	2	2	2	4	4	1	2	1	1	1	1	1	0	0	0	1	2	4	2
CELLULAR PROCESSES AND SIGNALING	Posttranslational modification, protein turnover, chaperones	Predicted glutathione S-transferase	COG0435	0	0	0	0	0	0	0	0	0	0	0	0	0	0	1	1	0	0	0	0	0	0	0	0	0	0	0	0	0	0	0	0	0	0	0	0	0	0	0	0	0	0	0	0	0	0
POORLY CHARACTERIZED	General function prediction only	Predicted TIM-barrel enzyme	COG0434	0	0	0	0	0	0	0	0	0	0	0	0	0	0	1	1	1	0	0	0	0	0	0	0	0	0	0	0	0	0	0	0	0	0	0	1	0	1	1	1	1	0	0	0	0	0
POORLY CHARACTERIZED	General function prediction only	Predicted ATPase	COG0433	0	0	0	0	0	0	0	0	0	0	0	0	0	0	0	0	0	0	0	0	1	1	1	1	0	0	0	0	0	0	0	0	0	0	0	0	0	0	0	0	0	0	0	0	0	0
POORLY CHARACTERIZED	Function unknown	Uncharacterized conserved protein	COG0432	0	0	0	0	0	0	0	0	0	0	0	0	0	0	0	0	0	0	0	0	1	1	1	1	2	2	0	0	0	0	0	0	0	0	0	0	0	0	0	0	0	0	0	0	0	0
POORLY CHARACTERIZED	General function prediction only	Predicted flavoprotein	COG0431	0	0	0	0	0	0	0	0	0	0	0	0	0	0	0	0	0	1	1	1	1	1	0	1	0	0	0	0	0	0	0	0	1	1	0	0	0	0	0	0	0	0	0	0	1	0
INFORMATION STORAGE AND PROCESSING	RNA processing and modification	RNA 3'-terminal phosphate cyclase	COG0430	0	0	0	0	0	0	0	0	0	0	0	0	0	0	0	0	0	0	0	0	0	0	0	1	0	0	0	0	0	0	0	0	0	0	0	0	0	0	0	0	0	0	0	0	0	0
METABOLISM	Coenzyme transport and metabolism	Cobalamin biosynthesis protein CobT (nicotinate-mononucleotide:5, 6-dimethylbenzimidazole phosphoribosyltransferase)	COG4547	1	1	1	1	1	1	1	1	1	1	1	1	1	1	0	0	0	0	0	0	0	0	0	0	0	0	0	0	0	0	0	0	0	0	0	0	0	0	0	0	0	0	1	0	0	0
POORLY CHARACTERIZED	Function unknown	Uncharacterized conserved protein	COG4544	0	0	0	0	0	0	0	0	0	0	0	0	0	0	1	1	0	0	0	0	0	0	0	0	0	0	0	0	1	1	0	0	0	0	0	0	0	0	0	0	0	0	0	0	0	0
METABOLISM	Carbohydrate transport and metabolism	Altronate dehydratase	COG2721	0	0	0	0	0	0	0	0	0	0	0	0	0	0	0	1	1	0	0	0	0	0	0	0	0	0	1	1	0	0	0	0	0	0	0	0	1	1	2	1	0	1	1	0	0	0
METABOLISM	Inorganic ion transport and metabolism	ABC-type phosphate/phosphonate transport system, permease component	COG3639	0	0	0	0	0	0	0	0	0	0	0	0	0	0	2	2	0	0	0	0	0	0	1	1	0	0	0	0	0	0	0	0	0	0	0	0	0	0	0	0	0	0	0	0	0	0
METABOLISM	Carbohydrate transport and metabolism	Beta-glucosidase/6-phospho-beta-glucosidase/beta-galactosidase	COG2723	0	0	0	0	0	0	0	0	0	0	0	0	0	0	0	0	0	0	0	0	0	0	0	0	0	0	1	1	0	0	0	1	0	0	0	1	1	2	2	1	2	0	0	0	0	0
METABOLISM	Energy production and conversion	Aerobic-type carbon monoxide dehydrogenase, large subunit CoxL/CutL homologs	COG1529	0	0	0	0	0	0	0	0	0	0	0	0	0	0	2	1	0	0	0	0	0	0	0	0	0	0	0	0	1	1	4	4	0	0	2	0	0	0	0	0	0	0	0	0	2	0
INFORMATION STORAGE AND PROCESSING	Transcription	Transcriptional regulators	COG1522	2	2	2	2	2	1	2	2	2	2	2	2	2	2	5	7	8	0	0	0	1	1	0	6	0	0	1	0	4	8	1	1	2	1	0	1	1	1	1	1	1	1	0	3	2	1
POORLY CHARACTERIZED	General function prediction only	Ketosteroid isomerase-related protein	COG3631	1	1	0	1	1	0	1	1	1	0	1	0	1	1	0	0	0	0	0	0	0	0	0	0	0	0	0	0	0	0	0	0	0	0	0	0	0	0	0	0	0	0	0	0	0	0
POORLY CHARACTERIZED	Function unknown	FOG: WD40-like repeat	COG1520	1	1	1	1	1	0	1	1	1	1	1	1	1	1	1	1	1	0	0	0	1	2	0	0	1	1	0	0	1	1	0	0	0	0	0	0	0	0	0	0	0	0	1	0	0	0
INFORMATION STORAGE AND PROCESSING	Transcription	Putative transcriptional regulator, homolog of Bvg accessory factor	COG1521	0	0	0	0	0	0	0	0	0	0	0	0	0	0	1	1	1	1	1	0	1	1	0	0	1	1	1	1	1	1	0	0	1	1	0	0	1	1	1	2	1	1	1	1	1	1
METABOLISM	Energy production and conversion	Uncharacterized protein required for formate dehydrogenase activity	COG1526	0	0	0	0	0	0	0	0	0	0	0	0	0	0	0	1	0	0	0	0	1	1	0	0	1	1	0	0	0	0	1	1	0	0	0	0	0	0	0	0	0	0	1	0	0	0
METABOLISM	Energy production and conversion	Archaeal/vacuolar-type H+-ATPase subunit C	COG1527	0	0	0	0	0	0	0	0	0	0	0	0	0	0	0	0	0	0	0	0	0	0	0	2	0	0	0	0	0	0	0	0	0	0	0	0	0	0	0	0	0	0	0	0	0	0
POORLY CHARACTERIZED	General function prediction only	Uncharacterized proteins of the AP superfamily	COG1524	0	0	0	0	0	0	0	0	0	0	0	0	0	0	1	1	1	1	0	0	0	0	0	0	0	0	1	1	0	0	0	0	0	0	0	1	1	1	1	1	1	1	0	0	0	0
INFORMATION STORAGE AND PROCESSING	Replication, recombination and repair	Micrococcal nuclease (thermonuclease) homologs	COG1525	0	0	0	0	0	0	0	0	0	0	0	0	0	0	1	1	0	0	0	0	0	0	0	0	1	1	0	0	0	0	0	1	0	0	1	0	0	0	0	1	1	0	1	0	0	0
METABOLISM	Lipid transport and metabolism	3-hydroxyacyl-CoA dehydrogenase	COG1250	2	2	2	2	2	1	2	2	2	1	2	2	2	2	5	5	4	2	0	1	2	2	0	1	0	1	1	1	3	4	2	1	1	2	0	1	1	0	1	0	1	0	2	2	2	2
METABOLISM	Energy production and conversion	Predicted NADH:ubiquinone oxidoreductase, subunit RnfB	COG2878	1	1	1	1	1	0	1	1	1	1	1	1	1	1	0	0	0	0	0	0	0	1	0	0	1	1	0	0	1	1	0	0	0	0	0	0	0	0	0	0	0	0	0	0	0	0
METABOLISM	Energy production and conversion	NADH dehydrogenase, FAD-containing subunit	COG1252	0	0	0	0	0	0	0	0	0	0	0	0	0	0	1	1	0	0	0	0	1	1	1	1	1	1	1	1	0	0	1	0	0	0	1	1	1	0	2	1	0	1	0	0	0	0
POORLY CHARACTERIZED	General function prediction only	Hemolysins and related proteins containing CBS domains	COG1253	0	0	0	0	0	0	0	0	0	0	0	0	0	0	0	1	1	2	2	2	0	1	1	1	0	0	2	2	0	0	1	1	2	2	1	3	0	1	2	2	2	1	0	2	3	2
METABOLISM	Energy production and conversion	Acylphosphatases	COG1254	0	0	0	0	0	0	0	0	0	0	0	0	0	0	0	0	0	0	0	0	1	1	1	1	0	0	0	0	0	0	0	0	0	0	0	0	0	0	0	0	0	0	0	0	0	0
METABOLISM	Secondary metabolites biosynthesis, transport and catabolism	Homogentisate 1,2-dioxygenase	COG3508	0	0	0	0	0	0	0	0	0	0	0	0	0	0	0	0	0	1	1	1	1	1	0	0	0	0	0	0	0	0	0	0	1	1	0	0	0	0	0	0	0	0	0	1	1	1
POORLY CHARACTERIZED	Function unknown	Uncharacterized conserved protein	COG1704	0	0	0	0	0	0	0	0	0	0	0	0	0	0	0	0	0	0	0	0	1	1	0	0	0	0	0	1	0	0	1	1	1	1	1	0	1	1	1	0	0	1	0	0	1	1
METABOLISM	Lipid transport and metabolism	Hydroxymethylglutaryl-CoA reductase	COG1257	0	0	0	0	0	0	0	0	0	0	0	0	0	0	0	0	0	0	0	0	1	1	1	1	0	0	0	0	1	1	0	0	1	1	0	0	0	0	0	0	0	0	0	1	1	1
METABOLISM	Energy production and conversion	Na+-transporting NADH:ubiquinone oxidoreductase, subunit NqrF	COG2871	1	1	1	1	1	1	2	1	1	1	1	1	1	1	0	0	0	1	1	0	1	1	0	0	0	0	0	0	0	1	0	0	1	1	0	0	0	0	0	0	0	0	0	1	1	1
POORLY CHARACTERIZED	Function unknown	Uncharacterized conserved protein	COG1259	0	0	0	0	0	0	0	0	0	0	0	0	0	0	0	0	0	1	0	1	0	0	0	0	0	0	1	1	0	0	1	1	0	1	1	0	1	1	1	0	1	1	0	1	1	1
METABOLISM	Amino acid transport and metabolism	O-acetylhomoserine sulfhydrylase	COG2873	1	1	1	1	1	1	1	1	1	0	1	1	1	1	1	1	1	0	0	0	0	0	0	0	2	1	1	1	0	0	1	1	0	0	0	2	1	1	2	2	2	1	2	0	1	0
METABOLISM	Coenzyme transport and metabolism	Membrane-associated lipoprotein involved in thiamine biosynthesis	COG1477	1	1	1	1	1	0	2	1	0	1	1	1	1	1	0	0	0	1	1	1	1	1	0	0	1	1	0	0	1	1	0	0	1	1	0	0	0	0	0	0	0	0	0	1	1	1
METABOLISM	Coenzyme transport and metabolism	Precorrin-4 methylase	COG2875	0	0	0	0	0	0	0	0	0	0	0	0	0	0	1	1	1	0	0	0	0	0	0	1	0	0	0	0	0	0	0	0	0	0	0	0	0	0	0	0	0	0	0	0	0	0
CELLULAR PROCESSES AND SIGNALING	Cell wall/membrane/envelope biogenesis	3-deoxy-D-manno-octulosonic acid (KDO) 8-phosphate synthase	COG2877	1	1	1	1	1	1	1	1	1	1	1	1	1	1	1	1	0	0	0	0	1	1	0	0	1	1	0	0	1	1	0	0	0	1	1	0	0	0	0	0	0	0	1	1	0	0
METABOLISM	Amino acid transport and metabolism	3-deoxy-D-arabino-heptulosonate 7-phosphate (DAHP) synthase	COG2876	0	0	0	0	0	0	0	0	0	0	0	0	0	0	0	0	0	1	0	1	0	1	0	0	1	1	0	0	0	0	0	0	1	0	0	0	0	0	0	0	0	0	0	1	1	1
POORLY CHARACTERIZED	General function prediction only	Predicted SAM-dependent methyltransferases	COG1092	0	0	0	0	0	0	0	0	0	0	0	0	0	0	1	1	0	0	0	0	0	0	0	0	0	0	0	0	0	0	0	0	0	0	0	0	0	0	0	0	0	0	0	1	0	0
INFORMATION STORAGE AND PROCESSING	Translation, ribosomal structure and biogenesis	Translation initiation factor 2, alpha subunit (eIF-2alpha)	COG1093	0	0	0	0	0	0	0	0	0	0	0	0	0	0	0	0	0	0	0	0	0	0	0	1	0	0	0	0	0	0	0	0	0	0	0	0	0	0	0	0	0	0	0	0	0	0
POORLY CHARACTERIZED	General function prediction only	Predicted nucleoside-diphosphate sugar epimerase	COG1090	0	0	0	0	0	0	0	0	0	0	0	0	0	0	0	0	0	1	1	1	1	1	0	0	0	0	1	1	1	2	0	1	1	1	1	1	1	1	1	1	1	1	0	1	0	1
CELLULAR PROCESSES AND SIGNALING	Cell wall/membrane/envelope biogenesis	dTDP-4-dehydrorhamnose reductase	COG1091	0	0	0	0	0	0	0	0	0	0	0	0	0	0	0	0	0	1	1	1	1	1	0	0	0	1	0	0	0	1	1	1	1	1	1	0	0	0	0	0	0	0	0	2	1	1
INFORMATION STORAGE AND PROCESSING	Translation, ribosomal structure and biogenesis	Predicted RNA-binding protein (consists of S1 domain and a Zn-ribbon domain)	COG1096	0	0	0	0	0	0	0	0	0	0	0	0	0	0	0	0	0	0	0	0	0	0	1	1	0	0	0	0	0	0	0	0	0	0	0	0	0	0	0	0	0	0	0	0	0	0
INFORMATION STORAGE AND PROCESSING	Translation, ribosomal structure and biogenesis	RNA-binding protein Rrp4 and related proteins (contain S1 domain and KH domain)	COG1097	0	0	0	0	0	0	0	0	0	0	0	0	0	0	0	0	0	0	0	0	0	0	1	1	0	0	0	0	0	0	0	0	0	0	0	0	0	0	0	0	0	0	0	0	0	0
POORLY CHARACTERIZED	General function prediction only	Predicted RNA-binding protein (contains KH domains)	COG1094	0	0	0	0	0	0	0	0	0	0	0	0	0	0	0	0	0	0	0	0	0	0	1	1	0	0	0	0	0	0	0	0	0	0	0	0	0	0	0	0	0	0	0	0	0	0
INFORMATION STORAGE AND PROCESSING	Transcription	DNA-directed RNA polymerase, subunit E'	COG1095	0	0	0	0	0	0	0	0	0	0	0	0	0	0	0	0	0	0	0	0	0	0	0	1	0	0	0	0	0	0	0	0	0	0	0	0	0	0	0	0	0	0	0	0	0	0
CELLULAR PROCESSES AND SIGNALING	Intracellular trafficking, secretion, and vesicular transport	Preprotein translocase subunit SecA (ATPase, RNA helicase)	COG0653	1	1	1	1	1	1	1	1	1	1	1	1	1	1	1	1	0	0	0	1	1	1	0	0	1	1	1	1	1	1	1	1	0	0	1	1	1	1	1	1	1	1	1	1	1	1
CELLULAR PROCESSES AND SIGNALING	Posttranslational modification, protein turnover, chaperones	Peptidyl-prolyl cis-trans isomerase (rotamase) - cyclophilin family	COG0652	1	1	1	1	1	1	0	1	1	1	1	1	1	1	2	2	2	0	1	1	2	2	1	2	0	2	2	2	2	2	2	2	1	1	1	1	3	3	0	0	1	1	2	2	4	2
METABOLISM	Energy production and conversion	Formate hydrogenlyase subunit 3/Multisubunit Na+/H+ antiporter, MnhD subunit	COG0651	0	0	0	0	0	0	0	0	0	0	0	0	0	0	3	3	3	0	0	0	0	0	0	0	0	0	0	0	0	0	1	1	0	0	2	0	0	0	0	0	0	0	0	0	0	0
METABOLISM	Lipid transport and metabolism	Esterase/lipase	COG0657	1	1	1	1	1	1	1	1	1	0	1	1	1	1	1	0	1	0	0	0	1	1	0	0	0	0	0	0	1	4	0	1	0	0	0	0	0	0	0	0	0	0	0	0	1	0
POORLY CHARACTERIZED	General function prediction only	Aldo/keto reductases, related to diketogulonate reductase	COG0656	0	0	0	0	0	0	0	0	0	0	0	0	0	0	0	0	0	0	0	0	0	0	0	0	0	0	0	0	0	0	0	0	0	0	0	0	0	0	0	0	0	0	0	1	0	0
POORLY CHARACTERIZED	General function prediction only	Multimeric flavodoxin WrbA	COG0655	1	1	1	1	1	1	1	1	1	1	1	1	1	1	0	0	0	0	0	0	0	0	0	0	1	1	0	0	1	1	0	0	0	0	0	0	0	0	0	0	0	0	0	0	0	0
METABOLISM	Coenzyme transport and metabolism	2-polyprenyl-6-methoxyphenol hydroxylase and related FAD-dependent oxidoreductases	COG0654	1	2	2	2	1	2	1	1	1	2	1	2	2	1	5	5	2	1	1	1	0	1	0	0	2	2	0	0	4	5	1	1	0	0	0	0	0	0	0	0	0	0	1	1	1	0
POORLY CHARACTERIZED	General function prediction only	Predicted peptidase	COG4099	0	0	0	0	0	0	0	0	0	0	0	0	0	0	0	0	0	0	0	0	0	0	0	0	0	0	0	0	0	0	0	0	0	0	0	0	0	0	0	0	0	0	0	1	1	0
METABOLISM	Amino acid transport and metabolism	Predicted homoserine dehydrogenase	COG4091	0	0	0	0	0	0	0	0	0	0	0	0	0	0	0	0	0	0	0	0	0	0	0	0	0	0	1	1	0	0	0	0	0	0	0	0	0	0	0	0	0	0	2	0	0	0
POORLY CHARACTERIZED	Function unknown	Uncharacterized protein conserved in bacteria	COG4093	0	0	0	0	0	0	0	0	0	0	0	0	0	0	1	1	0	0	0	0	0	0	0	0	0	0	0	0	0	0	0	0	0	0	0	0	0	0	0	0	0	0	0	0	0	0
POORLY CHARACTERIZED	Function unknown	Uncharacterized conserved protein	COG4095	0	0	0	0	0	0	0	0	0	0	0	0	0	0	0	0	0	0	0	0	0	0	0	1	0	0	0	0	0	0	0	0	0	0	0	0	0	0	0	0	0	0	0	1	0	1
POORLY CHARACTERIZED	Function unknown	Predicted membrane protein	COG4094	0	0	0	0	0	0	0	0	0	0	0	0	0	0	2	1	0	0	0	0	0	0	0	0	0	0	0	0	0	0	0	0	0	0	0	0	0	0	0	0	0	0	0	0	0	0
POORLY CHARACTERIZED	Function unknown	Uncharacterized conserved protein	COG1416	0	0	0	0	0	0	0	0	0	0	0	0	0	0	0	0	0	0	0	0	0	0	0	0	0	0	0	0	0	0	0	0	0	0	0	0	0	0	0	0	0	0	0	0	0	0
METABOLISM	Carbohydrate transport and metabolism	N-acetyl-beta-hexosaminidase	COG3525	0	0	0	0	0	0	0	0	0	0	0	0	0	0	0	0	0	0	0	0	0	1	0	0	0	0	0	0	0	0	0	0	1	0	0	0	0	0	0	0	0	0	0	1	1	0
INFORMATION STORAGE AND PROCESSING	Transcription	Transcriptional regulator	COG1414	0	0	0	0	0	0	0	0	0	0	0	0	0	0	2	2	2	0	0	0	0	0	0	0	0	0	1	1	0	0	1	1	0	0	0	0	1	1	0	0	1	1	0	0	0	0
METABOLISM	Secondary metabolites biosynthesis, transport and catabolism	Alpha-acetolactate decarboxylase	COG3527	0	0	0	0	0	0	0	0	0	0	0	0	0	0	0	0	0	0	0	0	0	0	0	0	0	0	0	0	0	0	0	0	0	0	0	0	0	0	0	0	0	0	0	0	1	0
POORLY CHARACTERIZED	General function prediction only	Uncharacterized proteins of PilT N-term./Vapc superfamily	COG1412	0	0	0	0	0	0	0	0	0	0	0	0	0	0	0	0	0	0	0	0	0	0	0	2	0	0	0	0	0	0	0	0	0	0	0	0	0	0	0	0	0	0	0	0	0	0
METABOLISM	Energy production and conversion	FOG: HEAT repeat	COG1413	0	0	0	0	0	0	0	0	0	0	0	0	0	0	0	0	0	0	0	0	0	0	0	0	0	0	0	0	0	0	0	0	0	0	0	0	0	0	0	0	0	0	0	0	0	0
METABOLISM	Amino acid transport and metabolism	Methionine synthase I, cobalamin-binding domain	COG1410	1	1	1	1	1	1	1	1	1	1	1	2	1	1	0	0	0	1	1	0	1	0	1	1	1	1	1	1	1	1	0	0	0	0	1	0	1	0	0	0	1	0	0	0	1	1
METABOLISM	Energy production and conversion	Uncharacterized flavoproteins	COG0426	0	0	0	0	0	0	0	0	0	0	0	0	0	0	0	0	0	0	0	0	0	0	0	0	0	0	0	0	0	0	0	0	0	0	0	0	0	0	0	0	0	0	0	0	0	0
POORLY CHARACTERIZED	Function unknown	Uncharacterized protein conserved in bacteria	COG3528	0	0	0	0	0	0	0	0	0	0	0	0	0	0	0	0	0	0	0	0	0	0	0	0	0	0	0	0	0	0	0	0	0	0	0	0	0	0	0	0	0	0	0	1	1	0
POORLY CHARACTERIZED	General function prediction only	Predicted nucleic-acid-binding protein containing a Zn-ribbon domain	COG3529	1	1	1	1	1	1	1	1	1	1	1	1	1	1	0	0	0	0	0	0	0	0	0	0	0	0	0	0	1	1	0	0	0	0	0	0	0	0	0	0	0	0	0	0	0	0
POORLY CHARACTERIZED	General function prediction only	Predicted HD superfamily hydrolase	COG1418	0	0	0	0	0	0	0	0	0	0	0	0	0	0	0	0	0	1	1	1	0	0	0	1	0	0	0	0	0	0	0	0	0	0	0	0	0	0	0	0	0	0	0	1	2	1
CELLULAR PROCESSES AND SIGNALING	Cell motility	Flagellar GTP-binding protein	COG1419	0	0	0	0	0	0	0	0	0	0	0	0	0	0	0	1	0	0	0	0	0	0	0	0	0	0	0	0	1	1	0	0	0	0	0	0	0	0	0	0	0	0	0	0	0	0
INFORMATION STORAGE AND PROCESSING	Translation, ribosomal structure and biogenesis	tRNA nucleotidyltransferase (CCA-adding enzyme)	COG1746	0	0	0	0	0	0	0	0	0	0	0	0	0	0	0	0	0	0	0	0	0	0	0	1	0	0	0	0	0	0	0	0	0	0	0	0	0	0	0	0	0	0	0	0	0	0
INFORMATION STORAGE AND PROCESSING	Transcription	Putative transcriptional regulator	COG1678	0	0	0	0	0	0	0	0	0	0	0	0	0	0	1	1	1	1	1	1	0	1	0	0	0	0	0	0	1	1	0	0	1	1	1	0	0	0	0	0	0	0	0	1	1	1
POORLY CHARACTERIZED	Function unknown	Uncharacterized conserved protein	COG1679	0	0	0	0	0	0	0	0	0	0	0	0	0	0	0	0	0	0	0	0	0	0	1	1	0	0	0	0	0	0	0	0	0	0	0	0	0	0	0	0	0	0	0	0	0	0
INFORMATION STORAGE AND PROCESSING	Translation, ribosomal structure and biogenesis	tRNA splicing endonuclease	COG1676	0	0	0	0	0	0	0	0	0	0	0	0	0	0	0	0	0	0	0	0	0	0	1	2	0	0	0	0	0	0	0	0	0	0	0	0	0	0	0	0	0	0	0	0	0	0
CELLULAR PROCESSES AND SIGNALING	Cell motility	Flagellar hook-basal body protein	COG1677	0	0	0	0	0	0	0	0	0	0	0	0	0	0	1	1	1	0	0	0	0	0	0	0	0	0	0	0	0	1	0	0	0	0	0	0	0	0	0	0	0	0	0	0	0	0
CELLULAR PROCESSES AND SIGNALING	Cell cycle control, cell division, chromosome partitioning	DNA segregation ATPase FtsK/SpoIIIE and related proteins	COG1674	1	1	0	1	1	1	1	1	1	1	0	1	1	1	1	1	1	1	1	0	0	1	0	0	1	1	0	0	1	1	1	1	0	0	1	0	1	0	0	0	1	1	0	1	0	0
INFORMATION STORAGE AND PROCESSING	Transcription	Transcription initiation factor IIE, alpha subunit	COG1675	0	0	0	0	0	0	0	0	0	0	0	0	0	0	0	0	0	0	0	0	0	0	0	1	0	0	0	0	0	0	0	0	0	0	0	0	0	0	0	0	0	0	0	0	0	0
INFORMATION STORAGE AND PROCESSING	Translation, ribosomal structure and biogenesis	Acetyltransferases, including N-acetylases of ribosomal proteins	COG1670	0	0	0	0	0	0	0	0	0	0	0	0	0	0	1	2	1	1	0	0	2	3	0	0	0	0	2	2	0	0	0	0	1	2	1	0	2	2	1	1	1	2	0	2	1	3
POORLY CHARACTERIZED	Function unknown	Uncharacterized protein conserved in bacteria	COG1671	0	0	0	0	0	0	0	0	0	0	0	0	0	0	1	1	1	0	0	0	0	0	0	0	0	0	0	0	0	1	0	0	0	0	0	0	0	0	0	0	0	0	0	0	0	0
INFORMATION STORAGE AND PROCESSING	Replication, recombination and repair	Phage-related protein, predicted endonuclease	COG5377	0	0	0	0	0	0	0	0	0	0	0	0	0	0	0	0	0	0	0	0	0	0	0	0	0	0	0	0	0	0	0	0	0	0	0	0	0	0	0	0	0	0	0	0	0	0
METABOLISM	Amino acid transport and metabolism	ABC-type oligopeptide transport system, periplasmic component	COG4166	2	2	0	0	1	0	3	0	4	0	1	1	1	1	2	1	1	0	0	0	0	0	0	0	0	0	0	0	1	1	0	0	0	0	0	0	0	0	0	0	0	0	0	0	0	0
METABOLISM	Amino acid transport and metabolism	ABC-type arginine/histidine transport system, permease component	COG4160	0	0	0	0	0	0	0	0	0	0	0	0	0	0	0	0	0	0	0	0	0	0	0	0	0	0	0	0	0	0	0	0	0	0	0	0	0	0	0	0	0	0	0	0	0	0
CELLULAR PROCESSES AND SIGNALING	Cell wall/membrane/envelope biogenesis	FOG: LysM repeat	COG1388	0	0	0	0	0	0	0	1	0	0	1	0	0	1	0	0	0	0	0	0	0	0	0	0	0	0	0	0	1	1	0	0	0	0	0	0	0	0	0	0	0	0	0	1	0	0
INFORMATION STORAGE AND PROCESSING	Replication, recombination and repair	DNA topoisomerase VI, subunit B	COG1389	0	0	0	0	0	0	0	0	0	0	0	0	0	0	0	0	0	0	0	0	0	0	1	1	0	0	0	0	0	0	0	0	0	0	0	0	0	0	0	0	0	0	0	0	0	0
INFORMATION STORAGE AND PROCESSING	Transcription	Predicted transcriptional regulator containing the HTH domain	COG1386	1	1	1	1	1	1	0	1	1	1	1	1	1	1	1	1	1	0	0	0	1	1	0	1	1	1	1	1	1	1	1	1	0	0	1	1	1	1	1	1	1	1	1	0	0	0
METABOLISM	Amino acid transport and metabolism	Histidinol phosphatase and related hydrolases of the PHP family	COG1387	0	0	0	0	0	0	0	0	0	0	0	0	0	0	0	0	0	0	0	0	0	1	0	0	0	0	0	0	0	0	0	0	0	0	0	0	0	0	0	0	0	0	0	0	0	0
INFORMATION STORAGE AND PROCESSING	Translation, ribosomal structure and biogenesis	Lysyl-tRNA synthetase (class I)	COG1384	0	0	0	0	0	0	0	0	0	0	0	0	0	0	1	1	0	0	0	0	0	0	1	1	0	0	0	0	0	0	0	0	0	0	0	0	0	0	0	0	0	0	0	0	0	0
POORLY CHARACTERIZED	Function unknown	Uncharacterized protein conserved in bacteria	COG1385	1	1	1	1	1	1	1	1	1	0	1	1	1	1	1	1	1	1	0	1	1	1	0	0	0	1	1	1	2	2	1	1	1	1	0	1	1	0	0	1	0	0	1	1	1	1
CELLULAR PROCESSES AND SIGNALING	Posttranslational modification, protein turnover, chaperones	Prefoldin, chaperonin cofactor	COG1382	0	0	0	0	0	0	0	0	0	0	0	0	0	0	0	0	0	0	0	0	0	0	1	1	0	0	0	0	0	0	0	0	0	0	0	0	0	0	0	0	0	0	0	0	0	0
INFORMATION STORAGE AND PROCESSING	Translation, ribosomal structure and biogenesis	Ribosomal protein S17E	COG1383	0	0	0	0	0	0	0	0	0	0	0	0	0	0	0	0	0	0	0	0	0	0	0	1	0	0	0	0	0	0	0	0	0	0	0	0	0	0	0	0	0	0	0	0	0	0
POORLY CHARACTERIZED	General function prediction only	Putative effector of murein hydrolase LrgA	COG1380	0	0	0	0	0	0	0	0	0	0	0	0	0	0	0	0	0	0	0	0	0	0	0	0	0	0	0	0	0	0	0	0	0	0	0	0	0	0	0	0	0	0	0	0	0	0
INFORMATION STORAGE AND PROCESSING	Replication, recombination and repair	Recombinational DNA repair protein (RecF pathway)	COG1381	1	1	1	1	1	1	1	1	1	1	1	1	1	1	1	1	1	0	0	0	1	1	0	0	1	1	1	1	1	1	0	1	0	0	1	0	1	0	1	0	1	1	0	1	1	0
POORLY CHARACTERIZED	Function unknown	Uncharacterized protein conserved in bacteria	COG4365	0	0	0	0	0	0	0	0	0	0	0	0	0	0	0	0	0	0	1	1	1	1	0	0	0	0	0	0	0	0	0	0	0	1	0	0	0	0	0	0	0	0	0	1	1	1
CELLULAR PROCESSES AND SIGNALING	Posttranslational modification, protein turnover, chaperones	Cytochrome c biogenesis factor	COG1138	1	1	1	1	1	1	1	1	1	0	1	1	1	1	1	1	0	0	0	0	0	1	0	0	0	0	0	0	1	1	1	2	0	0	1	0	0	0	0	0	0	0	1	0	0	1
METABOLISM	Inorganic ion transport and metabolism	Nitric oxide synthase, oxygenase domain	COG4362	0	0	0	0	0	0	0	0	0	0	0	0	0	0	0	0	0	0	0	0	0	0	0	0	0	0	0	0	0	0	0	0	0	0	0	0	0	0	0	0	0	0	0	0	0	0
METABOLISM	Nucleotide transport and metabolism	ATP adenylyltransferase (5',5'''-P-1,P-4-tetraphosphate phosphorylase II)	COG4360	0	0	0	0	0	0	0	0	0	0	0	0	0	0	0	0	0	0	0	0	0	0	0	0	0	0	0	0	0	0	0	0	0	0	0	0	0	0	0	0	0	0	0	0	0	0
METABOLISM	Inorganic ion transport and metabolism	Uncharacterized conserved protein involved in oxidation of intracellular sulfur	COG2168	0	0	0	0	0	0	0	0	0	0	0	0	0	0	0	0	0	0	0	0	0	0	0	0	0	0	0	0	0	0	0	0	0	0	0	0	0	0	0	0	0	0	0	0	0	0
INFORMATION STORAGE AND PROCESSING	Translation, ribosomal structure and biogenesis	Predicted Zn-ribbon RNA-binding protein with a function in translation	COG2888	0	0	0	0	0	0	0	0	0	0	0	0	0	0	0	0	0	0	0	0	0	0	1	1	0	0	0	0	0	0	0	0	0	0	0	0	0	0	0	0	0	0	0	0	0	0
POORLY CHARACTERIZED	Function unknown	Uncharacterized conserved protein	COG5135	0	0	0	0	0	0	0	0	0	0	0	0	0	0	0	0	0	0	0	0	0	0	0	0	0	0	0	0	0	0	0	0	0	0	0	0	0	0	0	0	0	0	0	0	0	0
CELLULAR PROCESSES AND SIGNALING	Posttranslational modification, protein turnover, chaperones	ABC-type transport system involved in cytochrome c biogenesis, permease component	COG2386	1	1	1	1	1	1	1	1	1	0	1	1	0	1	1	1	1	0	0	0	0	0	0	0	0	0	0	0	1	1	1	1	0	0	1	0	0	0	0	0	0	0	0	0	0	0
POORLY CHARACTERIZED	Function unknown	Uncharacterized small protein	COG2879	0	0	0	0	0	0	0	0	0	0	0	0	0	0	0	0	0	0	0	0	0	0	0	0	1	1	0	0	0	0	0	0	0	0	0	0	0	0	0	0	0	0	0	0	0	0
POORLY CHARACTERIZED	General function prediction only	Predicted NAD/FAD-dependent oxidoreductase	COG3380	1	0	1	1	1	0	1	1	1	0	1	1	0	1	0	0	0	0	0	0	0	0	0	0	0	0	0	0	1	1	0	0	0	0	1	0	0	0	0	0	0	0	1	0	0	0
METABOLISM	Carbohydrate transport and metabolism	ABC-type maltose transport systems, permease component	COG3833	0	0	0	0	0	0	0	0	0	0	0	0	0	0	0	0	0	0	0	0	0	0	0	0	0	0	1	1	0	0	0	0	0	0	0	1	1	1	1	1	1	1	0	0	0	0
CELLULAR PROCESSES AND SIGNALING	Signal transduction mechanisms	ACT domain-containing protein	COG3830	0	0	0	0	0	0	0	0	0	0	0	0	0	0	0	0	0	0	0	0	0	0	0	0	0	0	0	0	0	0	0	0	0	0	0	0	0	0	0	0	0	0	0	0	0	0
POORLY CHARACTERIZED	General function prediction only	Uncharacterized anaerobic dehydrogenase	COG3383	0	0	0	0	0	0	0	0	0	0	0	0	0	0	1	1	1	0	0	0	1	1	0	0	1	1	0	0	0	0	1	1	0	0	0	0	0	0	0	0	0	0	1	0	0	0
METABOLISM	Carbohydrate transport and metabolism	2,4-dihydroxyhept-2-ene-1,7-dioic acid aldolase	COG3836	1	1	1	1	1	1	0	1	1	1	1	0	1	1	1	1	1	0	0	0	0	0	0	0	0	0	0	0	1	1	0	0	0	0	0	0	0	0	0	0	0	0	0	0	1	0
METABOLISM	Energy production and conversion	Na+/H+ antiporter	COG1757	0	0	0	0	0	0	0	0	0	0	0	0	0	0	0	0	0	1	1	1	0	1	0	0	0	0	0	0	2	2	0	0	0	1	0	0	0	0	0	0	0	0	0	1	2	1
METABOLISM	Carbohydrate transport and metabolism	Gluconolactonase	COG3386	0	0	0	0	0	0	0	0	0	0	0	0	0	0	1	1	1	0	0	0	0	0	0	0	0	0	0	0	1	1	1	1	0	0	0	0	0	0	0	1	0	0	0	0	0	0
METABOLISM	Carbohydrate transport and metabolism	Glucoamylase and related glycosyl hydrolases	COG3387	0	0	0	0	0	0	0	0	0	0	0	0	0	0	0	0	0	0	0	0	0	0	0	0	0	0	0	0	0	0	0	0	0	0	0	0	0	0	0	0	0	0	0	0	0	0
METABOLISM	Carbohydrate transport and metabolism	ABC-type sugar transport systems, ATPase components	COG3839	0	0	0	0	0	0	0	0	0	0	0	0	0	0	8	5	6	0	0	0	0	0	0	0	0	0	0	0	0	0	0	0	0	0	1	2	1	1	1	1	1	1	5	0	0	0
METABOLISM	Carbohydrate transport and metabolism	ADP-glucose pyrophosphorylase	COG0448	0	0	0	0	0	0	0	0	0	0	0	0	0	0	0	0	0	0	0	0	0	0	0	0	0	0	1	0	0	0	0	0	0	0	0	0	1	1	0	0	1	1	0	0	1	0
METABOLISM	Energy production and conversion	Acetyl-CoA hydrolase	COG0427	0	0	0	0	0	0	0	0	0	0	0	0	0	0	0	0	0	0	0	0	1	1	0	0	0	0	1	0	0	0	0	0	0	0	0	0	0	0	0	0	0	0	0	0	0	0
POORLY CHARACTERIZED	General function prediction only	ATP-utilizing enzymes of ATP-grasp superfamily (probably carboligases)	COG1759	0	0	0	0	0	0	0	0	0	0	0	0	0	0	0	0	0	0	0	0	0	0	1	2	0	0	0	0	0	0	0	0	0	0	0	0	0	0	0	0	0	0	0	0	0	0
INFORMATION STORAGE AND PROCESSING	Translation, ribosomal structure and biogenesis	NAD(FAD)-utilizing enzyme possibly involved in translation	COG1206	0	0	0	0	0	0	0	0	0	0	0	0	0	0	1	1	1	0	0	0	0	0	0	0	0	0	0	0	0	0	0	0	0	0	0	0	0	0	0	0	0	0	0	0	0	0
CELLULAR PROCESSES AND SIGNALING	Cell motility	Flagellar biosynthesis chaperone	COG2882	0	0	0	0	0	0	0	0	0	0	0	0	0	0	0	0	0	0	0	0	0	0	0	0	0	0	0	0	0	0	0	0	0	0	0	0	0	0	0	0	0	0	0	0	0	0
METABOLISM	Nucleotide transport and metabolism	Archaeal adenylate kinase	COG2019	0	0	0	0	0	0	0	0	0	0	0	0	0	0	0	0	0	0	0	0	0	0	1	1	0	0	0	0	0	0	0	0	0	0	0	0	0	0	0	0	0	0	0	0	0	0
CELLULAR PROCESSES AND SIGNALING	Cell wall/membrane/envelope biogenesis	Periplasmic protein involved in polysaccharide export	COG1596	1	2	0	2	1	0	2	0	2	0	2	0	0	0	0	0	0	1	1	2	1	1	0	0	0	0	0	0	0	1	0	0	0	0	0	0	0	0	0	0	0	0	0	1	1	0
INFORMATION STORAGE AND PROCESSING	Transcription	DNA-directed RNA polymerase, subunit H, RpoH/RPB5	COG2012	0	0	0	0	0	0	0	0	0	0	0	0	0	0	0	0	0	0	0	0	0	0	1	1	0	0	0	0	0	0	0	0	0	0	0	0	0	0	0	0	0	0	0	0	0	0
METABOLISM	Energy production and conversion	Cytochrome c, mono- and diheme variants	COG2010	0	0	0	0	0	0	0	0	0	0	0	0	0	0	0	0	0	0	0	0	3	3	0	0	0	0	0	0	0	0	0	0	1	0	0	0	0	0	0	0	0	0	3	1	1	1
METABOLISM	Carbohydrate transport and metabolism	Galactose mutarotase and related enzymes	COG2017	0	0	0	0	0	0	0	0	0	0	0	0	0	0	0	0	0	0	0	0	0	0	0	0	0	0	0	0	0	0	1	1	0	0	0	1	0	0	0	0	0	0	0	1	0	0
INFORMATION STORAGE AND PROCESSING	Translation, ribosomal structure and biogenesis	Predicted RNA-binding protein (contains PUA domain)	COG2016	0	0	0	0	0	0	0	0	0	0	0	0	0	0	0	0	0	0	0	0	0	0	1	1	0	0	0	0	0	0	0	0	0	0	0	0	0	0	0	0	0	0	0	0	0	0
METABOLISM	Secondary metabolites biosynthesis, transport and catabolism	Alkyl sulfatase and related hydrolases	COG2015	1	2	1	1	1	0	1	1	1	0	1	1	1	1	0	0	0	0	0	0	0	0	0	0	0	0	0	0	1	2	1	1	0	0	1	0	0	0	0	0	0	0	0	0	0	0
METABOLISM	Amino acid transport and metabolism	Glutamate dehydrogenase/leucine dehydrogenase	COG0334	2	2	2	2	2	0	2	2	2	2	2	2	2	2	1	1	1	3	1	2	3	3	1	1	0	0	0	0	0	1	1	2	0	0	1	0	1	0	0	0	0	1	0	3	2	1
POORLY CHARACTERIZED	General function prediction only	Lhr-like helicases	COG1201	0	0	0	0	0	0	0	0	0	0	0	0	0	0	0	0	0	0	0	0	1	1	0	0	0	0	0	0	0	0	0	0	0	0	1	0	0	0	0	0	0	0	0	0	0	0
INFORMATION STORAGE AND PROCESSING	Translation, ribosomal structure and biogenesis	Ribosomal protein L19	COG0335	1	1	1	1	1	1	1	1	1	1	1	1	1	1	1	1	1	0	1	0	0	1	0	0	1	1	1	1	1	1	1	0	1	1	1	1	1	1	1	1	1	1	1	1	1	1
INFORMATION STORAGE AND PROCESSING	Replication, recombination and repair	RecB family exonuclease	COG2887	0	0	0	0	0	0	0	0	0	0	0	0	0	0	0	0	0	0	0	0	0	0	0	0	0	0	0	2	0	0	1	0	1	0	1	0	0	0	0	0	0	0	0	0	0	0
METABOLISM	Amino acid transport and metabolism	Acetolactate synthase, small (regulatory) subunit	COG0440	1	1	1	1	1	1	1	1	1	1	1	1	1	1	1	1	0	0	0	0	0	0	1	1	1	1	1	1	1	1	1	1	0	0	1	0	1	1	0	0	1	1	0	1	1	0
CELLULAR PROCESSES AND SIGNALING	Cell cycle control, cell division, chromosome partitioning	Membrane-bound metallopeptidase	COG4942	0	0	0	0	0	0	0	0	0	0	0	0	0	0	1	1	1	1	0	1	1	1	0	0	0	0	0	0	1	1	0	0	1	0	0	0	0	0	0	0	0	0	0	1	1	1
INFORMATION STORAGE AND PROCESSING	Translation, ribosomal structure and biogenesis	Threonyl-tRNA synthetase	COG0441	1	1	1	1	1	1	1	1	1	1	1	1	1	1	1	1	1	1	1	0	1	1	1	1	2	1	1	1	1	1	1	1	1	1	1	1	1	1	1	0	0	1	1	1	0	1
POORLY CHARACTERIZED	Function unknown	Uncharacterized protein conserved in bacteria	COG4947	0	0	0	0	0	0	0	0	0	0	0	0	0	0	0	0	0	0	0	0	1	1	0	0	0	0	0	0	0	0	0	0	0	0	0	0	0	0	0	0	0	0	0	0	0	0
POORLY CHARACTERIZED	General function prediction only	Uncharacterized NAD(FAD)-dependent dehydrogenases	COG0446	1	0	1	1	1	0	1	1	1	1	1	1	1	1	3	5	3	0	0	0	1	1	0	1	0	0	1	1	1	2	0	0	0	0	0	1	1	1	1	1	1	1	1	0	1	0
POORLY CHARACTERIZED	Function unknown	Uncharacterized membrane-anchored protein conserved in bacteria	COG4949	0	0	0	0	0	0	0	0	0	0	0	0	0	0	0	1	0	0	0	0	0	0	0	0	0	0	0	0	0	0	0	0	0	0	0	0	0	0	0	0	0	0	0	0	0	0
CELLULAR PROCESSES AND SIGNALING	Cell wall/membrane/envelope biogenesis	L-alanine-DL-glutamate epimerase and related enzymes of enolase superfamily	COG4948	0	0	0	0	0	0	0	0	0	0	0	0	0	0	5	5	6	0	0	0	0	0	0	0	0	0	1	1	0	0	2	3	0	0	1	2	0	2	2	3	2	0	2	1	2	1
METABOLISM	Coenzyme transport and metabolism	Dihydroxynaphthoic acid synthase	COG0447	0	0	0	0	0	0	0	0	0	0	0	0	0	0	0	0	0	0	0	0	0	0	0	0	0	0	1	1	0	0	1	1	1	1	2	0	1	1	0	1	2	1	0	1	1	1
METABOLISM	Lipid transport and metabolism	3-oxoacyl-[acyl-carrier-protein] synthase III	COG0332	1	1	1	1	1	0	1	1	1	1	1	1	1	1	1	1	1	1	1	0	2	1	0	0	1	2	1	1	1	1	1	1	1	1	0	0	0	0	0	0	0	0	0	2	3	1
POORLY CHARACTERIZED	Function unknown	Uncharacterized protein conserved in bacteria	COG5360	0	0	0	0	0	0	0	0	0	0	0	0	0	0	0	0	0	0	0	0	0	0	0	0	0	0	0	0	0	0	0	0	0	0	0	0	0	0	0	0	0	0	0	0	0	0
CELLULAR PROCESSES AND SIGNALING	Cell cycle control, cell division, chromosome partitioning	NAD/FAD-utilizing enzyme apparently involved in cell division	COG0445	1	1	1	0	1	0	2	1	0	0	1	1	1	1	1	1	1	1	1	1	0	1	0	0	2	1	0	0	1	1	0	0	1	1	0	0	0	0	0	0	0	0	2	1	1	1
CELLULAR PROCESSES AND SIGNALING	Posttranslational modification, protein turnover, chaperones	Ubiquitin-like protein	COG5131	0	0	0	0	0	0	0	0	0	0	0	0	0	0	0	0	0	0	0	0	0	0	0	1	0	0	0	0	0	0	0	0	0	0	0	0	0	0	0	0	0	0	0	0	0	0
POORLY CHARACTERIZED	Function unknown	Uncharacterized conserved protein	COG2127	1	1	1	1	1	1	1	1	1	0	1	1	1	1	1	1	1	0	0	0	0	0	0	0	1	1	1	1	1	1	0	1	0	0	1	0	1	1	1	1	2	0	0	1	1	0
INFORMATION STORAGE AND PROCESSING	Translation, ribosomal structure and biogenesis	Ribosomal protein S6E (S10)	COG2125	0	0	0	0	0	0	0	0	0	0	0	0	0	0	0	0	0	0	0	0	0	0	1	1	0	0	0	0	0	0	0	0	0	0	0	0	0	0	0	0	0	0	0	0	0	0
METABOLISM	Secondary metabolites biosynthesis, transport and catabolism	Cytochrome P450	COG2124	2	4	3	3	2	3	4	3	4	2	2	3	3	3	1	1	0	0	0	0	0	0	0	0	0	0	2	2	0	3	3	4	0	0	4	3	2	3	3	3	3	2	0	0	0	0
INFORMATION STORAGE AND PROCESSING	Translation, ribosomal structure and biogenesis	RNase PH-related exoribonuclease	COG2123	0	0	0	0	0	0	0	0	0	0	0	0	0	0	0	0	0	0	0	0	0	0	1	1	0	0	0	0	0	0	0	0	0	0	0	0	0	0	0	0	0	0	0	0	0	0
POORLY CHARACTERIZED	Function unknown	Uncharacterized protein conserved in bacteria	COG2121	0	0	0	0	0	0	0	0	0	0	0	0	0	0	0	0	0	0	0	0	0	0	0	0	0	0	0	0	0	0	0	0	0	0	0	0	0	0	0	0	0	0	0	0	0	0
POORLY CHARACTERIZED	Function unknown	Uncharacterized proteins, LmbE homologs	COG2120	0	0	0	0	0	0	0	0	0	0	0	0	0	0	0	1	0	0	1	1	2	1	0	0	0	0	2	2	0	0	1	2	2	2	1	3	1	4	3	3	3	2	0	1	2	2
POORLY CHARACTERIZED	Function unknown	Uncharacterized conserved protein	COG2128	1	1	0	1	1	1	1	1	1	1	1	1	1	1	0	0	0	0	0	0	0	0	1	1	0	0	0	0	1	2	0	0	0	0	1	1	0	0	0	0	0	0	0	0	1	0
INFORMATION STORAGE AND PROCESSING	Translation, ribosomal structure and biogenesis	Protein implicated in ribosomal biogenesis, Nop56p homolog	COG1498	0	0	0	0	0	0	0	0	0	0	0	0	0	0	0	0	0	0	0	0	0	0	1	1	0	0	0	0	0	0	0	0	0	0	0	0	0	0	0	0	0	0	0	0	0	0
POORLY CHARACTERIZED	Function unknown	Uncharacterized protein conserved in bacteria	COG4696	0	0	0	0	0	0	0	0	0	0	0	0	0	0	0	0	0	0	0	0	0	0	0	0	0	0	0	0	0	0	0	0	0	1	0	0	0	0	0	0	0	0	1	1	0	0
INFORMATION STORAGE AND PROCESSING	Translation, ribosomal structure and biogenesis	16S RNA G1207 methylase RsmC	COG2813	0	0	0	0	0	0	0	0	0	0	0	0	0	0	1	1	1	0	0	0	0	0	0	0	0	0	0	0	1	1	0	1	0	0	1	0	0	0	0	0	0	0	0	0	0	0
POORLY CHARACTERIZED	General function prediction only	Predicted heme/steroid binding protein	COG4892	0	0	0	0	0	0	0	0	0	0	0	0	0	0	0	0	0	0	0	0	1	1	0	0	0	0	0	0	0	0	0	0	0	0	0	0	0	0	0	0	0	0	0	0	0	0
POORLY CHARACTERIZED	Function unknown	Uncharacterized conserved protein	COG4895	0	0	0	0	0	0	0	0	0	0	0	0	0	0	0	0	0	0	0	0	0	0	0	1	0	0	0	0	0	0	0	0	0	0	0	0	0	0	0	0	0	0	0	0	0	0
INFORMATION STORAGE AND PROCESSING	Translation, ribosomal structure and biogenesis	Truncated, possibly inactive, lysyl-tRNA synthetase (class II)	COG2269	0	0	0	0	0	0	0	0	0	0	0	0	0	0	0	0	0	0	0	0	0	0	0	0	0	0	0	0	0	0	0	0	0	0	0	0	0	0	0	0	0	0	0	0	0	0
INFORMATION STORAGE AND PROCESSING	Translation, ribosomal structure and biogenesis	Ribosomal protein L11 methylase	COG2264	0	0	0	0	0	0	0	0	0	0	0	0	0	0	1	1	1	1	1	1	0	1	0	0	1	1	0	0	1	1	0	0	0	1	0	0	0	0	0	0	0	0	0	1	1	1
INFORMATION STORAGE AND PROCESSING	Translation, ribosomal structure and biogenesis	SAM-dependent methyltransferases related to tRNA (uracil-5-)-methyltransferase	COG2265	1	1	1	1	1	1	1	1	1	1	1	1	1	1	1	2	1	1	1	0	1	1	0	0	1	1	0	0	2	2	1	1	1	1	1	0	0	0	1	0	1	0	0	1	1	1
METABOLISM	Coenzyme transport and metabolism	GTP:adenosylcobinamide-phosphate guanylyltransferase	COG2266	0	0	0	0	0	0	0	0	0	0	0	0	0	0	0	0	0	0	0	0	0	0	0	1	0	0	0	0	0	0	0	0	0	0	0	0	0	0	0	0	0	0	0	0	0	0
METABOLISM	Lipid transport and metabolism	Lysophospholipase	COG2267	1	1	0	1	1	0	1	0	1	1	1	1	1	0	1	1	0	0	0	0	1	1	0	0	0	0	0	0	1	2	0	0	0	0	0	0	0	0	0	0	0	0	0	0	1	0
INFORMATION STORAGE AND PROCESSING	Translation, ribosomal structure and biogenesis	Predicted Zn-ribbon RNA-binding protein	COG2260	0	0	0	0	0	0	0	0	0	0	0	0	0	0	0	0	0	0	0	0	0	0	0	1	0	0	0	0	0	0	0	0	0	0	0	0	0	0	0	0	0	0	0	0	0	0
POORLY CHARACTERIZED	Function unknown	Predicted membrane protein	COG2261	0	0	0	0	0	0	0	0	0	0	0	0	0	0	0	0	0	0	0	0	0	0	0	0	0	0	0	0	1	1	0	0	0	0	0	0	0	0	0	0	0	0	0	0	0	0
POORLY CHARACTERIZED	General function prediction only	GTPases	COG2262	1	1	1	1	1	1	1	1	1	1	1	1	1	1	1	1	1	1	1	0	1	1	1	1	1	1	1	0	1	1	0	1	0	1	1	1	0	1	1	1	1	1	0	1	1	1
METABOLISM	Coenzyme transport and metabolism	Uncharacterized enzyme of heme biosynthesis	COG2959	0	0	0	0	0	0	0	0	0	0	0	0	0	0	0	0	0	0	0	0	0	0	0	0	0	0	0	0	0	1	0	0	0	0	0	0	0	0	0	0	0	0	0	0	0	0
CELLULAR PROCESSES AND SIGNALING	Posttranslational modification, protein turnover, chaperones	Predicted membrane-bound dolichyl-phosphate-mannose-protein mannosyltransferase	COG4346	0	0	0	0	0	0	0	0	0	0	0	0	0	0	0	0	0	0	0	0	0	0	0	0	0	0	0	0	0	0	0	0	0	0	0	0	0	0	0	0	0	1	0	0	0	0
POORLY CHARACTERIZED	Function unknown	Uncharacterized protein conserved in bacteria	COG3028	0	0	0	0	0	0	0	0	0	0	0	0	0	0	0	0	0	0	0	0	0	0	0	0	1	1	0	0	1	1	0	0	0	0	0	0	0	0	0	0	0	0	0	0	0	0
POORLY CHARACTERIZED	Function unknown	Uncharacterized protein conserved in bacteria	COG3024	1	1	1	1	1	1	1	1	1	1	1	1	1	1	1	1	0	0	0	0	0	0	0	0	0	1	0	0	1	1	0	0	0	0	0	0	0	0	0	0	0	0	0	0	0	0
POORLY CHARACTERIZED	Function unknown	Uncharacterized protein conserved in bacteria	COG3027	0	0	0	0	0	0	0	0	0	0	0	0	0	0	1	1	0	0	0	0	0	0	0	0	1	1	0	0	1	1	0	0	0	0	0	0	0	0	0	0	0	0	0	0	0	0
CELLULAR PROCESSES AND SIGNALING	Signal transduction mechanisms	Negative regulator of sigma E activity	COG3026	0	0	0	0	0	0	0	0	0	0	0	0	0	0	0	0	0	0	0	0	0	0	0	0	1	1	0	0	1	1	0	0	0	0	0	0	0	0	0	0	0	0	0	0	0	0
POORLY CHARACTERIZED	Function unknown	Uncharacterized protein conserved in bacteria	COG3021	0	0	0	0	0	0	0	0	0	0	0	0	0	0	0	0	0	0	0	0	1	1	0	0	0	0	0	0	0	0	0	0	0	0	0	0	0	0	0	0	0	0	0	0	0	0
CELLULAR PROCESSES AND SIGNALING	Defense mechanisms	Negative regulator of beta-lactamase expression	COG3023	1	1	1	1	1	0	1	0	1	1	0	1	1	1	1	1	1	0	0	0	0	0	0	0	1	1	0	0	1	1	0	0	0	0	0	0	0	0	0	0	0	0	0	0	0	0
POORLY CHARACTERIZED	Function unknown	Uncharacterized protein conserved in bacteria	COG3022	1	0	1	1	1	0	1	1	1	1	2	1	1	1	1	1	1	1	1	0	0	0	0	0	0	0	1	1	1	1	0	0	1	1	0	0	0	0	0	0	0	0	0	1	1	1
POORLY CHARACTERIZED	Function unknown	Predicted membrane protein	COG4769	0	0	0	0	0	0	0	0	0	0	0	0	0	0	0	0	0	0	0	0	0	0	0	0	1	1	0	0	0	0	0	0	0	0	0	0	0	0	0	0	0	0	0	0	0	0
POORLY CHARACTERIZED	General function prediction only	Lysine efflux permease	COG1279	0	0	0	0	0	0	0	0	0	0	0	0	0	0	1	1	0	0	0	0	0	0	0	0	0	0	0	0	0	0	0	0	0	0	0	0	0	0	0	0	0	0	1	0	0	0
POORLY CHARACTERIZED	Function unknown	Predicted membrane protein	COG4760	1	1	1	1	1	1	1	1	1	1	1	1	1	1	0	0	0	1	1	1	0	0	0	0	0	0	1	1	0	0	0	1	0	0	0	0	1	2	0	0	0	0	0	0	0	0
POORLY CHARACTERIZED	Function unknown	Uncharacterized protein conserved in bacteria	COG4765	0	0	0	0	0	0	0	0	0	0	0	0	0	0	1	1	0	0	0	0	0	0	0	0	0	0	0	0	0	0	0	0	0	0	0	0	0	0	0	0	0	0	1	0	0	0
POORLY CHARACTERIZED	Function unknown	Uncharacterized protein conserved in bacteria	COG4764	1	1	1	1	1	1	1	1	1	1	1	1	1	1	1	1	1	0	0	0	0	0	0	0	0	0	0	0	0	1	0	0	0	0	0	0	0	0	0	0	0	0	0	0	0	0
INFORMATION STORAGE AND PROCESSING	Translation, ribosomal structure and biogenesis	Ribosomal protein L30/L7E	COG1841	1	1	1	1	1	1	0	1	1	1	1	1	1	1	1	1	1	1	1	1	0	1	0	0	1	1	1	0	1	1	1	1	1	1	1	1	1	1	1	1	1	1	0	1	1	1
METABOLISM	Inorganic ion transport and metabolism	ABC-type Fe3+ transport system, periplasmic component	COG1840	0	0	0	0	0	0	0	0	0	0	0	0	0	0	6	5	4	0	0	0	0	0	0	0	0	0	1	0	0	0	1	1	0	0	0	1	2	2	2	1	2	1	1	0	0	0
CELLULAR PROCESSES AND SIGNALING	Cell motility	Flagellar hook capping protein	COG1843	0	0	0	0	0	0	0	0	0	0	0	0	0	0	0	0	1	0	0	0	0	0	0	0	0	0	0	0	0	1	0	0	0	0	0	0	0	0	0	0	0	0	0	0	0	0
INFORMATION STORAGE AND PROCESSING	Transcription	Phage shock protein A (IM30), suppresses sigma54-dependent transcription	COG1842	0	0	0	0	0	0	0	0	0	0	0	0	0	0	0	0	0	0	0	0	0	0	0	0	0	0	0	0	0	0	0	0	0	0	0	0	0	0	0	0	0	0	0	0	0	0
METABOLISM	Energy production and conversion	Heme/copper-type cytochrome/quinol oxidase, subunit 3	COG1845	1	2	1	1	1	1	2	1	2	1	2	1	1	1	2	3	3	1	1	1	1	2	0	0	1	1	1	1	1	1	1	1	0	0	1	0	1	1	1	1	0	1	1	2	2	2
POORLY CHARACTERIZED	General function prediction only	Predicted RNA-binding protein	COG1847	0	0	0	0	0	0	0	0	0	0	0	0	0	0	0	0	0	0	0	0	0	0	0	0	0	0	2	0	0	0	1	1	0	0	1	1	1	2	1	0	1	2	0	0	0	0
INFORMATION STORAGE AND PROCESSING	Transcription	Transcriptional regulators	COG1846	0	0	0	0	0	0	0	0	0	0	0	0	0	1	3	3	3	0	0	0	1	1	0	0	0	1	1	1	1	1	0	0	1	1	1	2	2	1	2	2	2	1	0	2	2	1
INFORMATION STORAGE AND PROCESSING	Transcription	Transcriptional regulator, contains sigma factor-related N-terminal domain	COG2390	0	0	0	0	0	0	0	0	0	0	0	0	0	0	0	0	0	0	0	0	0	0	0	0	0	0	0	0	0	0	0	0	0	0	0	0	0	0	0	0	0	0	0	0	0	0
POORLY CHARACTERIZED	General function prediction only	Predicted transporter component	COG2391	0	0	0	0	0	0	0	0	0	0	0	0	0	0	0	0	0	0	0	0	0	0	0	0	0	0	0	0	0	0	0	0	0	0	0	0	0	0	0	0	0	0	0	0	0	0
POORLY CHARACTERIZED	General function prediction only	Predicted permeases	COG0730	0	0	0	0	0	0	0	0	0	0	0	0	0	0	3	3	2	0	0	0	1	2	0	1	1	1	2	1	0	1	1	1	1	2	1	2	2	3	3	2	2	2	2	3	0	1
METABOLISM	Energy production and conversion	Fe-S oxidoreductases	COG0731	0	0	0	0	0	0	0	0	0	0	0	0	0	0	0	0	0	0	0	0	0	0	0	1	1	0	0	0	0	0	0	0	0	0	0	0	0	0	0	0	0	0	0	0	0	0
POORLY CHARACTERIZED	General function prediction only	Na+-dependent transporters of the SNF family	COG0733	1	1	1	1	1	1	1	1	1	1	1	1	1	1	0	0	0	0	0	0	1	1	0	0	0	0	0	0	2	2	0	0	1	1	0	0	0	0	0	0	0	0	0	0	0	1
METABOLISM	Inorganic ion transport and metabolism	Fe2+/Zn2+ uptake regulation proteins	COG0735	2	2	1	2	2	1	2	2	2	1	2	2	2	1	1	2	1	0	0	0	2	2	0	0	1	1	2	1	2	2	1	2	0	1	2	2	1	1	1	0	1	1	3	1	1	1
METABOLISM	Lipid transport and metabolism	Phosphopantetheinyl transferase (holo-ACP synthase)	COG0736	1	1	1	1	1	1	1	1	1	1	1	1	1	1	1	1	1	0	0	0	0	0	0	0	1	1	1	1	1	1	1	0	0	0	1	0	0	0	0	0	0	0	1	0	0	0
METABOLISM	Nucleotide transport and metabolism	5'-nucleotidase/2',3'-cyclic phosphodiesterase and related esterases	COG0737	1	1	0	0	1	0	1	0	1	0	1	0	0	1	1	1	1	0	0	1	0	1	0	0	0	0	2	0	0	0	0	0	0	0	0	0	0	0	2	0	1	1	0	1	1	1
METABOLISM	Carbohydrate transport and metabolism	Fucose permease	COG0738	0	0	0	0	0	0	0	0	0	0	0	0	0	0	0	0	0	1	0	1	1	1	0	0	0	0	0	0	2	1	0	0	1	0	0	0	0	0	0	0	0	0	0	1	4	0
CELLULAR PROCESSES AND SIGNALING	Cell wall/membrane/envelope biogenesis	Membrane proteins related to metalloendopeptidases	COG0739	2	2	2	2	2	2	2	2	2	2	2	2	2	2	2	2	1	0	1	1	2	3	0	0	0	1	0	0	3	3	0	0	2	2	0	0	0	0	0	0	0	0	2	2	2	1
POORLY CHARACTERIZED	Function unknown	Predicted membrane protein	COG4420	0	0	0	0	0	0	0	0	0	0	0	0	0	0	1	1	0	0	0	0	0	0	0	0	0	0	0	1	0	0	1	1	0	0	0	0	0	0	0	0	0	0	0	0	0	0
METABOLISM	Carbohydrate transport and metabolism	Capsular polysaccharide biosynthesis protein	COG4421	0	0	0	0	0	0	0	0	0	0	0	0	0	0	0	0	0	0	0	0	0	0	0	0	0	0	0	0	0	0	0	0	0	0	0	0	0	0	0	0	0	0	0	0	0	0
POORLY CHARACTERIZED	Function unknown	Uncharacterized protein conserved in bacteria	COG4424	0	0	0	0	0	0	0	0	0	0	0	0	0	0	0	0	0	0	0	0	0	0	0	0	0	0	0	0	0	0	1	1	0	0	0	0	0	0	0	0	0	0	0	0	0	0
METABOLISM	Carbohydrate transport and metabolism	Phosphotransferase system sorbitol-specific component IIA	COG3731	0	0	0	0	0	0	0	0	0	0	0	0	0	0	0	0	0	0	0	0	0	0	0	0	0	0	0	0	0	0	0	0	0	0	0	0	0	0	0	0	0	0	0	0	0	0
METABOLISM	Carbohydrate transport and metabolism	Phosphotransferase system sorbitol-specific component IIC	COG3730	0	0	0	0	0	0	0	0	0	0	0	0	0	0	0	0	0	0	0	0	0	0	0	0	0	0	0	0	0	0	0	0	0	0	0	0	0	0	0	0	0	0	0	0	0	0
METABOLISM	Secondary metabolites biosynthesis, transport and catabolism	Cu2+-containing amine oxidase	COG3733	0	0	0	0	0	0	0	0	0	0	0	0	0	0	0	0	0	0	0	0	0	0	0	0	0	0	0	0	0	0	1	1	0	0	0	0	0	0	0	0	0	0	0	0	0	0
METABOLISM	Inorganic ion transport and metabolism	ABC-type phosphate/phosphonate transport system, ATPase component	COG3638	0	0	0	0	0	0	0	0	0	0	0	0	0	0	1	1	0	0	0	0	0	0	1	1	0	0	0	0	0	0	0	0	0	0	0	0	0	0	0	0	0	0	0	0	0	0
POORLY CHARACTERIZED	Function unknown	Uncharacterized protein conserved in bacteria	COG3735	0	0	0	0	0	0	0	0	0	0	0	0	0	0	0	0	0	0	0	0	1	1	0	0	1	1	0	0	0	0	0	0	0	0	0	0	0	0	0	0	0	0	0	0	0	0
METABOLISM	Carbohydrate transport and metabolism	2-keto-3-deoxy-galactonokinase	COG3734	0	0	0	0	0	0	0	0	0	0	0	0	0	0	0	2	1	0	0	0	0	0	0	0	0	0	0	0	0	0	0	0	0	0	0	0	0	0	0	0	0	0	0	0	0	0
POORLY CHARACTERIZED	Function unknown	Uncharacterized conserved protein	COG3737	0	0	0	0	0	0	0	0	0	0	0	0	0	0	1	1	0	0	0	0	0	0	0	0	1	1	0	0	0	0	0	0	0	0	0	0	0	0	0	0	0	0	0	0	0	0
POORLY CHARACTERIZED	Function unknown	Uncharacterized protein conserved in bacteria	COG1939	0	0	0	0	0	0	0	0	0	0	0	0	0	0	0	0	0	0	0	0	0	0	0	0	0	0	0	0	0	0	0	0	0	0	0	0	0	0	0	0	0	0	0	0	0	0
POORLY CHARACTERIZED	Function unknown	Uncharacterized protein conserved in bacteria	COG5389	0	0	0	0	0	0	0	0	0	0	0	0	0	0	1	1	1	0	0	0	0	0	0	0	0	0	0	0	0	0	0	0	0	0	0	0	0	0	0	0	0	0	0	0	0	0
CELLULAR PROCESSES AND SIGNALING	Posttranslational modification, protein turnover, chaperones	Chaperone required for the assembly of the mitochondrial F1-ATPase	COG5387	0	0	0	0	0	0	0	0	0	0	0	0	0	0	1	1	1	0	0	0	0	0	0	0	0	0	0	0	0	0	0	0	0	0	0	0	0	0	0	0	0	0	0	0	0	0
POORLY CHARACTERIZED	Function unknown	Uncharacterized protein conserved in bacteria	COG4398	0	0	0	0	0	0	0	0	0	0	0	0	0	0	0	0	0	0	0	0	0	0	0	0	0	0	0	0	0	0	0	0	0	0	0	0	0	0	0	0	0	0	0	0	0	0
POORLY CHARACTERIZED	Function unknown	Uncharacterized protein conserved in bacteria	COG4399	0	0	0	0	0	0	0	0	0	0	0	0	0	0	0	0	0	0	0	0	0	0	0	0	0	0	0	0	0	0	0	0	0	0	0	0	0	0	0	0	0	0	0	0	0	0
METABOLISM	Inorganic ion transport and metabolism	Predicted divalent heavy-metal cations transporter	COG0428	0	0	0	0	0	0	0	0	0	0	0	0	0	1	0	0	0	1	1	1	0	0	0	0	1	1	1	0	0	0	0	0	0	1	0	2	0	1	1	1	1	1	0	2	1	1
POORLY CHARACTERIZED	General function prediction only	Predicted hydrolase of the alpha/beta-hydrolase fold	COG0429	0	0	0	0	0	0	0	0	0	0	0	0	0	0	0	0	0	0	0	0	0	0	0	0	0	0	0	0	1	1	0	0	0	0	0	0	0	0	0	0	0	0	0	1	1	0
POORLY CHARACTERIZED	Function unknown	Uncharacterized conserved protein	COG0398	0	0	0	0	0	0	0	0	0	0	0	0	0	0	0	0	0	0	0	0	0	0	0	0	0	0	0	0	0	0	0	0	0	0	0	0	0	0	0	0	0	0	1	0	0	0
CELLULAR PROCESSES AND SIGNALING	Cell wall/membrane/envelope biogenesis	Predicted pyridoxal phosphate-dependent enzyme apparently involved in regulation of cell wall biogenesis	COG0399	0	0	0	0	0	0	0	0	0	0	0	0	0	0	2	2	1	0	1	0	2	2	0	1	0	0	0	0	0	0	0	0	0	0	1	0	0	0	0	0	0	0	0	3	1	1
CELLULAR PROCESSES AND SIGNALING	Cell cycle control, cell division, chromosome partitioning	Nucleotide-binding protein implicated in inhibition of septum formation	COG0424	1	1	1	1	1	1	1	1	0	0	1	1	1	1	1	2	2	0	1	1	1	1	0	0	1	1	1	1	1	2	1	1	0	1	1	1	1	2	2	1	1	0	0	1	1	1
CELLULAR PROCESSES AND SIGNALING	Posttranslational modification, protein turnover, chaperones	Predicted redox protein, regulator of disulfide bond formation	COG0425	0	0	0	0	0	0	0	0	0	0	0	0	0	0	1	1	1	0	0	0	0	0	0	1	1	1	0	0	0	0	0	0	0	0	0	0	0	0	0	0	0	0	0	0	0	0
CELLULAR PROCESSES AND SIGNALING	Signal transduction mechanisms	Protein-tyrosine-phosphatase	COG0394	0	0	0	0	0	0	0	0	0	0	0	0	0	0	2	2	1	1	1	2	1	1	0	1	0	0	2	2	1	1	1	1	1	1	2	2	1	1	1	1	2	0	0	2	2	1
METABOLISM	Carbohydrate transport and metabolism	ABC-type sugar transport system, permease component	COG0395	0	0	0	0	0	0	0	0	0	0	0	0	0	0	7	3	3	0	0	0	0	0	0	0	0	0	3	3	0	0	0	0	0	0	1	7	4	8	8	9	7	4	3	0	0	0
POORLY CHARACTERIZED	Function unknown	Predicted integral membrane protein	COG0392	0	0	0	0	0	0	0	0	0	0	0	0	0	0	1	1	1	0	0	0	1	2	0	1	0	0	0	0	0	0	0	0	1	1	0	0	0	0	0	0	0	0	0	0	0	0
POORLY CHARACTERIZED	Function unknown	Uncharacterized conserved protein	COG0393	1	1	1	1	1	1	1	1	1	1	1	1	1	1	0	0	0	0	0	0	1	1	0	0	0	0	0	0	0	0	0	0	1	0	0	0	0	0	0	0	0	0	0	0	0	1
METABOLISM	Coenzyme transport and metabolism	Thiamine biosynthesis protein ThiC	COG0422	0	0	0	0	0	0	0	0	0	0	0	0	0	0	0	0	0	0	0	0	0	0	1	1	1	1	0	0	0	0	0	0	0	0	0	0	0	0	0	0	0	0	0	0	0	0
POORLY CHARACTERIZED	Function unknown	Uncharacterized conserved protein	COG0391	1	1	1	1	1	1	1	1	1	1	1	1	1	1	0	0	0	0	0	0	0	0	1	1	0	0	1	1	0	0	0	1	0	0	0	0	1	1	1	1	1	1	0	0	0	0
CELLULAR PROCESSES AND SIGNALING	Signal transduction mechanisms	Signal transduction protein containing GAF and PtsI domains	COG3605	0	0	0	0	0	0	0	0	0	0	0	0	0	0	1	1	1	0	0	0	0	0	0	0	0	0	0	0	1	1	0	0	0	0	0	0	0	0	0	0	0	0	0	0	0	0
POORLY CHARACTERIZED	Function unknown	Uncharacterized conserved protein	COG3361	0	0	0	0	0	0	0	0	0	0	0	0	0	0	0	0	0	0	0	0	0	0	0	0	0	0	0	0	0	0	1	1	0	0	0	0	0	0	0	0	0	0	0	0	0	0
METABOLISM	Inorganic ion transport and metabolism	ABC-type hemin transport system, periplasmic component	COG4558	0	0	0	0	0	0	0	0	0	0	0	0	0	0	0	0	0	0	0	0	0	0	0	0	0	0	1	0	0	0	0	0	0	0	1	0	0	0	0	0	0	0	0	0	0	0
METABOLISM	Inorganic ion transport and metabolism	ABC-type hemin transport system, ATPase component	COG4559	0	0	0	0	0	0	0	0	0	0	0	0	0	0	0	0	0	0	0	0	0	0	0	0	0	0	0	0	1	1	0	0	0	0	0	0	0	0	0	0	0	0	0	0	0	0
POORLY CHARACTERIZED	Function unknown	Uncharacterized protein conserved in bacteria	COG3602	0	0	0	0	0	0	0	0	0	0	0	0	0	0	0	0	0	0	0	0	0	0	0	0	0	0	0	0	1	1	0	0	0	0	0	0	0	0	0	0	0	0	0	0	0	0
METABOLISM	Energy production and conversion	ABC-type Na+ transport system, ATPase component	COG4555	0	0	0	0	0	0	0	0	0	0	0	0	0	0	0	0	0	0	0	0	1	0	0	0	0	0	0	0	0	0	0	0	0	0	0	0	0	0	0	0	0	0	0	0	0	0
POORLY CHARACTERIZED	General function prediction only	Predicted deacylase	COG3608	0	0	0	0	0	0	0	0	0	0	0	0	0	0	0	0	0	0	0	0	0	0	0	0	0	0	0	0	1	1	0	0	1	1	0	0	0	0	0	0	0	0	0	0	2	1
METABOLISM	Lipid transport and metabolism	Poly-beta-hydroxyalkanoate depolymerase	COG4553	0	0	0	0	0	0	0	0	0	0	0	0	0	0	1	1	0	0	0	0	0	0	0	0	0	0	0	0	0	0	0	0	0	0	0	0	0	0	0	0	0	0	0	0	0	0
POORLY CHARACTERIZED	General function prediction only	Predicted Zn-dependent protease	COG2738	0	0	0	0	0	0	0	0	0	0	0	0	0	0	0	0	0	1	0	1	0	1	0	0	0	0	0	0	0	0	0	0	1	1	0	0	0	0	0	0	0	0	0	1	1	1
METABOLISM	Carbohydrate transport and metabolism	Endoglucanase	COG2730	0	0	0	0	0	0	0	0	0	0	0	0	0	0	0	0	0	0	0	0	0	0	0	0	0	0	1	0	0	0	0	0	0	0	0	0	0	0	0	0	0	0	0	0	2	0
METABOLISM	Carbohydrate transport and metabolism	Beta-galactosidase, beta subunit	COG2731	0	0	0	0	0	0	0	0	0	0	0	0	0	0	0	0	0	0	0	0	0	0	0	0	0	0	0	0	0	0	0	0	0	0	0	0	0	0	0	0	0	0	0	0	1	0
METABOLISM	Energy production and conversion	Pyruvate/oxaloacetate carboxyltransferase	COG5016	1	1	1	1	1	1	1	1	1	1	1	1	1	1	0	0	0	0	0	0	0	0	0	0	1	1	0	0	1	1	0	0	0	0	0	0	0	0	0	0	0	0	0	0	0	0
INFORMATION STORAGE AND PROCESSING	Translation, ribosomal structure and biogenesis	Translation initiation factor 2 (IF-2; GTPase)	COG0532	1	1	1	1	1	1	1	1	1	1	1	1	1	1	1	2	1	1	1	1	1	1	1	1	1	2	1	1	1	1	1	1	1	1	2	1	1	1	1	1	1	1	1	1	1	1
METABOLISM	Energy production and conversion	Archaeal/vacuolar-type H+-ATPase subunit I	COG1269	0	0	0	0	0	0	0	0	0	0	0	0	0	0	0	0	0	0	0	0	1	0	1	1	0	0	0	0	0	0	0	0	0	0	0	0	0	0	0	0	0	0	0	0	0	0
POORLY CHARACTERIZED	General function prediction only	Uncharacterized conserved protein	COG1268	0	0	0	0	0	0	0	0	0	0	0	0	0	0	0	0	1	0	0	0	0	0	0	0	0	0	1	1	0	0	2	0	0	0	0	0	0	0	0	0	0	0	0	0	0	0
METABOLISM	Lipid transport and metabolism	Phosphatidylglycerophosphatase A and related proteins	COG1267	1	1	1	2	1	1	1	1	1	1	1	1	0	1	1	1	0	0	0	0	0	0	0	0	2	1	0	0	1	1	0	0	0	0	0	0	0	0	0	0	0	0	1	0	0	0
POORLY CHARACTERIZED	General function prediction only	Predicted metal-dependent membrane protease	COG1266	0	0	0	0	0	0	0	0	0	0	0	0	0	0	0	0	0	0	0	0	0	0	0	0	0	0	0	0	0	0	1	1	0	0	0	0	0	0	0	0	0	0	0	1	1	0
CELLULAR PROCESSES AND SIGNALING	Cell motility	Flagellar basal body P-ring biosynthesis protein	COG1261	0	0	0	0	0	0	0	0	0	0	0	0	0	0	1	0	0	0	0	0	0	0	0	0	0	0	0	0	1	1	0	0	0	0	0	0	0	0	0	0	0	0	0	0	0	0
METABOLISM	Lipid transport and metabolism	Myo-inositol-1-phosphate synthase	COG1260	0	0	0	0	0	0	0	0	0	0	0	0	0	0	0	0	0	0	0	0	0	0	1	1	0	0	1	0	0	0	1	1	0	0	1	1	1	1	1	1	1	1	0	0	0	0
POORLY CHARACTERIZED	Function unknown	Uncharacterized conserved protein	COG1262	0	0	0	0	0	0	0	0	0	0	0	0	0	0	0	0	0	0	0	1	2	4	1	1	0	0	0	0	1	2	0	0	1	1	0	0	0	0	0	1	0	0	0	1	3	1
INFORMATION STORAGE AND PROCESSING	Replication, recombination and repair	Endonuclease IV	COG0648	0	0	0	0	0	0	0	0	0	0	0	0	0	0	0	0	0	0	0	0	0	0	1	1	0	0	0	1	1	1	0	0	0	0	0	1	1	1	1	1	1	1	0	0	0	0
METABOLISM	Energy production and conversion	NADH:ubiquinone oxidoreductase 49 kD subunit 7	COG0649	0	0	0	0	0	0	0	0	0	0	0	0	0	0	1	1	1	1	2	1	0	0	1	1	1	2	1	1	1	1	2	2	0	0	1	0	0	1	1	2	0	0	2	0	0	0
METABOLISM	Energy production and conversion	Ribulose kinase	COG1069	0	0	0	0	0	0	0	0	0	0	0	0	0	0	1	1	1	0	0	0	0	0	0	0	0	0	0	0	0	0	0	0	0	0	0	0	0	0	0	0	0	0	0	0	0	0
INFORMATION STORAGE AND PROCESSING	Transcription	Predicted transcriptional regulators	COG0640	0	0	0	0	0	0	0	0	0	0	0	0	0	0	4	2	3	0	0	0	3	3	0	1	0	0	0	0	2	2	0	0	0	0	0	0	0	0	0	0	0	0	0	0	1	0
CELLULAR PROCESSES AND SIGNALING	Posttranslational modification, protein turnover, chaperones	Predicted ATP-dependent serine protease	COG1066	0	0	0	0	0	0	0	0	0	0	0	0	0	0	1	1	1	0	1	1	1	1	0	0	1	1	1	2	1	1	0	0	1	1	1	0	0	0	0	0	0	0	0	1	1	1
CELLULAR PROCESSES AND SIGNALING	Signal transduction mechanisms	Signal transduction histidine kinase	COG0642	1	1	0	1	1	1	0	1	1	0	0	2	2	1	4	4	2	2	2	2	8	7	0	0	1	2	2	3	2	3	3	4	2	2	4	1	3	2	2	2	2	3	2	5	4	3
POORLY CHARACTERIZED	General function prediction only	Zn-dependent alcohol dehydrogenases	COG1064	1	1	1	1	1	1	1	1	1	1	1	1	1	1	1	1	1	0	0	0	0	0	1	2	1	1	0	1	1	1	0	0	0	0	0	0	1	1	2	1	1	1	1	0	0	0
METABOLISM	Energy production and conversion	Dehydrogenases (flavoproteins)	COG0644	1	1	1	1	1	1	1	1	1	1	1	1	1	1	1	1	1	0	0	0	1	1	4	4	0	0	0	0	1	1	2	2	0	0	2	0	0	0	0	0	0	0	1	0	2	0
METABOLISM	Energy production and conversion	Zn-dependent alcohol dehydrogenases, class III	COG1062	0	0	0	0	0	0	0	0	0	0	0	0	0	0	2	1	1	0	0	0	0	0	0	0	0	0	0	0	1	2	2	1	0	0	0	0	0	0	0	0	0	0	0	0	0	0
INFORMATION STORAGE AND PROCESSING	Transcription	DNA or RNA helicases of superfamily II	COG1061	0	0	0	0	0	0	0	0	0	0	0	0	0	0	0	0	0	0	0	0	0	0	0	0	0	0	1	1	0	0	0	0	0	0	0	0	1	0	1	0	0	1	0	0	0	0
METABOLISM	Coenzyme transport and metabolism	Thiamine biosynthesis enzyme ThiH and related uncharacterized enzymes	COG1060	1	2	2	3	1	1	1	1	1	1	1	1	1	1	0	0	0	2	1	2	2	2	4	4	0	0	0	0	0	0	1	2	0	0	1	0	0	0	0	1	0	0	0	0	0	0
CELLULAR PROCESSES AND SIGNALING	Posttranslational modification, protein turnover, chaperones	Metal-dependent proteases with possible chaperone activity	COG0533	1	1	1	1	1	1	1	1	1	1	1	1	1	1	1	1	1	2	1	0	1	1	1	1	1	1	1	1	1	1	1	1	0	1	1	0	1	1	0	1	0	1	1	1	1	1
POORLY CHARACTERIZED	General function prediction only	Predicted periplasmic solute-binding protein	COG1559	1	1	0	1	1	0	0	0	1	0	1	1	1	1	1	1	1	1	1	0	1	1	0	0	1	1	1	1	1	0	1	1	0	1	1	0	1	2	0	0	1	0	0	1	1	1
CELLULAR PROCESSES AND SIGNALING	Cell motility	Flagellar basal body rod protein	COG1558	0	0	0	0	0	0	0	0	0	0	0	0	0	0	2	1	1	0	0	0	0	0	0	0	0	0	0	0	0	1	0	0	0	0	0	0	0	0	0	0	0	0	0	0	0	0
METABOLISM	Secondary metabolites biosynthesis, transport and catabolism	ABC-type transport system involved in resistance to organic solvents, periplasmic component	COG1463	0	0	0	0	0	0	0	0	0	0	0	0	0	0	0	0	0	0	0	1	0	0	0	0	0	0	0	0	0	0	0	0	1	1	0	0	0	0	0	0	0	0	0	1	1	0
CELLULAR PROCESSES AND SIGNALING	Cell wall/membrane/envelope biogenesis	Uncharacterized protein involved in formation of curli polymers	COG1462	0	1	0	0	0	0	1	0	0	0	0	0	0	0	0	0	0	0	0	0	0	0	0	0	0	0	0	0	0	1	0	0	0	0	0	0	0	0	0	0	0	0	0	0	0	0
POORLY CHARACTERIZED	General function prediction only	Predicted kinase related to dihydroxyacetone kinase	COG1461	0	0	0	0	0	0	0	0	0	0	0	0	0	0	0	0	0	0	0	0	0	0	0	0	0	0	0	0	0	0	0	0	0	0	1	0	0	0	0	0	0	0	0	0	0	0
POORLY CHARACTERIZED	Function unknown	Uncharacterized protein conserved in archaea	COG1460	0	0	0	0	0	0	0	0	0	0	0	0	0	0	0	0	0	0	0	0	0	0	1	1	0	0	0	0	0	0	0	0	0	0	0	0	0	0	0	0	0	0	0	0	0	0
INFORMATION STORAGE AND PROCESSING	Replication, recombination and repair	Eukaryotic-type DNA primase, catalytic (small) subunit	COG1467	0	0	0	0	0	0	0	0	0	0	0	0	0	0	0	0	0	0	0	0	0	0	0	1	0	0	0	0	0	0	0	0	0	0	0	0	0	0	0	0	0	0	0	0	0	0
INFORMATION STORAGE AND PROCESSING	Replication, recombination and repair	DNA polymerase III, delta subunit	COG1466	1	1	1	1	1	1	0	1	1	1	1	1	1	1	0	0	0	1	0	1	1	1	0	0	1	1	1	1	1	1	1	1	1	1	1	1	1	1	1	1	1	0	0	1	1	1
METABOLISM	Amino acid transport and metabolism	Predicted alternative 3-dehydroquinate synthase	COG1465	0	0	0	0	0	0	0	0	0	0	0	0	0	0	0	0	0	0	0	0	0	0	0	1	0	0	0	0	0	0	0	0	0	0	0	0	0	0	0	0	0	0	0	0	0	0
POORLY CHARACTERIZED	Function unknown	Uncharacterized conserved protein	COG1556	0	0	0	0	0	0	0	0	0	0	0	0	0	0	0	0	0	0	0	0	1	1	0	0	0	0	0	0	0	0	0	0	0	0	0	0	0	0	0	0	0	0	0	0	0	0
POORLY CHARACTERIZED	Function unknown	Uncharacterized conserved protein	COG1469	0	0	0	0	0	0	0	0	0	0	0	0	0	0	1	1	0	0	0	0	0	0	0	0	1	1	0	0	0	0	0	0	0	0	0	0	0	0	0	0	0	0	0	0	0	0
INFORMATION STORAGE AND PROCESSING	Replication, recombination and repair	DNA uptake protein and related DNA-binding proteins	COG1555	0	0	0	0	0	0	0	0	0	0	0	0	0	0	0	0	0	1	0	1	0	0	0	0	0	0	1	1	0	0	1	1	0	0	1	1	0	0	0	0	0	0	0	0	0	0
METABOLISM	Carbohydrate transport and metabolism	Trehalose and maltose hydrolases (possible phosphorylases)	COG1554	0	0	0	0	0	0	0	0	0	0	0	0	0	0	0	0	0	0	0	0	0	0	0	0	0	0	0	0	0	0	0	0	1	0	0	0	0	0	0	0	0	0	0	1	1	1
POORLY CHARACTERIZED	Function unknown	Predicted integral membrane protein	COG5505	0	0	0	0	0	0	0	0	0	0	0	0	0	0	0	0	0	0	0	0	0	0	0	0	0	0	0	0	0	0	0	0	0	1	0	0	0	0	0	0	0	0	0	0	1	1
METABOLISM	Inorganic ion transport and metabolism	Uncharacterized conserved protein involved in intracellular sulfur reduction	COG1553	0	0	0	0	0	0	0	0	0	0	0	0	0	0	0	0	0	0	0	0	0	0	0	0	0	0	0	0	0	0	0	0	0	0	0	0	0	0	0	0	0	0	0	0	0	0
INFORMATION STORAGE AND PROCESSING	Translation, ribosomal structure and biogenesis	Ribosomal protein L40E	COG1552	0	0	0	0	0	0	0	0	0	0	0	0	0	0	0	0	0	0	0	0	0	0	1	1	0	0	0	0	0	0	0	0	0	0	0	0	0	0	0	0	0	0	0	0	0	0
INFORMATION STORAGE AND PROCESSING	Transcription	Transcriptional regulators	COG1609	1	1	1	1	1	1	1	1	1	1	1	1	1	1	2	3	2	0	0	0	0	0	0	0	0	0	2	2	0	1	0	0	0	0	0	2	2	2	1	2	1	1	0	1	4	0
POORLY CHARACTERIZED	General function prediction only	Predicted archaeal kinase	COG1608	0	0	0	0	0	0	0	0	0	0	0	0	0	0	0	0	0	0	0	0	0	0	0	1	0	0	0	0	0	0	0	0	0	0	0	0	0	0	0	0	0	0	0	0	0	0
CELLULAR PROCESSES AND SIGNALING	Signal transduction mechanisms	Carbon storage regulator (could also regulate swarming and quorum sensing)	COG1551	0	0	0	0	0	0	0	0	0	0	0	0	0	0	0	0	0	0	0	0	0	0	0	0	0	0	0	0	0	1	0	0	0	0	0	0	0	0	0	0	0	0	0	0	0	0
POORLY CHARACTERIZED	Function unknown	Uncharacterized conserved protein	COG1602	0	0	0	0	0	0	0	0	0	0	0	0	0	0	0	0	0	0	0	0	0	0	1	1	0	0	0	0	0	0	0	0	0	0	0	0	0	0	0	0	0	0	0	0	0	0
INFORMATION STORAGE AND PROCESSING	Translation, ribosomal structure and biogenesis	Translation initiation factor 2, beta subunit (eIF-2beta)/eIF-5 N-terminal domain	COG1601	0	0	0	0	0	0	0	0	0	0	0	0	0	0	0	0	0	0	0	0	0	0	1	1	0	0	0	0	0	0	0	0	0	0	0	0	0	0	0	0	0	0	0	0	0	0
METABOLISM	Energy production and conversion	Uncharacterized Fe-S protein	COG1600	0	0	0	0	0	0	0	0	0	0	0	0	0	0	0	1	1	0	0	0	0	1	0	0	1	1	0	0	1	1	1	1	0	1	2	0	0	0	0	0	0	0	0	1	1	1
METABOLISM	Lipid transport and metabolism	Acyl-CoA hydrolase	COG1607	0	0	0	0	0	0	0	0	0	0	0	0	0	0	0	0	0	1	1	1	1	2	1	1	0	0	0	0	0	0	0	0	1	1	0	0	0	0	0	0	0	0	0	1	2	1
POORLY CHARACTERIZED	General function prediction only	ATP-utilizing enzymes of the PP-loop superfamily	COG1606	0	0	0	0	0	0	0	0	0	0	0	0	0	0	0	0	0	0	0	0	0	0	1	1	0	0	0	0	0	0	0	0	0	0	0	0	0	0	0	0	0	0	0	0	0	0
METABOLISM	Amino acid transport and metabolism	Chorismate mutase	COG1605	0	0	0	0	0	0	0	0	0	0	0	0	0	0	1	1	0	0	0	0	0	0	0	0	0	0	0	0	0	0	1	1	0	0	1	0	0	0	0	0	0	0	0	0	0	0
POORLY CHARACTERIZED	General function prediction only	ABC-type uncharacterized transport system, duplicated ATPase component	COG4172	1	1	1	1	1	1	1	1	1	1	1	1	0	1	1	1	1	0	0	0	0	0	0	0	0	0	0	0	0	0	0	0	0	0	0	0	0	0	0	0	0	0	0	0	0	0
POORLY CHARACTERIZED	Function unknown	Uncharacterized protein encoded in hypervariable junctions of pilus gene clusters	COG4226	0	0	0	0	0	0	0	0	0	0	0	0	0	0	0	0	0	0	0	0	0	0	0	0	0	0	0	0	0	0	0	0	0	0	0	0	0	0	0	0	0	0	0	0	0	0
POORLY CHARACTERIZED	Function unknown	Uncharacterized conserved protein	COG1756	0	0	0	0	0	0	0	0	0	0	0	0	0	0	0	0	0	0	0	0	0	0	0	1	0	0	0	0	0	0	0	0	0	0	0	0	0	0	0	0	0	0	0	0	0	0
METABOLISM	Amino acid transport and metabolism	ABC-type branched-chain amino acid transport system, permease component	COG4177	0	0	0	0	0	0	0	0	0	0	0	0	0	0	3	2	2	0	0	0	0	0	0	0	0	0	1	1	0	0	1	1	0	0	1	1	2	1	1	0	2	1	1	0	0	0
POORLY CHARACTERIZED	General function prediction only	ABC-type uncharacterized transport system, permease component	COG4174	0	0	0	0	0	0	0	0	0	0	0	0	0	0	1	1	1	0	0	0	0	0	0	0	0	0	0	0	0	0	0	0	0	0	0	0	0	0	0	0	0	0	0	0	0	0
METABOLISM	Amino acid transport and metabolism	ABC-type proline/glycine betaine transport system, ATPase component	COG4175	0	0	0	0	0	0	0	0	0	0	0	0	0	0	5	5	1	0	0	0	0	0	0	0	0	0	0	0	0	0	1	1	0	0	0	0	0	0	0	0	0	0	3	0	0	0
METABOLISM	Amino acid transport and metabolism	Predicted carboxypeptidase	COG2866	0	0	0	0	0	0	0	0	0	0	0	0	0	0	0	0	0	0	0	0	0	0	0	0	0	0	0	0	0	0	0	0	0	0	0	0	0	0	0	0	0	0	0	0	0	0
METABOLISM	Lipid transport and metabolism	Oligoketide cyclase/lipid transport protein	COG2867	1	1	1	1	1	1	1	1	1	1	1	1	1	1	1	1	0	0	0	0	0	0	0	0	1	1	0	0	1	1	0	0	0	0	0	0	0	0	0	0	0	0	1	0	0	0
METABOLISM	Energy production and conversion	Cytochrome b subunit of formate dehydrogenase	COG2864	0	0	0	0	0	0	0	0	0	0	0	0	0	0	0	1	1	0	0	0	0	0	0	0	0	0	0	0	0	0	0	0	0	0	0	0	0	0	0	0	0	0	0	0	0	0
POORLY CHARACTERIZED	General function prediction only	Predicted unsaturated glucuronyl hydrolase involved in regulation of bacterial surface properties, and related proteins	COG4225	0	0	0	0	0	0	0	0	0	0	0	0	0	0	0	0	0	0	0	0	0	0	0	0	0	0	0	0	0	0	0	0	0	0	0	1	0	0	0	1	1	0	0	0	0	0
POORLY CHARACTERIZED	Function unknown	Predicted membrane protein	COG2862	0	0	0	0	0	0	0	0	0	0	0	0	0	0	0	0	0	0	1	1	0	0	0	0	0	0	1	0	0	0	0	0	0	0	0	1	1	1	1	1	1	1	0	0	0	0
METABOLISM	Energy production and conversion	Cytochrome c553	COG2863	1	1	1	1	1	1	1	1	1	1	1	1	1	1	0	0	0	0	0	0	0	0	0	0	1	1	0	0	2	2	0	0	0	0	1	0	0	0	0	0	0	0	1	0	1	1
POORLY CHARACTERIZED	Function unknown	Predicted membrane protein	COG2860	0	0	0	0	0	0	0	0	0	0	0	0	0	0	0	0	0	0	0	0	0	0	1	1	0	0	1	1	0	0	0	0	0	0	0	1	1	1	1	1	0	1	0	0	1	0
POORLY CHARACTERIZED	Function unknown	Uncharacterized protein conserved in bacteria	COG2861	0	0	0	0	0	0	0	0	0	0	0	0	0	0	1	1	0	0	0	0	0	0	0	0	0	0	0	0	0	0	0	0	0	0	0	0	0	0	0	0	0	0	0	0	0	0
METABOLISM	Energy production and conversion	Na+-transporting NADH:ubiquinone oxidoreductase, subunit NqrC	COG2869	1	1	1	1	0	1	1	1	1	1	1	1	1	1	0	0	0	1	1	1	1	1	0	0	0	0	0	0	1	1	0	0	1	0	0	0	0	0	0	0	0	0	0	1	1	1
CELLULAR PROCESSES AND SIGNALING	Posttranslational modification, protein turnover, chaperones	Hydrogenase maturation factor	COG0068	0	0	0	0	0	0	0	0	0	0	0	0	0	0	0	0	0	0	0	0	0	1	0	0	0	0	0	0	0	0	0	0	0	0	0	0	0	0	0	0	0	0	0	0	0	0
CELLULAR PROCESSES AND SIGNALING	Posttranslational modification, protein turnover, chaperones	Glutathione peroxidase	COG0386	2	2	2	2	2	2	2	2	2	1	2	2	2	1	1	2	1	1	1	1	1	1	0	0	1	1	0	0	1	1	2	1	1	1	1	0	0	0	0	0	0	0	1	1	1	1
METABOLISM	Inorganic ion transport and metabolism	ABC-type phosphate transport system, ATPase component	COG1117	0	0	0	0	0	0	0	0	0	0	0	0	0	0	1	1	1	1	1	1	0	0	0	1	1	1	1	1	1	1	1	1	0	0	1	1	1	0	1	1	0	1	0	0	0	0
METABOLISM	Energy production and conversion	Fe-S-cluster-containing hydrogenase components 1	COG0437	0	0	0	0	0	0	0	0	0	0	0	0	0	0	0	1	2	1	1	1	1	0	0	0	0	0	0	0	0	0	0	0	0	1	0	0	0	0	0	0	0	0	0	1	1	1
METABOLISM	Amino acid transport and metabolism	Na+/alanine symporter	COG1115	2	2	1	1	2	1	3	2	2	1	1	2	2	1	0	0	0	1	1	1	0	0	0	0	1	1	0	0	2	3	0	0	0	0	0	0	0	0	0	0	0	0	0	1	1	0
METABOLISM	Amino acid transport and metabolism	Branched-chain amino acid permeases	COG1114	0	0	0	0	0	0	0	0	0	0	0	0	0	0	0	0	0	0	0	0	0	0	0	0	0	0	0	0	0	0	0	0	0	0	0	0	0	0	0	0	0	0	0	0	1	0
INFORMATION STORAGE AND PROCESSING	Replication, recombination and repair	ERCC4-like helicases	COG1111	0	0	0	0	0	0	0	0	0	0	0	0	0	0	0	0	0	0	0	0	0	0	1	1	0	0	0	0	0	0	0	0	0	0	0	0	0	0	0	0	0	0	0	0	0	0
POORLY CHARACTERIZED	General function prediction only	Predicted amidohydrolase	COG0388	0	0	0	0	0	0	0	0	0	0	0	0	0	0	2	3	2	1	1	1	2	2	1	1	1	0	0	0	2	2	4	2	0	1	3	1	1	0	0	0	0	1	1	0	2	2
METABOLISM	Inorganic ion transport and metabolism	ABC-type molybdenum transport system, ATPase component/photorepair protein PhrA	COG1119	0	0	0	0	0	0	0	0	0	0	0	0	0	0	0	0	0	0	0	0	0	0	0	0	0	0	1	1	0	0	0	0	0	0	0	1	2	1	0	0	2	1	0	0	0	0
POORLY CHARACTERIZED	General function prediction only	Uncharacterized membrane protein, required for colicin V production	COG1286	1	1	1	1	1	1	1	1	0	1	1	1	1	1	1	0	0	1	1	1	0	0	0	0	0	1	0	0	1	1	0	0	0	0	0	0	0	0	0	0	0	0	1	1	1	0
POORLY CHARACTERIZED	Function unknown	Uncharacterized membrane protein	COG1285	0	0	0	0	0	0	0	0	0	0	0	0	0	0	0	0	0	0	0	0	0	0	0	0	0	0	0	0	0	0	0	0	0	0	0	0	0	0	0	0	0	0	0	0	0	0
METABOLISM	Inorganic ion transport and metabolism	Na+/phosphate symporter	COG1283	0	0	0	0	0	0	0	0	0	0	0	0	0	0	1	1	1	1	1	1	0	0	0	0	0	0	0	0	0	0	0	0	0	0	0	0	0	0	0	0	0	0	0	0	0	0
METABOLISM	Energy production and conversion	NAD/NADP transhydrogenase beta subunit	COG1282	1	1	1	1	1	1	1	1	1	1	1	1	1	1	1	0	1	0	0	0	1	1	0	0	0	2	1	1	2	2	0	0	0	0	0	0	1	1	0	1	0	1	0	0	0	0
CELLULAR PROCESSES AND SIGNALING	Posttranslational modification, protein turnover, chaperones	Disulfide bond chaperones of the HSP33 family	COG1281	0	0	0	0	0	0	0	0	0	0	0	0	0	0	0	1	1	0	0	0	0	0	0	0	0	0	0	0	1	1	0	0	0	0	0	0	0	0	0	0	0	0	0	0	0	0
METABOLISM	Amino acid transport and metabolism	Putative threonine efflux protein	COG1280	1	1	1	1	1	1	0	1	1	1	1	1	1	1	2	1	1	0	0	0	0	0	1	1	0	0	2	0	3	3	0	1	0	0	0	0	0	1	0	0	0	1	2	1	2	0
POORLY CHARACTERIZED	Function unknown	Uncharacterized protein conserved in bacteria	COG4380	0	1	0	0	0	0	1	0	0	0	0	0	0	0	0	0	0	0	0	0	0	0	0	0	0	0	0	0	0	0	0	0	0	0	0	0	0	0	0	0	0	0	0	0	0	0
METABOLISM	Nucleotide transport and metabolism	Formate-dependent phosphoribosylglycinamide formyltransferase (GAR transformylase)	COG0027	0	0	0	0	0	0	0	0	0	0	0	0	0	0	0	0	0	1	1	1	0	0	0	0	1	1	0	0	1	1	0	0	0	0	0	0	0	0	0	0	0	0	0	1	1	1
METABOLISM	Amino acid transport and metabolism	Threonine aldolase	COG2008	0	0	0	0	0	0	0	0	0	0	0	0	0	0	1	2	1	0	0	0	0	1	0	0	0	0	1	0	1	1	1	1	0	1	1	1	0	1	0	1	1	1	2	1	1	1
METABOLISM	Energy production and conversion	Succinate dehydrogenase/fumarate reductase, cytochrome b subunit	COG2009	0	0	0	0	0	0	0	0	0	0	0	0	0	0	1	1	0	0	0	0	0	0	0	0	1	0	0	0	1	1	0	0	0	0	0	0	0	0	0	0	0	0	1	0	0	0
POORLY CHARACTERIZED	Function unknown	Uncharacterized protein conserved in bacteria	COG2001	1	1	1	1	1	1	1	1	1	1	1	1	1	1	1	1	0	1	1	1	1	0	0	0	1	1	1	1	1	1	1	1	1	1	1	1	2	1	1	1	2	1	1	1	1	1
INFORMATION STORAGE AND PROCESSING	Transcription	Regulators of stationary/sporulation gene expression	COG2002	0	0	0	0	0	0	0	0	0	0	0	0	0	0	0	0	0	0	0	0	0	0	0	0	0	0	0	0	0	0	0	0	0	0	0	0	1	1	0	0	1	1	0	0	0	0
INFORMATION STORAGE AND PROCESSING	Replication, recombination and repair	DNA repair proteins	COG2003	0	0	0	0	0	0	0	0	0	0	0	0	0	0	0	0	0	0	0	0	1	1	0	0	0	0	0	0	1	1	0	0	1	1	0	0	0	0	0	0	0	0	0	1	1	1
INFORMATION STORAGE AND PROCESSING	Translation, ribosomal structure and biogenesis	Ribosomal protein S8E	COG2007	0	0	0	0	0	0	0	0	0	0	0	0	0	0	0	0	0	0	0	0	0	0	1	1	0	0	0	0	0	0	0	0	0	0	0	0	0	0	0	0	0	0	0	0	0	0
CELLULAR PROCESSES AND SIGNALING	Cell wall/membrane/envelope biogenesis	Predicted sugar isomerase	COG4952	0	0	0	0	0	0	0	0	0	0	0	0	0	0	1	1	1	0	0	0	0	0	0	0	0	0	0	0	0	0	0	0	0	0	0	0	0	0	0	0	0	0	0	0	1	0
POORLY CHARACTERIZED	General function prediction only	Integral membrane protein (PIN domain superfamily)	COG4956	0	0	0	0	0	0	0	0	0	0	0	0	0	0	0	0	0	0	0	0	0	0	0	0	0	0	0	0	0	0	0	0	0	0	0	0	0	0	0	0	0	0	0	0	0	0
CELLULAR PROCESSES AND SIGNALING	Posttranslational modification, protein turnover, chaperones	Type IV secretory pathway, protease TraF	COG4959	0	0	0	0	0	1	0	0	0	0	0	0	0	0	0	0	0	0	0	0	0	0	0	0	0	0	0	0	0	0	0	0	0	0	0	0	0	0	0	0	0	0	0	0	0	0
METABOLISM	Energy production and conversion	NAD/NADP transhydrogenase alpha subunit	COG3288	1	1	1	1	1	1	1	1	1	1	1	1	1	1	1	1	1	0	0	0	0	1	0	0	1	1	1	1	2	2	0	0	0	0	0	0	0	0	1	0	0	1	0	0	0	0
METABOLISM	Secondary metabolites biosynthesis, transport and catabolism	Transcriptional activator of acetoin/glycerol metabolism	COG3284	0	0	0	0	0	0	0	0	0	0	0	0	0	0	1	1	1	0	0	0	0	0	0	0	0	0	0	0	0	0	0	0	0	0	0	0	0	0	0	0	0	0	0	0	0	0
POORLY CHARACTERIZED	Function unknown	Uncharacterized conserved protein	COG3287	0	0	0	0	0	0	0	0	0	0	0	0	0	0	0	0	0	0	0	0	0	1	0	0	0	0	0	0	0	0	0	0	0	0	0	0	0	0	0	0	0	0	0	0	0	0
POORLY CHARACTERIZED	Function unknown	Uncharacterized conserved protein	COG2135	0	0	0	0	0	0	0	0	0	0	0	0	0	0	0	0	0	0	0	0	0	1	0	0	0	0	1	0	0	0	0	0	0	1	1	1	1	1	1	1	1	1	0	0	0	1
POORLY CHARACTERIZED	General function prediction only	Uncharacterized protein conserved in bacteria	COG2137	1	1	1	1	1	1	1	0	1	1	1	1	1	1	0	0	0	1	0	0	1	1	0	0	1	1	1	0	1	1	0	0	0	0	0	1	1	1	1	0	0	1	0	1	0	1
POORLY CHARACTERIZED	General function prediction only	Putative NADP-dependent oxidoreductases	COG2130	1	1	1	1	1	1	0	1	1	1	1	1	1	1	0	0	0	0	0	0	0	0	0	0	0	0	0	0	5	6	0	0	0	0	0	0	0	0	0	0	0	0	0	0	0	0
METABOLISM	Nucleotide transport and metabolism	Deoxycytidylate deaminase	COG2131	0	0	0	0	0	0	0	0	0	0	0	0	0	0	0	0	0	1	1	1	0	0	1	1	0	0	0	0	0	0	0	0	1	0	0	0	0	0	0	0	0	0	0	1	1	1
METABOLISM	Secondary metabolites biosynthesis, transport and catabolism	Putative multicopper oxidases	COG2132	0	0	0	0	0	0	0	0	0	0	0	0	0	0	0	0	0	0	0	0	0	0	1	1	0	0	0	0	0	0	0	0	0	0	0	0	0	0	0	0	0	0	0	0	0	0
METABOLISM	Carbohydrate transport and metabolism	Glucose/sorbosone dehydrogenases	COG2133	1	2	0	1	2	0	1	1	2	0	1	2	1	1	0	0	0	0	0	0	0	2	2	2	1	2	1	0	1	1	0	0	0	0	0	1	1	1	1	1	1	1	1	2	1	0
POORLY CHARACTERIZED	Function unknown	Uncharacterized conserved protein	COG5607	0	0	0	0	0	0	0	0	0	0	0	0	0	0	0	0	0	0	0	0	0	0	0	0	0	0	0	0	0	0	0	0	0	0	0	0	0	0	0	0	0	0	0	0	0	0
POORLY CHARACTERIZED	Function unknown	Predicted small integral membrane protein	COG5605	0	0	0	0	0	0	0	0	0	0	0	0	0	0	1	1	0	0	0	0	0	0	0	0	0	0	0	0	0	0	0	0	0	0	0	0	0	0	0	0	0	0	0	0	0	0
POORLY CHARACTERIZED	Function unknown	Uncharacterized conserved protein	COG2138	0	0	0	0	0	0	0	0	0	0	0	0	0	0	0	0	0	0	0	0	0	0	0	1	0	0	0	0	0	0	0	0	0	0	0	0	0	0	0	0	0	0	0	0	0	0
INFORMATION STORAGE AND PROCESSING	Translation, ribosomal structure and biogenesis	Ribosomal protein L21E	COG2139	0	0	0	0	0	0	0	0	0	0	0	0	0	0	0	0	0	0	0	0	0	0	1	1	0	0	0	0	0	0	0	0	0	0	0	0	0	0	0	0	0	0	0	0	0	0
METABOLISM	Energy production and conversion	Isocitrate dehydrogenases	COG0538	1	1	0	1	1	1	1	1	1	0	1	1	1	1	0	0	0	1	0	1	1	1	0	0	1	1	0	1	1	1	1	1	1	1	1	0	1	1	0	0	1	1	2	0	0	1
METABOLISM	Carbohydrate transport and metabolism	Predicted phosphoglycerate mutase, AP superfamily	COG3635	0	0	0	0	0	0	0	0	0	0	0	0	0	0	0	0	0	0	0	0	0	0	0	1	0	0	0	0	0	0	0	0	0	0	0	0	0	0	0	0	0	0	0	0	0	0
METABOLISM	Energy production and conversion	Na+-transporting methylmalonyl-CoA/oxaloacetate decarboxylase, gamma subunit	COG3630	0	0	0	0	0	0	0	0	0	0	0	0	0	0	0	0	0	0	0	0	0	0	0	0	0	0	0	0	1	1	0	0	0	0	0	0	0	0	0	0	0	0	0	0	0	0
METABOLISM	Carbohydrate transport and metabolism	Type II secretory pathway, pullulanase PulA and related glycosidases	COG1523	0	0	0	0	0	0	0	0	0	0	0	0	0	0	0	0	0	0	0	0	1	1	0	0	0	0	1	1	0	0	0	0	0	0	0	0	0	1	1	1	0	1	0	0	0	0
POORLY CHARACTERIZED	General function prediction only	TRAP-type uncharacterized transport system, periplasmic component	COG2358	0	0	0	0	0	0	0	0	0	0	0	0	0	0	3	2	2	0	0	0	0	0	0	0	0	0	0	0	0	0	0	0	0	0	0	0	0	0	0	0	0	0	1	0	0	0
POORLY CHARACTERIZED	Function unknown	Predicted membrane protein	COG2259	2	1	1	1	2	0	3	2	2	1	1	1	2	2	1	1	0	0	0	0	0	1	1	1	0	2	1	0	1	1	0	0	1	1	0	0	0	0	0	0	0	0	0	1	0	1
POORLY CHARACTERIZED	Function unknown	Predicted membrane protein	COG3356	0	0	0	0	0	0	0	0	0	0	0	0	0	0	0	0	0	0	0	0	0	0	1	1	0	0	0	0	0	0	0	0	0	0	0	0	0	0	0	0	0	0	0	0	0	0
POORLY CHARACTERIZED	Function unknown	Uncharacterized conserved protein	COG3350	0	0	0	0	0	0	0	0	0	0	0	0	0	0	0	0	0	0	0	0	0	0	0	1	0	0	0	0	0	0	0	0	0	0	0	0	0	0	0	0	0	0	0	0	0	0
POORLY CHARACTERIZED	General function prediction only	Predicted nuclease (RecB family)	COG2251	0	0	0	0	0	0	0	0	0	0	0	0	0	0	0	0	0	0	0	0	0	0	0	0	0	0	0	0	0	0	1	1	0	0	0	0	0	0	0	0	0	0	0	0	0	0
CELLULAR PROCESSES AND SIGNALING	Posttranslational modification, protein turnover, chaperones	Alkyl hydroperoxide reductase, large subunit	COG3634	0	0	0	0	0	0	0	0	0	0	0	0	0	0	0	0	0	0	0	0	0	0	0	0	1	1	0	0	1	1	0	0	0	0	0	0	0	0	0	0	0	0	0	0	0	0
POORLY CHARACTERIZED	Function unknown	Uncharacterized conserved protein	COG2253	0	0	0	0	0	0	0	0	0	0	0	0	0	0	0	0	0	0	0	0	0	1	0	0	0	0	0	0	0	0	0	0	0	0	0	0	0	0	0	0	0	0	0	0	0	0
POORLY CHARACTERIZED	General function prediction only	Permeases	COG2252	0	0	0	0	0	0	0	0	0	0	0	0	0	0	0	0	0	0	0	0	0	0	0	0	0	0	1	1	1	1	0	0	0	0	0	1	1	0	1	1	1	1	1	0	0	0
INFORMATION STORAGE AND PROCESSING	Replication, recombination and repair	Holliday junction resolvasome, helicase subunit	COG2255	0	0	0	0	0	0	0	0	0	0	0	0	0	0	1	1	1	1	1	1	1	1	0	0	1	2	1	1	1	1	1	1	1	1	1	0	1	1	1	1	1	1	0	1	1	1
POORLY CHARACTERIZED	Function unknown	Uncharacterized homolog of the cytoplasmic domain of flagellar protein FhlB	COG2257	0	0	0	0	0	0	0	0	0	0	0	0	0	0	0	0	0	0	0	0	0	0	0	0	0	0	0	0	1	1	0	0	0	0	0	0	0	0	0	0	0	0	0	0	0	0
POORLY CHARACTERIZED	Function unknown	Uncharacterized conserved protein	COG3358	0	0	0	0	0	0	0	0	0	0	0	0	0	0	0	0	0	0	0	0	0	0	0	0	0	0	0	0	0	0	0	0	0	0	0	0	0	0	0	0	0	0	0	1	1	1
POORLY CHARACTERIZED	Function unknown	Uncharacterized conserved protein	COG3379	0	0	0	0	0	0	0	0	0	0	0	0	0	0	0	0	0	0	0	0	0	1	0	0	0	0	0	0	0	0	0	0	0	0	0	0	0	0	0	0	0	0	0	1	0	0
CELLULAR PROCESSES AND SIGNALING	Signal transduction mechanisms	Phosphate starvation-inducible protein PhoH, predicted ATPase	COG1702	1	1	1	1	1	1	1	1	1	1	1	1	1	1	1	1	1	1	1	0	1	1	0	0	1	1	1	1	1	1	1	1	0	1	1	1	1	0	0	2	0	0	0	1	1	1
METABOLISM	Amino acid transport and metabolism	Putative periplasmic protein kinase ArgK and related GTPases of G3E family	COG1703	0	0	0	0	0	0	0	0	0	0	0	0	0	0	0	0	0	1	1	1	0	2	1	1	0	0	0	0	2	1	1	1	0	0	1	0	0	0	0	0	0	0	0	2	1	1
POORLY CHARACTERIZED	Function unknown	Uncharacterized conserved protein	COG1809	0	0	0	0	0	0	0	0	0	0	0	0	0	0	1	1	1	1	1	0	1	1	0	0	0	0	0	0	0	0	0	0	0	0	0	0	0	0	0	0	0	0	0	0	0	0
POORLY CHARACTERIZED	Function unknown	Predicted membrane protein	COG1808	0	0	0	0	0	0	0	0	0	0	0	0	0	0	0	0	0	0	0	0	0	0	0	0	0	0	0	0	0	0	0	0	0	0	0	0	0	0	0	0	0	0	0	1	1	0
METABOLISM	Energy production and conversion	Cytochrome B561	COG3038	0	0	0	0	0	0	0	0	0	0	0	0	0	0	0	1	1	0	0	0	0	0	0	0	1	1	0	0	1	1	0	0	0	0	0	0	0	0	0	0	0	0	0	0	0	0
POORLY CHARACTERIZED	Function unknown	Uncharacterized protein conserved in archaea	COG1701	0	0	0	0	0	0	0	0	0	0	0	0	0	0	0	0	0	0	0	0	0	0	0	1	0	0	0	0	0	0	0	0	0	0	0	0	0	0	0	0	0	0	0	0	0	0
CELLULAR PROCESSES AND SIGNALING	Cell motility	Flagellar basal-body P-ring protein	COG1706	0	0	0	0	0	0	0	0	0	0	0	0	0	0	0	1	1	0	0	0	0	0	0	0	0	0	0	0	1	1	0	0	0	0	0	0	0	0	0	0	0	0	0	0	0	0
POORLY CHARACTERIZED	General function prediction only	Protein affecting phage T7 exclusion by the F plasmid	COG3030	0	0	0	0	0	0	0	0	0	0	0	0	0	0	1	1	1	0	0	0	0	0	0	0	1	1	0	0	1	1	0	0	0	0	0	0	0	0	0	0	0	0	1	0	0	0
POORLY CHARACTERIZED	General function prediction only	Predicted ATPase	COG3378	0	0	0	0	0	0	0	0	0	0	0	0	0	0	1	1	0	0	0	0	0	0	0	0	0	0	0	0	0	0	0	0	0	0	0	0	0	0	0	0	0	0	0	0	0	0
CELLULAR PROCESSES AND SIGNALING	Cell motility	Flagellar hook-associated protein	COG1256	0	0	0	0	0	0	0	0	0	0	0	0	0	0	1	1	0	0	0	0	0	0	0	0	0	0	0	0	0	1	0	0	0	0	0	0	0	0	0	0	0	0	0	0	0	0
METABOLISM	Lipid transport and metabolism	Acetyl/propionyl-CoA carboxylase, alpha subunit	COG4770	0	1	0	0	1	0	1	0	0	0	1	1	1	1	1	1	0	0	0	0	1	1	1	1	0	0	1	1	2	3	1	1	1	1	0	0	0	0	0	0	0	0	0	1	1	1
METABOLISM	Inorganic ion transport and metabolism	Outer membrane receptor for ferrienterochelin and colicins	COG4771	0	0	0	0	0	0	0	0	0	0	0	0	0	0	0	0	0	0	0	1	2	0	0	0	0	0	0	0	0	1	0	0	1	1	0	0	0	0	0	0	0	0	0	1	0	0
METABOLISM	Inorganic ion transport and metabolism	Outer membrane receptor for Fe3+-dicitrate	COG4772	1	0	1	1	1	0	2	1	0	1	0	0	1	0	0	0	0	0	0	0	1	1	0	0	0	0	0	0	0	0	0	0	0	0	0	0	0	0	0	0	0	0	0	1	1	0
CELLULAR PROCESSES AND SIGNALING	Cell motility	Muramidase (flagellum-specific)	COG1705	0	0	0	0	0	0	0	0	0	0	0	0	0	0	0	0	0	0	0	0	1	1	0	0	0	0	0	0	0	0	0	0	0	1	0	0	0	0	0	0	0	0	0	1	1	1
CELLULAR PROCESSES AND SIGNALING	Cell wall/membrane/envelope biogenesis	Outer membrane protein/protective antigen OMA87	COG4775	1	1	1	1	1	1	1	1	1	1	1	1	1	1	1	1	0	1	1	0	2	3	0	0	1	1	0	0	1	1	0	0	1	2	0	0	0	0	0	0	0	0	1	1	2	2
INFORMATION STORAGE AND PROCESSING	Translation, ribosomal structure and biogenesis	Predicted pseudouridylate synthase	COG1258	0	0	0	0	0	0	0	0	0	0	0	0	0	0	0	0	0	0	0	0	0	0	1	1	0	0	0	0	0	0	0	0	0	0	0	0	0	0	0	0	0	0	0	0	0	0
METABOLISM	Inorganic ion transport and metabolism	Cytochrome c peroxidase	COG1858	0	0	0	0	0	0	0	0	0	0	0	0	0	0	1	1	1	1	1	1	3	4	0	0	0	0	0	0	1	1	0	0	1	2	0	0	0	0	0	0	0	0	0	2	1	2
CELLULAR PROCESSES AND SIGNALING	Cell wall/membrane/envelope biogenesis	ADP-heptose synthase, bifunctional sugar kinase/adenylyltransferase	COG2870	0	0	0	0	0	0	0	0	0	0	0	0	0	0	0	0	0	1	0	1	1	1	0	0	1	1	0	0	0	0	0	0	0	0	0	0	0	0	0	0	0	0	0	0	0	0
POORLY CHARACTERIZED	General function prediction only	ATPase (PilT family)	COG1855	0	0	0	0	0	0	0	0	0	0	0	0	0	0	0	0	0	0	0	0	0	0	1	1	0	0	0	0	0	0	0	0	0	0	0	0	0	0	0	0	0	0	0	0	0	0
POORLY CHARACTERIZED	General function prediction only	Conserved protein/domain typically associated with flavoprotein oxygenases, DIM6/NTAB family	COG1853	1	1	1	1	1	1	1	1	1	1	1	1	1	1	4	5	3	2	1	1	2	2	0	0	0	0	0	0	0	1	0	1	0	1	1	0	0	0	0	0	0	0	0	2	2	0
METABOLISM	Carbohydrate transport and metabolism	Ribulose 1,5-bisphosphate carboxylase, large subunit	COG1850	0	0	0	0	0	0	0	0	0	0	0	0	0	0	0	0	0	0	0	0	0	0	0	0	0	0	0	0	0	0	0	0	0	0	0	0	0	0	0	0	0	0	0	0	0	0
POORLY CHARACTERIZED	General function prediction only	Predicted metal-dependent hydrolases related to alanyl-tRNA synthetase HxxxH domain	COG2872	0	0	0	0	0	0	0	0	0	0	0	0	0	0	1	1	1	0	0	0	0	0	0	0	0	0	0	0	0	0	0	0	0	0	0	0	0	0	0	0	0	0	0	0	0	0
METABOLISM	Amino acid transport and metabolism	Selenophosphate synthase	COG0709	0	0	0	0	0	0	0	0	0	0	0	0	0	0	0	1	0	0	0	0	0	0	0	0	0	0	0	0	1	1	0	0	0	1	0	0	0	0	0	0	0	0	0	0	0	1
INFORMATION STORAGE AND PROCESSING	Replication, recombination and repair	Exonuclease III	COG0708	1	1	0	1	1	0	1	0	1	0	1	1	0	1	1	2	2	1	1	1	0	1	0	0	2	2	0	0	0	1	0	1	2	2	0	0	0	0	0	0	0	0	0	1	1	2
METABOLISM	Coenzyme transport and metabolism	Pyridoxamine-phosphate oxidase	COG0259	1	1	0	0	1	1	1	1	1	1	1	1	1	1	0	1	0	0	1	1	1	1	0	0	0	0	1	1	1	1	0	1	1	1	0	0	1	0	0	0	0	1	1	1	1	1
INFORMATION STORAGE AND PROCESSING	Replication, recombination and repair	5'-3' exonuclease (including N-terminal domain of PolI)	COG0258	0	0	0	0	0	0	0	0	0	0	0	0	0	0	1	1	0	1	0	0	1	0	0	1	1	0	1	1	1	1	1	0	0	1	1	2	1	1	1	1	1	1	0	0	0	0
POORLY CHARACTERIZED	General function prediction only	Uncharacterized membrane protein (homolog of Drosophila rhomboid)	COG0705	2	2	1	1	2	0	1	1	2	0	2	1	0	1	1	1	0	2	2	2	1	3	0	1	0	0	1	1	1	1	1	1	1	0	1	0	2	1	0	1	0	0	0	4	4	2
INFORMATION STORAGE AND PROCESSING	Translation, ribosomal structure and biogenesis	Ribosomal protein L18	COG0256	1	1	1	1	1	1	1	1	1	1	1	1	1	1	1	1	1	1	1	1	1	0	1	1	1	1	1	1	1	1	1	1	1	1	1	1	1	1	1	1	1	1	1	1	1	1
INFORMATION STORAGE AND PROCESSING	Translation, ribosomal structure and biogenesis	Ribosomal protein L29	COG0255	1	1	1	1	1	1	1	1	1	1	1	1	0	1	1	1	0	0	0	0	1	1	0	0	1	1	1	1	1	1	1	1	0	0	1	1	1	1	1	1	1	1	0	1	1	0
INFORMATION STORAGE AND PROCESSING	Translation, ribosomal structure and biogenesis	Ribosomal protein L31	COG0254	1	1	1	1	1	1	0	1	1	1	1	1	1	1	1	1	1	1	1	1	0	1	0	0	1	1	1	0	1	1	1	1	1	1	1	0	1	1	1	0	1	1	1	1	0	1
POORLY CHARACTERIZED	General function prediction only	Predicted permeases	COG0701	0	0	0	0	0	0	0	0	0	0	0	0	0	0	0	0	0	0	0	0	0	0	0	0	0	0	0	0	1	1	0	0	0	0	0	0	0	0	0	0	0	0	0	0	0	0
METABOLISM	Amino acid transport and metabolism	L-asparaginase/archaeal Glu-tRNAGln amidotransferase subunit D	COG0252	0	0	0	0	0	0	0	0	0	0	0	0	0	0	0	0	0	0	1	1	0	0	0	1	0	0	0	0	0	0	0	0	0	1	0	0	0	0	0	0	0	0	0	1	1	1
INFORMATION STORAGE AND PROCESSING	Translation, ribosomal structure and biogenesis	Putative translation initiation inhibitor, yjgF family	COG0251	1	1	1	1	1	1	1	1	1	1	1	1	1	1	5	4	5	2	2	1	2	3	1	1	1	1	1	1	1	1	1	1	2	0	1	1	0	0	1	1	1	0	1	2	3	2
INFORMATION STORAGE AND PROCESSING	Transcription	Transcription antiterminator	COG0250	1	1	1	2	2	1	1	1	1	1	1	2	1	2	1	1	1	1	0	0	2	2	1	1	1	1	1	1	2	2	0	0	1	0	1	1	1	1	0	1	1	1	1	1	1	1
METABOLISM	Amino acid transport and metabolism	Succinylarginine dihydrolase	COG3724	1	1	1	1	1	1	1	1	1	1	1	1	1	1	0	0	0	0	0	0	0	0	0	0	0	0	0	0	0	0	0	0	0	0	0	0	0	0	0	0	0	0	0	0	0	0
CELLULAR PROCESSES AND SIGNALING	Defense mechanisms	Membrane protein required for beta-lactamase induction	COG3725	0	0	0	0	0	0	0	0	0	0	0	0	0	0	0	0	0	0	0	0	0	0	0	0	0	0	0	0	0	0	0	0	0	0	0	0	0	0	0	0	0	0	0	0	0	0
METABOLISM	Energy production and conversion	Aerobic-type carbon monoxide dehydrogenase, middle subunit CoxM/CutM homologs	COG1319	0	0	0	0	0	0	0	0	0	0	0	0	0	0	0	1	0	0	0	0	0	0	0	0	0	0	0	0	0	0	2	2	0	0	1	0	0	0	0	0	0	0	0	0	0	0
METABOLISM	Inorganic ion transport and metabolism	Sulfate permease and related transporters (MFS superfamily)	COG0659	0	0	0	0	0	0	0	0	0	0	0	0	0	0	2	2	2	0	0	0	1	2	0	0	1	1	0	0	2	2	0	0	1	1	0	0	0	0	0	0	0	0	1	4	2	2
POORLY CHARACTERIZED	General function prediction only	Predicted membrane metal-binding protein	COG0658	0	0	0	0	0	0	0	0	0	0	0	0	0	0	0	0	0	1	1	1	1	0	0	0	0	0	0	0	0	0	1	1	0	0	0	0	0	0	0	0	0	0	0	1	1	0
METABOLISM	Nucleotide transport and metabolism	Dihydroorotase	COG0418	0	0	0	0	0	0	0	0	0	0	0	0	0	0	1	1	0	0	0	0	0	0	0	0	1	1	0	0	1	1	0	0	0	0	0	0	0	0	0	0	0	0	0	0	0	0
POORLY CHARACTERIZED	Function unknown	Uncharacterized protein conserved in bacteria	COG3098	0	0	0	0	0	0	0	0	0	0	0	0	0	0	0	0	0	0	0	0	0	0	0	0	0	0	0	0	1	1	0	0	0	0	0	0	0	0	0	0	0	0	0	0	0	0
METABOLISM	Amino acid transport and metabolism	ABC-type branched-chain amino acid transport systems, ATPase component	COG0411	0	0	0	0	0	0	0	0	0	0	0	0	0	0	4	2	3	0	0	0	0	0	0	0	0	0	2	2	0	0	1	1	0	0	1	1	2	1	0	0	3	1	4	0	0	0
METABOLISM	Amino acid transport and metabolism	ABC-type branched-chain amino acid transport systems, ATPase component	COG0410	0	0	0	0	0	0	0	0	0	0	0	0	0	0	4	3	3	0	0	0	0	0	0	0	0	0	2	1	0	0	1	1	0	0	1	0	2	2	1	2	1	1	5	0	0	0
METABOLISM	Coenzyme transport and metabolism	Ketopantoate hydroxymethyltransferase	COG0413	0	0	0	0	0	0	0	0	0	0	0	0	0	0	3	2	1	0	1	0	1	0	0	1	1	1	1	0	1	1	1	1	0	1	0	0	2	0	1	1	3	1	2	1	1	1
METABOLISM	Secondary metabolites biosynthesis, transport and catabolism	Dienelactone hydrolase and related enzymes	COG0412	1	3	1	2	2	1	3	1	2	1	3	3	2	2	1	1	1	0	0	0	1	1	0	0	1	1	0	0	0	0	2	2	0	0	2	0	0	0	0	0	0	0	0	0	0	0
INFORMATION STORAGE AND PROCESSING	Replication, recombination and repair	Deoxyribodipyrimidine photolyase	COG0415	1	1	1	0	1	1	1	1	1	1	1	1	0	1	2	1	2	0	0	1	2	2	0	1	1	2	1	1	1	2	1	1	1	2	1	0	1	1	1	1	1	1	1	1	1	2
METABOLISM	Coenzyme transport and metabolism	Panthothenate synthetase	COG0414	0	0	0	0	0	0	0	0	0	0	0	0	0	0	1	1	0	1	1	1	1	1	0	0	1	1	1	1	1	1	1	1	1	1	0	0	1	0	0	0	1	1	1	1	1	1
INFORMATION STORAGE AND PROCESSING	Replication, recombination and repair	DNA polymerase elongation subunit (family B)	COG0417	0	0	0	0	0	0	0	0	0	0	0	0	0	0	0	0	0	0	0	0	0	0	1	1	0	0	0	0	0	0	0	0	0	0	0	0	0	0	0	0	0	0	0	0	0	0
METABOLISM	Lipid transport and metabolism	Fatty acid/phospholipid biosynthesis enzyme	COG0416	0	0	0	0	0	0	0	0	0	0	0	0	0	0	1	1	1	2	1	1	0	0	0	0	1	1	0	0	1	1	0	0	0	0	1	0	0	0	0	0	0	0	1	0	0	0
METABOLISM	Inorganic ion transport and metabolism	ABC-type nitrate/sulfonate/bicarbonate transport system, ATPase component	COG1116	0	0	0	0	0	0	0	0	0	0	0	0	0	0	4	4	4	0	0	0	0	0	1	1	0	0	0	0	0	0	1	2	0	0	3	0	0	0	0	0	0	0	3	0	0	0
METABOLISM	Nucleotide transport and metabolism	Nucleoside 2-deoxyribosyltransferase	COG3613	0	0	0	0	0	0	0	0	0	0	0	0	0	0	0	0	0	0	0	0	0	0	0	0	0	0	0	0	0	0	0	0	0	0	1	0	0	0	0	0	0	0	0	0	0	0
METABOLISM	Carbohydrate transport and metabolism	Exo-beta-1,3-glucanase	COG5309	0	0	0	0	0	0	0	0	0	0	0	0	0	0	0	0	0	0	0	0	0	1	0	0	0	0	0	0	0	0	0	0	0	0	0	0	0	0	0	0	0	0	0	1	2	0
METABOLISM	Amino acid transport and metabolism	Predicted amino acid aldolase or racemase	COG3616	0	0	0	0	0	0	0	0	0	0	0	0	0	0	0	0	0	0	0	0	0	0	0	0	0	0	0	0	0	0	1	1	0	0	1	0	0	0	0	0	0	0	0	0	0	0
POORLY CHARACTERIZED	General function prediction only	Predicted metal-dependent hydrolase of the TIM-barrel fold	COG3618	0	0	0	0	0	0	0	0	0	0	0	0	0	0	1	1	1	0	0	0	0	0	0	0	0	0	0	0	0	1	0	0	0	0	0	0	0	0	0	0	0	0	0	0	0	0
CELLULAR PROCESSES AND SIGNALING	Signal transduction mechanisms	Response regulator consisting of a CheY-like receiver domain and a Fis-type HTH domain	COG4567	0	0	0	0	0	0	0	0	0	0	0	0	0	0	1	1	1	0	0	0	0	0	0	0	0	0	0	0	0	0	0	0	0	0	0	0	0	0	0	0	0	0	0	0	0	0
CELLULAR PROCESSES AND SIGNALING	Intracellular trafficking, secretion, and vesicular transport	Preprotein translocase subunit SecG	COG1314	1	0	1	0	1	1	0	1	1	1	1	1	1	1	0	0	0	0	0	0	0	0	0	0	1	1	0	0	0	0	0	0	0	0	0	0	0	0	0	0	0	0	1	0	0	0
INFORMATION STORAGE AND PROCESSING	Translation, ribosomal structure and biogenesis	Ribosomal protein S13	COG0099	1	1	1	1	1	1	1	1	1	1	1	1	1	1	1	1	1	1	1	1	1	1	1	1	1	1	1	1	1	1	1	1	1	1	1	1	1	1	1	1	0	1	1	1	1	1
INFORMATION STORAGE AND PROCESSING	Translation, ribosomal structure and biogenesis	Ribosomal protein S5	COG0098	1	1	1	1	1	1	0	1	1	1	1	1	1	1	1	1	1	1	1	1	0	1	1	1	1	1	1	0	1	1	1	1	1	1	1	1	1	1	1	1	1	1	1	1	1	1
METABOLISM	Coenzyme transport and metabolism	Lipoate-protein ligase A	COG0095	0	0	0	0	0	0	0	0	0	0	0	0	0	0	0	0	0	0	0	0	0	0	0	0	0	0	0	0	0	0	1	1	0	0	1	0	0	0	0	0	0	0	0	0	0	0
INFORMATION STORAGE AND PROCESSING	Translation, ribosomal structure and biogenesis	Ribosomal protein L5	COG0094	1	1	1	1	1	1	1	1	1	1	1	1	1	1	1	1	1	1	1	1	1	1	1	1	1	0	1	0	1	1	1	2	1	1	1	1	1	1	1	1	1	1	1	1	1	1
INFORMATION STORAGE AND PROCESSING	Translation, ribosomal structure and biogenesis	Ribosomal protein L6P/L9E	COG0097	1	1	1	1	1	1	1	1	1	1	1	1	1	1	1	1	1	1	1	1	1	1	0	1	1	1	1	1	1	1	1	1	1	1	1	0	1	1	1	0	0	1	1	1	1	1
INFORMATION STORAGE AND PROCESSING	Transcription	Predicted nucleic-acid-binding protein implicated in transcription termination	COG2740	0	0	0	0	0	0	0	0	0	0	0	0	0	0	1	1	1	0	0	0	0	0	0	0	0	0	1	0	0	0	0	0	0	0	0	0	0	0	0	0	0	0	0	0	0	0
INFORMATION STORAGE AND PROCESSING	Translation, ribosomal structure and biogenesis	Ribosomal protein L22	COG0091	1	1	1	1	1	1	1	1	1	1	1	1	1	1	1	1	1	1	1	1	1	1	1	1	1	1	1	1	1	1	1	1	1	1	1	1	1	1	1	1	1	1	1	1	1	1
INFORMATION STORAGE AND PROCESSING	Translation, ribosomal structure and biogenesis	Ribosomal protein L2	COG0090	1	1	1	1	1	1	1	1	1	1	1	1	1	1	0	1	1	0	1	1	1	1	1	1	1	0	1	1	1	1	1	1	1	0	1	1	1	1	1	1	1	1	2	1	1	1
INFORMATION STORAGE AND PROCESSING	Translation, ribosomal structure and biogenesis	Ribosomal protein L14	COG0093	1	1	1	1	1	1	1	1	1	1	1	1	1	1	1	1	0	1	1	1	1	1	1	1	1	1	1	0	1	1	1	0	1	1	1	1	1	1	1	1	1	1	1	1	1	1
INFORMATION STORAGE AND PROCESSING	Translation, ribosomal structure and biogenesis	Ribosomal protein S3	COG0092	1	1	1	1	1	1	1	1	1	1	1	1	1	1	1	1	1	1	1	1	1	1	1	1	1	1	1	1	1	1	1	1	1	1	1	1	1	1	1	0	1	1	1	1	1	1
POORLY CHARACTERIZED	Function unknown	Uncharacterized conserved protein	COG5282	0	0	0	0	0	0	0	0	0	0	0	0	0	0	0	0	0	0	0	0	0	0	0	0	0	0	1	1	0	0	1	1	0	0	0	1	1	1	1	1	0	1	0	0	0	0
INFORMATION STORAGE AND PROCESSING	Transcription	Cold shock proteins	COG1278	0	0	0	0	0	0	0	0	0	0	0	0	0	0	2	3	2	1	0	1	1	0	1	1	2	1	2	1	1	1	1	2	0	0	2	1	1	1	4	1	1	1	1	1	3	1
METABOLISM	Carbohydrate transport and metabolism	Uncharacterized enzymes related to aldose 1-epimerase	COG0676	0	0	0	0	0	0	0	0	0	0	0	0	0	0	0	0	0	0	0	0	0	0	0	0	1	1	0	0	0	0	0	0	0	0	0	0	0	0	0	0	0	0	0	0	0	0
METABOLISM	Lipid transport and metabolism	Membrane-associated phospholipid phosphatase	COG0671	0	0	0	0	0	0	0	0	0	0	0	0	0	0	0	1	0	0	0	0	0	1	0	0	0	0	0	0	0	1	0	0	0	0	0	0	0	0	0	0	0	0	0	0	0	0
POORLY CHARACTERIZED	General function prediction only	Integral membrane protein, interacts with FtsH	COG0670	0	0	0	0	0	0	0	0	0	0	0	0	0	0	1	1	1	0	0	0	0	0	0	0	0	1	0	0	0	1	0	0	0	0	0	0	0	0	0	0	0	0	2	0	0	0
METABOLISM	Secondary metabolites biosynthesis, transport and catabolism	Protein involved in biosynthesis of mitomycin antibiotics/polyketide fumonisin	COG5285	0	0	0	0	0	0	0	0	0	0	0	0	0	0	2	2	2	0	0	0	0	0	0	0	0	0	0	0	0	0	1	2	0	0	1	0	0	0	0	0	0	0	0	0	0	0
METABOLISM	Inorganic ion transport and metabolism	High-affinity Fe2+/Pb2+ permease	COG0672	1	1	1	1	1	1	1	1	1	1	1	1	1	1	0	0	0	0	0	0	1	0	0	0	0	0	0	0	0	0	0	0	0	0	1	0	0	0	0	0	0	0	0	0	0	0
POORLY CHARACTERIZED	General function prediction only	Predicted membrane protein, hemolysin III homolog	COG1272	1	1	1	1	1	0	1	1	1	1	1	1	1	1	0	0	0	0	0	0	1	1	0	0	0	0	1	1	0	0	1	2	0	0	1	0	1	1	0	0	0	0	0	0	1	0
METABOLISM	Coenzyme transport and metabolism	Cobalamin biosynthesis protein CobD/CbiB	COG1270	0	0	0	0	0	0	0	0	0	0	0	0	0	0	1	1	1	0	0	0	0	0	0	1	0	0	0	0	0	0	0	0	0	0	0	0	0	0	0	0	0	0	0	0	0	0
METABOLISM	Energy production and conversion	Cytochrome bd-type quinol oxidase, subunit 1	COG1271	0	0	0	0	0	0	0	0	0	0	0	0	0	0	0	0	0	0	0	0	0	0	0	0	0	0	0	0	0	0	0	0	0	0	0	0	0	0	0	0	0	0	0	0	0	0
METABOLISM	Inorganic ion transport and metabolism	Putative copper export protein	COG1276	0	0	0	0	0	0	0	0	0	0	0	0	0	0	0	0	0	0	0	0	0	0	1	1	0	0	0	0	0	0	0	0	0	0	1	0	0	0	0	0	0	0	0	0	0	0
CELLULAR PROCESSES AND SIGNALING	Posttranslational modification, protein turnover, chaperones	Peroxiredoxin	COG0678	0	2	0	0	2	0	2	0	1	0	1	1	0	0	1	1	0	0	0	0	0	0	0	0	0	0	0	0	1	1	0	0	0	0	0	0	0	0	0	0	0	0	0	0	0	0
METABOLISM	Energy production and conversion	Phosphoenolpyruvate carboxykinase (GTP)	COG1274	0	0	0	0	0	0	0	0	0	0	0	0	0	0	0	0	0	0	0	0	0	0	0	0	0	0	0	0	0	0	0	0	0	0	0	0	0	0	0	0	0	0	0	0	0	0
METABOLISM	Amino acid transport and metabolism	Prephenate dehydratase	COG0077	1	1	1	1	1	1	1	1	1	1	1	1	1	1	1	1	1	0	0	0	1	1	0	1	0	1	1	1	1	1	0	0	0	0	0	1	1	1	1	1	1	1	1	1	1	0
METABOLISM	Amino acid transport and metabolism	Glutamate decarboxylase and related PLP-dependent proteins	COG0076	0	0	0	0	0	0	0	0	0	0	0	0	0	0	1	1	0	1	1	0	1	1	0	0	0	0	1	1	0	0	2	3	0	0	0	2	1	1	1	1	1	1	0	0	0	0
METABOLISM	Amino acid transport and metabolism	Serine-pyruvate aminotransferase/archaeal aspartate aminotransferase	COG0075	0	0	0	0	0	0	0	0	0	0	0	0	0	0	4	3	3	0	0	0	0	0	1	1	0	0	0	0	0	0	0	0	0	0	0	0	0	0	0	0	0	0	0	0	0	0
METABOLISM	Energy production and conversion	Succinyl-CoA synthetase, alpha subunit	COG0074	1	1	1	1	1	1	1	1	1	1	1	1	1	1	1	2	2	1	0	1	1	1	1	1	1	1	1	1	1	1	1	1	1	1	1	1	1	1	1	1	1	1	1	1	1	1
POORLY CHARACTERIZED	General function prediction only	EMAP domain	COG0073	1	1	2	1	1	1	2	1	1	1	1	1	2	1	1	1	1	0	0	0	1	1	1	1	0	0	1	0	0	0	1	0	0	0	0	0	0	0	0	0	0	0	1	0	2	0
POORLY CHARACTERIZED	General function prediction only	Uncharacterized ABC-type transport system, permease component	COG1079	0	0	0	0	0	0	0	0	0	0	0	0	0	0	4	2	3	0	0	0	0	0	0	0	0	0	1	1	0	0	2	2	0	0	2	2	2	2	2	2	2	1	0	0	0	0
CELLULAR PROCESSES AND SIGNALING	Posttranslational modification, protein turnover, chaperones	Molecular chaperone (small heat shock protein)	COG0071	1	1	0	1	1	1	1	1	1	1	1	1	1	1	2	1	1	0	0	0	0	0	1	3	0	0	0	0	0	0	0	0	0	0	0	0	0	0	0	0	0	0	2	0	0	0
METABOLISM	Amino acid transport and metabolism	Glutamate synthase domain 3	COG0070	0	0	0	0	0	0	1	1	0	0	0	0	0	1	1	1	1	0	0	0	0	0	0	0	1	1	0	1	0	0	0	0	0	0	0	0	1	0	0	0	0	1	2	0	0	0
INFORMATION STORAGE AND PROCESSING	Replication, recombination and repair	ATP-dependent exoDNAse (exonuclease V) beta subunit (contains helicase and exonuclease domains)	COG1074	0	0	0	0	0	0	0	0	0	0	0	0	0	0	1	1	0	1	1	0	0	0	0	0	0	0	0	0	1	1	0	0	0	1	0	0	0	0	0	0	0	0	0	1	0	0
CELLULAR PROCESSES AND SIGNALING	Posttranslational modification, protein turnover, chaperones	DnaJ-domain-containing proteins 1	COG1076	1	0	0	1	0	0	0	0	0	0	0	1	0	0	2	1	0	0	0	0	1	1	0	0	0	1	0	0	2	2	0	0	0	0	0	0	0	0	0	0	0	0	0	0	0	0
CELLULAR PROCESSES AND SIGNALING	Cell cycle control, cell division, chromosome partitioning	Actin-like ATPase involved in cell morphogenesis	COG1077	1	1	1	1	1	0	1	1	0	1	1	1	1	1	1	1	1	1	1	1	1	1	0	0	1	1	1	1	1	1	2	2	1	1	2	1	1	1	1	1	0	1	1	1	1	1
METABOLISM	Carbohydrate transport and metabolism	Sugar (pentulose and hexulose) kinases	COG1070	0	0	0	0	0	0	0	0	0	0	0	0	0	0	2	2	2	0	0	0	0	0	0	0	0	0	0	0	0	1	0	0	0	0	0	4	0	2	4	5	4	0	0	0	2	0
METABOLISM	Energy production and conversion	Pyruvate/2-oxoglutarate dehydrogenase complex, dehydrogenase (E1) component, eukaryotic type, alpha subunit	COG1071	0	0	0	0	0	0	0	0	0	0	0	0	0	0	1	1	0	1	0	0	3	1	0	0	0	0	0	0	1	3	0	0	2	3	0	2	0	0	1	2	1	0	0	1	2	1
METABOLISM	Coenzyme transport and metabolism	Panthothenate kinase	COG1072	0	0	0	0	0	0	0	0	0	0	0	0	0	0	0	0	0	0	0	0	0	0	0	0	0	0	0	0	0	0	1	1	0	0	1	0	0	0	0	0	0	0	0	0	0	0
METABOLISM	Amino acid transport and metabolism	Ornithine carbamoyltransferase	COG0078	1	1	1	1	1	0	1	1	1	0	1	1	1	1	1	1	1	0	0	0	0	0	1	1	1	1	0	0	1	1	1	1	0	0	1	1	1	1	2	0	0	0	0	0	1	0
INFORMATION STORAGE AND PROCESSING	Translation, ribosomal structure and biogenesis	Ribosomal protein S4E	COG1471	0	0	0	0	0	0	0	0	0	0	0	0	0	0	0	0	0	0	0	0	0	0	1	1	0	0	0	0	0	0	0	0	0	0	0	0	0	0	0	0	0	0	0	0	0	0
METABOLISM	Carbohydrate transport and metabolism	Beta-glucosidase-related glycosidases	COG1472	3	1	3	3	2	2	2	2	3	3	3	3	2	3	1	1	1	2	2	1	1	1	0	0	1	1	0	0	3	4	1	1	0	1	1	0	0	2	0	0	0	0	0	1	7	2
POORLY CHARACTERIZED	General function prediction only	Metal-dependent amidase/aminoacylase/carboxypeptidase	COG1473	1	2	2	2	2	2	1	2	2	1	2	1	2	2	3	3	2	1	1	1	1	2	0	0	0	0	0	0	0	1	1	2	0	0	1	0	0	0	0	0	0	0	0	1	0	0
INFORMATION STORAGE AND PROCESSING	Replication, recombination and repair	Cdc6-related protein, AAA superfamily ATPase	COG1474	0	0	0	0	0	0	0	0	0	0	0	0	0	0	0	0	0	0	0	0	0	0	1	1	0	0	0	0	0	0	0	0	0	0	0	0	0	0	0	0	0	0	0	0	0	0
INFORMATION STORAGE AND PROCESSING	Transcription	Predicted transcriptional regulators	COG1475	1	1	1	0	1	0	0	1	0	1	1	1	1	1	2	1	2	1	1	1	1	1	0	0	0	1	0	1	1	1	1	1	1	1	1	1	2	1	0	1	0	1	1	1	1	2
INFORMATION STORAGE AND PROCESSING	Transcription	Predicted transcriptional regulators	COG1476	1	1	1	1	2	1	0	1	1	0	0	1	1	1	0	0	0	0	0	0	0	0	0	0	0	0	0	0	0	0	0	0	0	0	1	1	1	2	2	4	0	1	0	2	0	1
METABOLISM	Secondary metabolites biosynthesis, transport and catabolism	Poly(3-hydroxybutyrate) depolymerase	COG3509	1	0	0	1	0	0	0	0	1	0	1	1	1	1	0	0	0	1	0	2	0	2	0	0	0	0	1	1	1	0	2	1	1	0	0	0	0	0	0	0	0	0	0	1	1	0
POORLY CHARACTERIZED	Function unknown	Uncharacterized conserved protein	COG1478	1	1	1	0	1	1	1	1	1	1	1	0	1	1	0	0	0	0	0	0	0	0	2	2	0	0	0	0	0	0	0	1	0	0	0	0	0	0	0	0	0	0	0	0	0	0
METABOLISM	Carbohydrate transport and metabolism	Beta-xylosidase	COG3507	0	0	0	0	0	0	0	0	0	0	0	0	0	0	0	0	0	0	0	0	0	0	0	0	0	0	0	0	0	0	0	0	0	0	0	0	0	0	0	0	0	0	0	0	0	0
POORLY CHARACTERIZED	Function unknown	Uncharacterized protein conserved in bacteria	COG3502	1	1	1	1	1	1	1	1	0	0	1	0	1	1	1	1	0	0	0	0	0	0	0	0	0	0	0	0	0	0	1	1	0	0	0	0	0	0	0	0	0	0	1	0	0	0
POORLY CHARACTERIZED	Function unknown	Predicted membrane protein	COG3503	0	0	0	0	0	0	0	0	0	0	0	0	0	0	0	0	0	0	0	0	0	0	0	0	0	0	0	0	0	0	0	0	0	0	0	0	0	0	0	0	0	0	0	1	0	0
POORLY CHARACTERIZED	Function unknown	Uncharacterized protein conserved in bacteria	COG2929	0	0	0	0	0	0	0	0	0	0	0	0	0	0	0	0	0	0	0	0	0	0	0	0	0	0	0	0	0	0	0	0	0	0	0	0	0	0	0	0	0	0	0	0	0	0
POORLY CHARACTERIZED	Function unknown	Uncharacterized conserved protein	COG2928	0	0	0	0	0	0	0	0	0	0	0	0	0	0	1	1	0	1	1	0	0	0	0	0	1	1	0	0	0	0	0	0	1	1	0	0	0	0	0	0	0	0	1	0	0	1
INFORMATION STORAGE AND PROCESSING	Replication, recombination and repair	DNA polymerase III, chi subunit	COG2927	0	0	0	0	0	0	0	0	0	0	0	0	0	0	0	1	1	0	0	0	0	0	0	0	0	1	0	0	1	1	0	0	0	0	0	0	0	0	0	0	0	0	0	0	0	0
INFORMATION STORAGE AND PROCESSING	Replication, recombination and repair	Exonuclease I	COG2925	1	1	1	1	1	1	1	1	1	1	1	1	1	1	0	0	0	0	0	0	0	0	0	0	0	0	0	0	1	1	0	0	0	0	0	0	0	0	0	0	0	0	0	0	0	0
METABOLISM	Energy production and conversion	Fe-S cluster protector protein	COG2924	1	1	1	1	1	1	1	1	1	1	1	1	1	1	0	0	0	0	0	0	0	0	0	0	1	1	0	0	1	1	0	0	0	0	0	0	0	0	0	0	0	0	0	0	0	0
METABOLISM	Inorganic ion transport and metabolism	Uncharacterized protein involved in the oxidation of intracellular sulfur	COG2923	0	0	0	0	0	0	0	0	0	0	0	0	0	0	0	0	0	0	0	0	0	0	0	0	0	0	0	0	0	0	0	0	0	0	0	0	0	0	0	0	0	0	0	0	0	0
POORLY CHARACTERIZED	Function unknown	Uncharacterized protein conserved in bacteria	COG2922	0	0	0	0	0	0	0	0	0	0	0	0	0	0	0	0	0	0	0	0	0	0	0	0	1	1	0	0	0	0	0	0	0	0	0	0	0	0	0	0	0	0	0	0	0	0
POORLY CHARACTERIZED	Function unknown	Uncharacterized conserved protein	COG2921	0	0	0	0	0	0	0	0	0	0	0	0	0	0	0	0	0	0	0	0	0	0	0	0	0	1	0	0	1	1	0	0	0	0	0	0	0	0	0	0	0	0	0	1	0	0
METABOLISM	Inorganic ion transport and metabolism	Dissimilatory sulfite reductase (desulfoviridin), gamma subunit	COG2920	0	0	0	0	0	0	0	0	0	0	0	0	0	0	0	0	0	0	0	0	1	1	0	0	0	0	0	0	1	1	0	0	0	0	0	0	0	0	0	0	0	0	0	0	0	0
CELLULAR PROCESSES AND SIGNALING	Defense mechanisms	Uncharacterized proteins, homologs of microcin C7 resistance protein MccF	COG1619	0	0	0	0	0	0	0	0	0	0	0	0	0	0	0	0	0	0	1	1	1	1	0	0	0	0	0	0	0	0	0	0	0	1	0	0	0	0	0	0	0	0	0	1	1	0
METABOLISM	Carbohydrate transport and metabolism	Glucan phosphorylase	COG0058	0	0	0	0	0	0	0	0	0	0	0	0	0	0	0	0	0	0	0	0	0	0	0	0	0	0	0	0	0	0	0	0	0	0	0	0	0	0	0	0	0	0	0	0	0	0
METABOLISM	Coenzyme transport and metabolism	Trimethylamine:corrinoid methyltransferase	COG5598	0	0	0	0	0	0	0	0	0	0	0	0	0	0	4	5	3	0	0	0	0	0	0	0	0	0	0	0	0	0	2	3	0	0	0	0	0	0	0	0	0	0	0	0	0	0
POORLY CHARACTERIZED	Function unknown	Uncharacterized conserved protein	COG1610	1	1	1	1	1	1	1	1	1	1	1	1	1	1	1	1	0	1	1	1	1	1	0	0	1	1	1	1	1	1	1	0	1	1	1	0	0	1	1	0	0	0	0	1	1	1
POORLY CHARACTERIZED	General function prediction only	Predicted Rossmann fold nucleotide-binding protein	COG1611	2	2	2	2	2	1	2	2	2	2	2	2	2	2	1	0	0	1	0	1	2	2	1	1	0	0	1	1	1	1	1	1	2	1	1	0	2	0	1	0	0	1	0	1	2	2
CELLULAR PROCESSES AND SIGNALING	Posttranslational modification, protein turnover, chaperones	Uncharacterized protein required for cytochrome oxidase assembly	COG1612	1	1	1	1	1	1	1	1	1	1	1	1	1	1	0	1	0	1	1	1	1	1	0	0	1	1	1	1	1	1	1	1	0	1	1	1	1	1	1	1	1	1	1	1	1	1
POORLY CHARACTERIZED	Function unknown	Uncharacterized conserved protein	COG1615	0	0	0	0	0	0	0	0	0	0	0	0	0	0	0	0	0	0	0	0	0	0	1	1	0	0	1	1	0	0	0	1	0	0	1	1	1	1	1	1	1	1	0	0	0	0
POORLY CHARACTERIZED	Function unknown	Uncharacterized conserved protein	COG5590	0	0	0	0	0	0	0	0	0	0	0	0	0	0	1	1	1	0	0	0	0	0	0	0	0	0	0	0	0	0	0	0	0	0	0	0	0	0	0	0	0	0	0	0	0	0
POORLY CHARACTERIZED	Function unknown	Uncharacterized protein conserved in bacteria	COG5352	0	0	0	0	0	0	0	0	0	0	0	0	0	0	1	1	0	0	0	0	0	0	0	0	0	0	0	0	0	0	0	0	0	0	0	0	0	0	0	0	0	0	0	0	0	0
POORLY CHARACTERIZED	General function prediction only	Predicted dienelactone hydrolase	COG4188	0	0	0	0	0	0	0	0	0	0	0	0	0	0	0	0	0	0	0	0	0	0	0	0	0	0	0	0	0	0	0	0	0	0	0	0	0	0	0	0	0	0	0	0	0	0
CELLULAR PROCESSES AND SIGNALING	Posttranslational modification, protein turnover, chaperones	Uncharacterized protein conserved in bacteria	COG3526	0	0	0	0	0	0	0	0	0	0	0	0	0	0	0	0	0	0	0	0	0	0	0	0	1	1	0	0	0	0	0	0	0	0	0	0	0	0	0	0	0	0	0	0	0	0
METABOLISM	Secondary metabolites biosynthesis, transport and catabolism	Predicted ABC-type transport system involved in lysophospholipase L1 biosynthesis, ATPase component	COG4181	0	0	0	0	0	0	0	0	0	0	0	0	0	0	1	1	1	0	0	0	0	0	0	0	0	0	0	0	1	1	0	0	0	0	0	0	0	0	0	0	0	0	0	0	0	0
POORLY CHARACTERIZED	General function prediction only	Predicted HD phosphohydrolase	COG4341	1	1	1	1	1	1	2	0	1	0	1	1	1	1	2	2	2	0	0	0	0	0	0	0	0	0	0	0	1	1	2	2	0	0	1	0	0	0	0	0	0	0	0	0	0	0
INFORMATION STORAGE AND PROCESSING	Replication, recombination and repair	DNA polymerase III, gamma/tau subunits	COG2812	1	1	1	1	1	1	1	1	1	1	1	1	1	1	1	1	1	1	0	1	0	1	1	1	2	1	1	1	1	1	0	0	0	1	0	1	0	1	0	0	0	1	1	1	2	1
INFORMATION STORAGE AND PROCESSING	Replication, recombination and repair	NTP pyrophosphohydrolases containing a Zn-finger, probably nucleic-acid-binding	COG2816	1	1	1	1	1	0	0	1	1	1	1	1	0	1	1	1	1	0	0	0	0	0	0	0	0	0	1	1	0	1	0	0	0	0	0	2	0	0	1	0	0	0	0	0	0	0
POORLY CHARACTERIZED	Function unknown	Uncharacterized protein conserved in bacteria	COG2815	0	0	0	0	0	0	0	0	0	0	0	0	0	0	0	0	0	0	0	0	0	1	0	0	0	0	0	1	0	0	1	1	1	1	2	1	0	1	0	1	3	1	0	0	0	1
METABOLISM	Carbohydrate transport and metabolism	Arabinose efflux permease	COG2814	0	0	0	0	0	0	0	0	0	0	0	0	0	0	3	3	2	0	0	0	0	0	0	1	2	2	2	2	5	6	4	4	0	1	2	3	2	1	2	2	1	2	1	1	0	1
POORLY CHARACTERIZED	General function prediction only	Predicted hydrolase of the alpha/beta superfamily	COG2819	0	0	0	0	0	0	0	0	0	0	0	0	0	0	0	0	0	0	0	0	2	3	0	0	0	0	0	0	0	0	0	0	0	0	0	0	0	0	0	0	0	0	0	1	3	0
INFORMATION STORAGE AND PROCESSING	Replication, recombination and repair	3-methyladenine DNA glycosylase	COG2818	0	0	0	0	0	0	0	0	0	0	0	0	0	0	1	0	1	0	0	0	1	1	0	1	0	0	0	0	2	2	0	0	1	0	1	0	0	0	0	0	0	0	0	1	1	1
METABOLISM	Amino acid transport and metabolism	Cysteine sulfinate desulfinase/cysteine desulfurase and related enzymes	COG1104	1	1	0	1	1	1	1	1	1	1	1	1	1	1	0	1	0	1	0	1	2	2	1	1	2	3	1	1	1	1	0	1	0	1	1	4	2	1	0	2	1	2	0	1	1	1
METABOLISM	Carbohydrate transport and metabolism	Fructose-1-phosphate kinase and related fructose-6-phosphate kinase (PfkB)	COG1105	0	0	0	0	0	0	0	0	0	0	0	0	0	0	0	0	0	0	0	0	0	0	0	0	0	0	0	0	0	0	0	0	0	0	0	0	0	0	0	0	0	0	0	0	0	0
POORLY CHARACTERIZED	General function prediction only	GTPase SAR1 and related small G proteins	COG1100	0	0	0	0	0	0	0	0	0	0	0	0	0	0	0	0	0	0	0	0	0	0	1	1	0	0	0	0	0	0	0	0	0	0	0	0	0	0	0	0	0	0	0	0	0	0
POORLY CHARACTERIZED	General function prediction only	ABC-type uncharacterized transport system, ATPase component	COG1101	0	0	0	0	0	0	0	0	0	0	0	0	0	0	0	0	0	0	0	0	0	0	0	0	0	0	0	0	0	0	0	0	0	0	0	0	0	0	0	0	0	0	0	0	0	0
METABOLISM	Nucleotide transport and metabolism	Cytidylate kinase	COG1102	0	0	0	0	0	0	0	0	0	0	0	0	0	0	0	0	0	0	0	0	0	0	1	1	0	0	0	0	0	0	0	0	0	0	0	0	0	0	0	0	0	0	0	0	0	0
CELLULAR PROCESSES AND SIGNALING	Cell wall/membrane/envelope biogenesis	Aspartate racemase	COG1794	0	0	0	0	0	0	0	0	0	0	0	0	0	0	0	1	1	0	0	0	0	0	0	0	0	0	0	0	0	0	0	0	0	0	0	0	0	0	0	0	0	0	0	0	0	0
METABOLISM	Inorganic ion transport and metabolism	ABC-type Mn2+/Zn2+ transport systems, permease components	COG1108	0	0	0	0	0	0	0	0	0	0	0	0	0	0	3	3	2	0	0	0	2	2	0	1	0	0	0	0	1	1	1	2	0	0	2	0	0	0	0	0	0	0	1	0	0	0
METABOLISM	Carbohydrate transport and metabolism	Phosphomannomutase	COG1109	2	2	2	2	2	2	1	2	1	2	2	2	2	2	1	1	0	2	2	1	1	2	1	2	2	2	3	3	3	3	1	1	2	2	2	2	2	3	4	3	4	3	1	2	2	2
POORLY CHARACTERIZED	Function unknown	Uncharacterized protein conserved in bacteria	COG4731	0	0	0	0	0	0	0	0	0	0	0	0	0	0	0	0	0	0	0	0	1	1	0	0	0	0	0	0	0	0	0	0	1	1	0	0	0	0	0	0	0	0	0	0	0	1
METABOLISM	Energy production and conversion	Cytochrome bd-type quinol oxidase, subunit 2	COG1294	0	0	0	0	0	0	0	0	0	0	0	0	0	0	0	0	0	0	0	0	0	0	0	0	0	0	0	0	0	0	0	0	0	0	0	0	0	0	0	0	0	0	0	0	0	0
POORLY CHARACTERIZED	Function unknown	Predicted membrane protein	COG1295	0	0	0	0	0	0	0	0	0	0	0	0	0	0	0	0	0	0	1	1	1	1	0	0	0	0	0	0	0	1	0	0	0	1	0	0	0	0	0	0	0	0	0	1	1	1
METABOLISM	Amino acid transport and metabolism	Predicted branched-chain amino acid permease (azaleucine resistance)	COG1296	0	0	0	0	0	0	0	0	0	0	0	0	0	0	2	2	2	0	0	0	0	0	0	0	0	0	1	1	1	1	1	1	0	0	0	0	0	0	0	0	0	0	2	0	0	0
CELLULAR PROCESSES AND SIGNALING	Defense mechanisms	Predicted restriction endonuclease	COG3440	0	0	0	0	0	0	0	0	0	0	0	0	0	0	0	0	0	0	0	0	0	0	0	0	0	0	0	0	0	0	0	0	0	0	0	0	0	0	0	0	0	0	0	0	0	0
METABOLISM	Energy production and conversion	Cytochrome b subunit of the bc complex	COG1290	1	1	1	1	1	1	1	1	1	1	1	1	1	1	1	1	1	0	0	0	0	0	1	1	1	1	1	1	1	1	0	0	0	0	0	0	1	1	1	1	1	1	0	0	0	0
CELLULAR PROCESSES AND SIGNALING	Cell motility	Flagellar motor component	COG1291	0	0	0	0	0	0	0	0	0	0	0	0	0	0	0	0	0	0	0	0	0	0	0	0	0	0	0	0	0	1	0	0	0	0	0	0	0	0	0	0	0	0	0	0	0	0
CELLULAR PROCESSES AND SIGNALING	Cell wall/membrane/envelope biogenesis	Choline-glycine betaine transporter	COG1292	1	1	1	1	0	1	1	1	1	1	1	1	1	1	0	0	0	0	0	0	0	0	0	0	0	0	0	0	0	1	0	0	0	0	0	0	0	0	0	0	0	0	0	0	0	0
INFORMATION STORAGE AND PROCESSING	Transcription	Predicted RNA-binding protein homologous to eukaryotic snRNP	COG1293	0	0	0	0	0	0	0	0	0	0	0	0	0	0	0	0	0	0	0	0	0	0	0	1	0	0	0	0	0	0	0	0	0	0	0	0	0	0	0	0	0	0	0	0	0	0
POORLY CHARACTERIZED	Function unknown	Uncharacterized conserved protein, contains double-stranded beta-helix domain	COG1791	0	0	0	0	0	0	0	0	0	0	0	0	0	0	0	0	0	0	0	0	0	0	0	0	0	0	0	0	0	0	0	0	0	0	0	0	0	0	0	0	0	0	0	0	0	0
CELLULAR PROCESSES AND SIGNALING	Cell motility	Flagellar biosynthesis pathway, component FlhA	COG1298	0	0	0	0	0	0	0	0	0	0	0	0	0	0	1	1	1	0	0	0	0	0	0	0	0	0	0	0	0	1	0	0	0	0	0	0	0	0	0	0	0	0	0	0	0	0
INFORMATION STORAGE AND PROCESSING	Replication, recombination and repair	Transposase and inactivated derivatives	COG3293	0	0	0	0	0	0	0	0	0	0	0	0	0	0	2	0	0	0	0	0	0	0	0	0	0	0	0	0	0	0	0	0	0	0	0	0	0	0	0	0	0	0	0	0	0	0
POORLY CHARACTERIZED	General function prediction only	Predicted Zn-dependent peptidases, insulinase-like	COG1026	1	1	1	1	1	1	1	1	1	0	1	1	0	1	0	0	0	0	0	0	0	0	0	0	0	0	0	0	0	1	0	0	0	0	0	0	0	0	0	0	0	0	0	0	0	0
POORLY CHARACTERIZED	Function unknown	Predicted membrane protein	COG2035	1	1	1	1	1	0	1	1	0	1	1	1	1	1	0	0	0	0	0	0	1	1	0	0	0	0	0	0	1	1	0	0	1	0	0	1	1	0	0	1	0	0	0	2	1	1
INFORMATION STORAGE AND PROCESSING	Chromatin structure and dynamics	Histones H3 and H4	COG2036	0	0	0	0	0	0	0	0	0	0	0	0	0	0	0	0	0	0	0	0	0	0	1	1	0	0	0	0	0	0	0	0	0	0	0	0	0	0	0	0	0	0	0	0	0	0
METABOLISM	Lipid transport and metabolism	Short chain fatty acids transporter	COG2031	0	0	0	0	0	0	0	0	0	0	0	0	0	0	0	0	0	0	0	0	0	0	0	0	0	0	0	0	0	0	0	0	0	0	0	0	0	0	0	0	0	0	0	1	0	0
METABOLISM	Lipid transport and metabolism	Acyl dehydratase	COG2030	1	1	1	1	1	1	1	1	1	1	1	1	1	1	0	0	0	0	0	0	0	0	0	0	1	0	1	1	1	2	2	1	0	0	3	0	0	0	0	0	0	0	0	0	0	0
METABOLISM	Inorganic ion transport and metabolism	Cu/Zn superoxide dismutase	COG2032	0	0	0	0	0	0	0	0	0	0	0	0	0	0	0	0	0	0	0	0	0	0	0	0	0	0	0	0	0	0	0	0	0	0	0	0	0	0	0	0	0	0	0	1	1	0
CELLULAR PROCESSES AND SIGNALING	Posttranslational modification, protein turnover, chaperones	Pyrrolidone-carboxylate peptidase (N-terminal pyroglutamyl peptidase)	COG2039	0	0	0	0	0	0	0	0	0	0	0	0	0	0	0	0	0	0	0	0	0	0	0	0	0	0	0	0	0	0	0	0	0	0	0	1	1	1	1	1	1	1	0	0	0	0
METABOLISM	Coenzyme transport and metabolism	NaMN:DMB phosphoribosyltransferase	COG2038	0	0	0	0	0	0	0	0	0	0	0	0	0	0	1	1	1	0	0	0	0	0	1	1	0	0	0	0	1	1	0	0	0	0	0	0	0	0	0	0	0	0	0	0	0	0
POORLY CHARACTERIZED	Function unknown	Uncharacterized protein conserved in bacteria	COG3091	0	0	0	0	0	0	0	0	0	0	0	0	0	0	0	0	0	0	0	0	0	0	0	0	0	0	0	0	1	1	0	0	0	0	0	0	0	0	0	0	0	0	0	0	0	0
METABOLISM	Carbohydrate transport and metabolism	Hydroxypyruvate isomerase	COG3622	0	0	0	0	0	0	0	0	0	0	0	0	0	0	0	0	0	0	0	0	0	0	0	0	0	0	0	0	0	0	0	0	0	0	0	0	0	0	0	0	0	0	0	1	0	0
POORLY CHARACTERIZED	Function unknown	Uncharacterized protein conserved in bacteria	COG3296	0	0	0	0	0	0	0	0	0	0	0	0	0	0	0	0	0	0	0	0	0	0	0	0	0	0	0	0	0	0	0	0	0	0	0	0	0	0	0	0	0	0	0	1	0	0
CELLULAR PROCESSES AND SIGNALING	Intracellular trafficking, secretion, and vesicular transport	Type II secretory pathway, component PulL	COG3297	0	0	0	0	0	0	0	0	0	0	0	0	0	0	0	0	0	0	0	0	0	0	0	0	0	0	0	0	1	1	0	0	0	0	0	0	0	0	0	0	0	0	0	0	0	0
CELLULAR PROCESSES AND SIGNALING	Signal transduction mechanisms	Predicted periplasmic ligand-binding sensor domain	COG3292	0	0	0	0	0	0	0	0	0	0	0	0	0	0	0	0	0	0	0	0	0	0	0	0	0	0	0	0	0	0	0	0	0	0	0	0	0	0	0	0	0	0	0	0	0	0
CELLULAR PROCESSES AND SIGNALING	Cell motility	Tfp pilus assembly protein PilE	COG4968	0	0	0	0	0	0	0	0	0	0	0	0	0	0	0	0	0	0	0	0	0	0	0	0	0	0	0	0	0	0	0	0	0	0	0	0	0	0	0	0	0	0	0	0	0	0
POORLY CHARACTERIZED	General function prediction only	FOG: PKD repeat	COG3291	0	0	0	0	0	0	0	0	0	0	0	0	0	0	0	0	0	2	2	1	12	10	0	0	0	0	0	0	0	0	0	0	1	1	0	0	0	0	0	0	0	0	0	0	0	2
CELLULAR PROCESSES AND SIGNALING	Intracellular trafficking, secretion, and vesicular transport	Flp pilus assembly protein TadB	COG4965	0	0	0	0	0	0	0	0	0	0	0	0	0	0	0	0	0	0	0	0	0	0	0	0	0	0	0	0	0	0	1	1	0	0	0	0	0	0	0	0	0	0	0	0	0	0
CELLULAR PROCESSES AND SIGNALING	Cell motility	Tfp pilus assembly protein PilV	COG4967	0	0	0	0	0	0	0	0	0	0	0	0	0	0	0	0	0	0	0	0	0	0	0	0	0	0	0	0	0	0	0	0	0	0	0	0	0	0	0	0	0	0	0	0	0	0
CELLULAR PROCESSES AND SIGNALING	Intracellular trafficking, secretion, and vesicular transport	Flp pilus assembly protein, ATPase CpaF	COG4962	0	0	0	0	0	0	0	0	0	0	0	0	0	0	0	0	0	0	0	0	0	0	0	0	0	0	0	0	0	0	1	0	0	0	0	0	0	0	1	1	0	0	0	0	0	0
INFORMATION STORAGE AND PROCESSING	Transcription	TATA-box binding protein (TBP), component of TFIID and TFIIIB	COG2101	0	0	0	0	0	0	0	0	0	0	0	0	0	0	0	0	0	0	0	0	0	0	0	2	0	0	0	0	0	0	0	0	0	0	0	0	0	0	0	0	0	0	0	0	0	0
POORLY CHARACTERIZED	General function prediction only	Predicted sugar phosphate isomerase	COG2103	0	0	0	0	0	0	0	0	0	0	0	0	0	0	0	0	0	0	1	0	0	1	0	0	0	0	0	0	0	0	0	0	0	1	0	1	0	1	1	1	1	0	0	1	1	1
POORLY CHARACTERIZED	General function prediction only	Predicted ATPases of PP-loop superfamily	COG2102	0	0	0	0	0	0	0	0	0	0	0	0	0	0	0	0	0	0	0	0	0	0	0	1	0	0	0	0	1	1	0	0	0	0	0	0	0	0	0	0	0	0	0	0	0	0
POORLY CHARACTERIZED	Function unknown	Uncharacterized conserved protein	COG2105	0	0	0	0	0	0	0	0	0	0	0	0	0	0	0	0	0	0	0	0	0	0	0	0	0	0	0	0	0	0	0	0	0	0	0	0	0	0	0	0	0	0	0	0	1	0
METABOLISM	Coenzyme transport and metabolism	Sulfur transfer protein involved in thiamine biosynthesis	COG2104	0	0	0	0	0	0	0	0	0	0	0	0	0	0	0	0	0	0	0	0	0	0	0	0	1	1	0	0	0	0	0	0	0	0	0	0	0	0	0	0	0	0	0	0	0	0
POORLY CHARACTERIZED	General function prediction only	Predicted periplasmic solute-binding protein	COG2107	0	0	0	0	0	0	0	0	0	0	0	0	0	0	0	0	0	0	0	0	1	1	1	1	0	0	0	0	0	0	0	0	0	0	0	0	0	0	0	0	0	0	0	0	0	0
POORLY CHARACTERIZED	Function unknown	Uncharacterized conserved protein	COG2106	0	0	0	0	0	0	0	0	0	0	0	0	0	0	0	0	0	0	0	0	0	0	1	1	0	0	0	0	0	0	0	0	0	0	0	0	0	0	0	0	0	0	0	0	0	0
METABOLISM	Coenzyme transport and metabolism	ATP:corrinoid adenosyltransferase	COG2109	0	1	1	1	1	1	1	1	1	0	1	1	0	1	1	1	1	0	0	0	0	0	0	1	0	0	0	0	1	1	0	0	0	0	0	0	0	0	0	0	0	0	0	0	0	0
POORLY CHARACTERIZED	Function unknown	Predicted integral membrane protein	COG5616	0	0	0	0	0	0	0	0	0	0	0	0	0	0	2	2	1	0	0	0	0	0	0	0	0	0	0	0	0	0	0	0	0	0	0	0	0	0	0	0	0	0	0	0	0	0
POORLY CHARACTERIZED	General function prediction only	Predicted nucleic-acid-binding protein, contains PIN domain	COG5611	0	0	0	0	0	0	0	0	0	0	0	0	0	0	0	0	0	0	0	0	0	0	0	0	0	0	0	0	0	0	0	0	0	0	0	0	0	0	0	0	0	0	0	0	0	0
POORLY CHARACTERIZED	Function unknown	Predicted membrane protein	COG4330	0	0	0	0	0	0	0	0	0	0	0	0	0	0	0	0	0	0	0	0	1	1	0	0	0	0	0	0	0	0	0	0	0	0	0	0	0	0	0	0	0	0	0	0	0	0
POORLY CHARACTERIZED	General function prediction only	Predicted nucleic-acid-binding protein, contains PIN domain	COG5573	0	0	0	0	0	0	0	0	0	0	0	0	0	0	0	0	0	0	0	0	0	0	0	0	0	0	0	0	0	0	0	1	0	0	0	0	0	0	0	0	0	0	0	0	0	0
POORLY CHARACTERIZED	Function unknown	Predicted membrane protein	COG2339	0	0	0	0	0	0	0	0	0	0	0	0	0	0	0	0	0	0	0	0	1	1	0	0	0	0	0	0	0	0	0	0	0	0	0	0	0	0	0	0	0	0	0	0	0	0
METABOLISM	Amino acid transport and metabolism	Protease II	COG1770	0	0	0	0	0	0	0	0	0	0	0	0	0	0	0	0	0	0	0	0	0	0	0	0	0	0	0	0	0	0	0	0	1	1	0	0	0	0	0	0	0	0	0	1	1	1
POORLY CHARACTERIZED	Function unknown	Predicted membrane protein	COG2246	0	0	0	0	0	0	0	0	0	0	0	0	0	0	0	0	0	0	0	0	0	0	1	0	0	0	0	0	0	0	0	0	0	0	0	0	0	1	0	0	1	0	0	0	0	0
POORLY CHARACTERIZED	General function prediction only	Membrane protein involved in the export of O-antigen and teichoic acid	COG2244	0	0	0	0	0	0	0	0	0	0	0	0	0	0	0	0	0	1	2	2	4	5	0	0	0	0	0	0	0	0	0	0	0	1	0	0	0	0	0	0	0	0	0	3	1	2
METABOLISM	Coenzyme transport and metabolism	Precorrin-6B methylase 2	COG2242	0	0	0	0	0	0	0	0	0	0	0	0	0	0	1	1	1	0	0	0	0	0	1	1	0	0	0	0	0	0	0	0	0	0	0	0	0	0	0	0	0	0	0	0	0	0
METABOLISM	Coenzyme transport and metabolism	Precorrin-2 methylase	COG2243	0	0	0	0	0	0	0	0	0	0	0	0	0	0	2	2	2	0	0	0	0	0	1	1	0	0	0	0	0	0	0	0	0	0	0	0	0	0	0	0	0	0	0	0	0	0
METABOLISM	Coenzyme transport and metabolism	Precorrin-6B methylase 1	COG2241	0	0	0	0	0	0	0	0	0	0	0	0	0	0	0	0	0	0	0	0	0	0	0	1	0	0	0	0	0	0	0	0	0	0	0	0	0	0	0	0	0	0	0	0	0	0
POORLY CHARACTERIZED	General function prediction only	Putative NADPH-quinone reductase (modulator of drug activity B)	COG2249	0	0	0	0	0	0	0	0	0	0	0	0	0	0	0	0	0	0	0	0	1	1	0	0	0	0	0	0	0	0	0	0	1	0	0	0	0	0	0	0	0	0	1	0	1	0
INFORMATION STORAGE AND PROCESSING	Replication, recombination and repair	Retron-type reverse transcriptase	COG3344	0	0	0	0	0	0	0	0	0	0	0	0	0	0	1	0	0	0	0	0	0	0	0	0	0	0	0	0	0	0	0	0	0	0	0	0	0	0	0	0	0	0	0	0	0	0
METABOLISM	Carbohydrate transport and metabolism	Alpha-galactosidase	COG3345	0	0	0	0	0	0	0	0	0	0	0	0	0	0	0	0	0	0	0	0	0	0	0	0	0	0	0	1	0	0	1	0	0	0	1	1	1	1	1	1	1	0	0	0	0	0
POORLY CHARACTERIZED	Function unknown	Uncharacterized conserved protein	COG3346	1	1	1	1	1	1	0	1	1	1	1	1	1	1	1	1	1	0	0	0	0	0	0	0	1	1	2	2	1	1	1	1	0	0	1	0	2	0	1	1	0	2	0	0	0	0
POORLY CHARACTERIZED	Function unknown	Uncharacterized conserved protein	COG3347	0	0	0	0	0	0	0	0	0	0	0	0	0	0	0	0	0	0	0	0	0	0	0	0	0	0	0	0	0	0	0	0	0	0	0	0	0	0	0	0	0	0	0	0	1	0
METABOLISM	Amino acid transport and metabolism	Peptidase E	COG3340	1	1	1	1	1	1	2	1	1	0	1	1	1	1	1	1	1	0	0	0	1	1	0	0	0	0	0	0	0	0	0	0	1	1	0	0	0	0	0	0	0	0	0	1	1	1
POORLY CHARACTERIZED	General function prediction only	Predicted double-stranded RNA/RNA-DNA hybrid binding protein	COG3341	0	0	0	0	0	0	0	0	0	0	0	0	0	0	0	0	0	0	0	0	0	0	0	0	0	0	0	0	0	0	0	0	0	0	0	0	0	0	0	0	0	0	0	1	1	0
POORLY CHARACTERIZED	Function unknown	Uncharacterized conserved protein	COG3342	0	0	0	0	0	0	0	0	0	0	0	0	0	0	0	1	1	0	0	0	1	1	0	0	0	0	0	0	0	0	0	0	0	0	0	0	0	0	0	0	0	0	0	1	0	0
METABOLISM	Inorganic ion transport and metabolism	Fe2+ transport system protein A	COG1918	0	0	0	0	0	0	0	0	0	0	0	0	0	0	0	0	0	1	0	0	0	0	0	0	1	1	0	0	1	1	0	0	1	1	0	0	0	0	0	0	0	0	0	1	1	1
POORLY CHARACTERIZED	Function unknown	Uncharacterized conserved protein, contains double-stranded beta-helix domain	COG1917	0	0	0	0	0	0	0	0	0	0	0	0	0	0	2	2	1	0	0	0	1	0	0	1	0	0	0	0	0	0	0	0	0	0	0	0	0	0	0	0	0	0	0	1	0	0
POORLY CHARACTERIZED	Function unknown	Uncharacterized conserved protein	COG1915	0	0	0	0	0	0	0	0	0	0	0	0	0	0	0	0	0	0	0	0	0	0	1	1	0	0	0	0	0	0	0	0	0	0	0	0	0	0	0	0	0	0	0	0	0	0
METABOLISM	Inorganic ion transport and metabolism	Mn2+ and Fe2+ transporters of the NRAMP family	COG1914	1	0	1	1	1	1	1	1	1	0	1	1	1	1	1	1	1	0	0	0	0	0	1	1	0	0	0	0	1	1	0	0	0	0	0	0	0	0	0	0	0	0	0	2	2	0
POORLY CHARACTERIZED	Function unknown	Uncharacterized conserved protein	COG1912	0	0	0	0	0	0	0	0	0	0	0	0	0	0	0	0	0	1	1	1	0	0	0	0	0	0	0	0	0	0	1	1	0	1	1	0	0	0	0	0	0	0	0	1	1	1
INFORMATION STORAGE AND PROCESSING	Translation, ribosomal structure and biogenesis	Ribosomal protein L30E	COG1911	0	0	0	0	0	0	0	0	0	0	0	0	0	0	0	0	0	0	0	0	0	0	1	1	0	0	0	0	0	0	0	0	0	0	0	0	0	0	0	0	0	0	0	0	0	0
POORLY CHARACTERIZED	General function prediction only	ACT domain-containing protein	COG4747	0	0	0	0	0	0	0	0	0	0	0	0	0	0	0	0	0	0	0	0	0	0	0	0	0	0	0	0	0	0	0	0	0	0	0	0	0	0	0	0	0	0	0	0	0	0
METABOLISM	Inorganic ion transport and metabolism	ABC-type phosphate transport system, auxiliary component	COG4985	0	0	0	0	0	0	0	0	0	0	0	0	0	0	0	0	0	0	0	0	0	0	0	0	0	0	0	0	0	0	0	0	0	0	0	0	0	0	0	0	0	0	0	0	0	0
POORLY CHARACTERIZED	General function prediction only	Predicted oxidoreductase	COG4989	0	0	0	0	0	0	0	0	0	0	0	0	0	0	1	1	1	0	0	0	1	1	0	0	0	0	0	0	0	0	0	0	0	0	0	0	0	0	0	0	0	0	0	1	0	1
POORLY CHARACTERIZED	General function prediction only	Predicted archaeal kinase (sugar kinase superfamily)	COG1829	0	0	0	0	0	0	0	0	0	0	0	0	0	0	0	0	0	0	0	0	0	0	1	1	0	0	0	0	0	0	0	0	0	0	0	0	0	0	0	0	0	0	0	0	0	0
METABOLISM	Nucleotide transport and metabolism	Phosphoribosylformylglycinamidine (FGAM) synthase, PurS component	COG1828	0	0	0	0	0	0	0	0	0	0	0	0	0	0	1	1	1	1	1	1	1	1	0	1	0	0	1	1	0	0	0	0	1	1	0	0	0	0	0	0	0	0	1	0	0	1
POORLY CHARACTERIZED	General function prediction only	Predicted Na+/dicarboxylate symporter	COG1823	0	0	0	0	0	0	0	0	0	0	0	0	0	0	0	0	0	0	0	0	0	0	0	0	0	0	0	0	0	0	0	0	0	0	0	0	0	0	0	0	0	0	0	0	0	0
METABOLISM	Carbohydrate transport and metabolism	N-acetylglucosamine-6-phosphate deacetylase	COG1820	0	0	0	0	0	0	0	0	0	0	0	0	0	0	2	1	0	0	0	0	0	0	0	0	0	0	0	0	0	0	0	0	0	0	0	0	1	1	1	1	1	0	0	0	0	0
CELLULAR PROCESSES AND SIGNALING	Intracellular trafficking, secretion, and vesicular transport	Sec-independent protein secretion pathway components	COG1826	0	0	0	0	0	0	0	0	0	0	0	0	0	0	1	1	1	1	1	1	1	1	0	1	0	1	1	1	0	1	0	0	1	1	2	1	1	1	1	1	1	1	1	1	0	0
INFORMATION STORAGE AND PROCESSING	Translation, ribosomal structure and biogenesis	Ribosomal protein L25 (general stress protein Ctc)	COG1825	1	1	1	1	1	1	1	1	1	0	1	1	1	1	1	1	1	1	1	1	0	1	0	0	1	1	1	1	1	1	1	1	1	1	0	0	1	0	1	0	0	1	1	1	1	1
CELLULAR PROCESSES AND SIGNALING	Cell wall/membrane/envelope biogenesis	Uncharacterized protein involved in outer membrane biogenesis	COG2982	0	0	0	0	0	0	0	0	0	0	0	0	0	0	0	0	0	0	0	0	0	0	0	0	0	0	0	0	1	1	0	0	0	0	0	0	0	0	0	0	0	0	0	0	0	0
POORLY CHARACTERIZED	General function prediction only	Uncharacterized ABC-type transport system, ATPase component	COG4674	0	0	0	0	0	0	0	0	0	0	0	0	0	0	0	0	0	0	0	0	0	0	0	0	0	0	0	0	0	0	0	0	0	0	0	0	0	0	0	0	0	0	1	0	0	0
POORLY CHARACTERIZED	General function prediction only	Predicted cobalamin binding protein	COG5012	0	0	0	0	0	0	0	0	0	0	0	0	0	0	2	1	1	0	0	0	0	0	1	1	0	0	0	0	0	0	2	1	0	0	1	0	0	0	0	0	0	0	0	0	0	0
CELLULAR PROCESSES AND SIGNALING	Posttranslational modification, protein turnover, chaperones	ABC-type transport system involved in Fe-S cluster assembly, permease component	COG0719	0	0	0	0	0	0	0	0	0	0	0	0	0	0	1	2	2	1	2	2	0	0	2	2	0	0	2	2	0	0	0	2	2	1	2	2	2	2	1	2	2	2	0	2	2	2
METABOLISM	Nucleotide transport and metabolism	Exopolyphosphatase	COG0248	1	0	0	0	0	0	0	0	0	0	0	1	1	0	0	1	1	0	0	0	1	1	0	0	0	0	1	2	0	0	2	2	0	1	1	0	1	1	0	1	1	0	0	1	0	2
INFORMATION STORAGE AND PROCESSING	Replication, recombination and repair	Mismatch repair ATPase (MutS family)	COG0249	0	0	0	0	0	0	0	0	0	0	0	0	0	0	1	1	1	2	1	1	1	1	0	0	0	0	0	0	1	1	0	0	0	1	0	0	0	0	0	0	0	0	0	1	1	1
INFORMATION STORAGE AND PROCESSING	Translation, ribosomal structure and biogenesis	Ribosomal protein L10	COG0244	1	1	1	1	1	1	1	1	1	1	1	1	1	1	1	1	1	1	1	1	1	1	1	1	1	1	1	1	1	1	1	1	1	1	1	1	1	1	1	1	1	2	1	1	1	1
METABOLISM	Energy production and conversion	NADH:ubiquinone oxidoreductase subunit 11 or 4L (chain K)	COG0713	0	0	0	0	0	0	0	0	0	0	0	0	0	0	1	1	1	1	1	1	0	0	1	1	1	1	1	1	1	1	2	1	0	0	2	1	1	1	1	0	1	1	1	0	0	0
METABOLISM	Amino acid transport and metabolism	3-dehydroquinate dehydratase	COG0710	0	0	0	0	0	0	0	0	0	0	0	0	0	0	0	0	0	0	0	0	0	0	0	1	0	0	0	0	0	0	0	0	0	0	0	0	0	0	0	0	0	0	0	0	0	0
METABOLISM	Energy production and conversion	Fe-S oxidoreductase	COG0247	0	0	0	0	0	0	0	0	0	0	0	0	0	0	0	0	1	0	1	0	2	0	0	0	3	2	1	1	1	1	1	2	0	0	0	0	0	0	0	1	0	0	0	1	0	1
METABOLISM	Energy production and conversion	Glycerol-3-phosphate dehydrogenase	COG0240	1	1	1	1	1	1	1	1	1	1	1	0	1	1	1	0	1	1	1	1	0	1	0	0	1	2	1	0	1	1	1	1	1	1	1	0	1	0	0	0	0	1	1	1	1	1
METABOLISM	Nucleotide transport and metabolism	Deoxycytidine deaminase	COG0717	1	1	1	1	1	1	1	1	1	1	1	1	1	1	1	1	0	0	0	0	1	1	0	0	1	1	0	1	1	1	1	1	0	0	0	0	0	0	0	0	0	1	1	0	0	0
POORLY CHARACTERIZED	General function prediction only	MoxR-like ATPases	COG0714	2	2	2	2	2	2	1	2	2	1	2	2	2	2	1	1	1	2	1	2	2	2	1	2	2	2	0	0	1	2	3	3	0	0	2	0	0	0	0	0	0	0	3	2	2	0
METABOLISM	Inorganic ion transport and metabolism	ABC-type nitrate/sulfonate/bicarbonate transport systems, periplasmic components	COG0715	0	0	0	0	0	0	0	0	0	0	0	0	0	0	4	3	2	0	0	0	0	0	1	1	0	0	0	0	0	0	0	0	0	0	1	0	0	0	0	0	0	0	2	1	1	0
POORLY CHARACTERIZED	Function unknown	Predicted membrane protein	COG3752	2	2	2	2	2	2	0	2	2	2	2	2	2	2	0	0	0	0	0	0	0	1	0	0	1	1	0	0	0	1	1	1	0	0	1	0	0	0	0	0	0	0	0	0	0	1
CELLULAR PROCESSES AND SIGNALING	Posttranslational modification, protein turnover, chaperones	Predicted proline hydroxylase	COG3751	0	0	0	0	0	0	0	0	0	0	0	0	0	0	0	0	0	0	0	0	0	0	0	0	0	0	0	0	1	1	0	0	0	0	0	0	0	0	0	0	0	0	0	0	1	2
POORLY CHARACTERIZED	Function unknown	Uncharacterized protein conserved in bacteria	COG3750	0	0	0	0	0	0	0	0	0	0	0	0	0	0	0	1	1	0	0	0	0	0	0	0	0	0	0	0	0	0	0	0	0	0	0	0	0	0	0	0	0	0	0	0	0	0
CELLULAR PROCESSES AND SIGNALING	Cell wall/membrane/envelope biogenesis	Lyzozyme M1 (1,4-beta-N-acetylmuramidase)	COG3757	0	0	0	0	0	0	0	0	0	0	0	0	0	0	0	0	0	0	0	0	0	0	0	0	0	0	1	1	0	0	0	0	0	0	0	0	0	0	0	0	0	0	0	0	0	0
CELLULAR PROCESSES AND SIGNALING	Posttranslational modification, protein turnover, chaperones	Protease subunit of ATP-dependent Clp proteases	COG0740	1	1	1	1	1	1	1	1	1	1	1	1	1	1	1	1	1	1	1	0	1	1	0	0	1	1	2	2	0	1	2	2	1	1	1	2	2	2	2	2	2	2	1	1	1	1
METABOLISM	Amino acid transport and metabolism	Chorismate mutase	COG4401	0	0	0	0	0	0	0	0	0	0	0	0	0	0	0	0	0	0	0	0	0	0	0	0	0	0	1	0	0	0	0	0	0	0	0	1	1	1	1	1	1	1	0	0	0	0
METABOLISM	Lipid transport and metabolism	1-deoxy-D-xylulose 5-phosphate reductoisomerase	COG0743	1	1	1	1	1	1	1	1	1	1	1	1	1	1	1	1	1	2	1	1	0	0	0	0	1	1	0	0	1	1	1	1	0	0	1	0	1	1	1	0	1	1	0	0	0	0
POORLY CHARACTERIZED	Function unknown	Uncharacterized protein conserved in bacteria	COG3195	0	0	0	0	0	0	0	0	0	0	0	0	0	0	1	1	1	0	0	0	0	0	0	0	0	0	0	0	0	0	0	0	0	0	0	0	0	0	0	0	0	0	1	0	0	0
METABOLISM	Nucleotide transport and metabolism	Ureidoglycolate hydrolase	COG3194	0	0	0	0	0	0	0	0	0	0	0	0	0	0	2	1	1	0	0	0	0	0	0	0	0	0	0	0	0	0	0	0	0	0	0	0	0	0	0	0	0	0	1	0	0	0
METABOLISM	Inorganic ion transport and metabolism	Uncharacterized protein, possibly involved in nitrogen fixation	COG3197	0	0	0	0	0	0	0	0	0	0	0	0	0	0	0	0	0	0	0	0	1	1	0	0	0	0	0	0	0	0	0	0	0	0	0	0	0	0	0	0	0	0	0	0	0	0
INFORMATION STORAGE AND PROCESSING	Replication, recombination and repair	N6-adenine-specific methylase	COG0742	1	1	1	1	1	0	1	1	1	1	1	1	1	2	1	1	1	0	0	0	1	1	0	0	1	1	1	0	1	1	0	1	1	1	1	1	1	1	1	1	1	1	1	1	1	1
METABOLISM	Amino acid transport and metabolism	L-aminopeptidase/D-esterase	COG3191	1	0	1	1	0	0	1	1	1	0	1	0	1	1	1	1	0	0	0	0	0	0	0	0	0	1	0	0	0	0	0	0	0	0	1	0	0	0	0	0	0	0	0	0	0	0
CELLULAR PROCESSES AND SIGNALING	Cell motility	Flagellar biogenesis protein	COG3190	0	0	0	0	0	0	0	0	0	0	0	0	0	0	0	0	0	0	0	0	0	0	0	0	0	0	0	0	1	1	0	0	0	0	0	0	0	0	0	0	0	0	0	0	0	0
POORLY CHARACTERIZED	General function prediction only	Uncharacterized protein, possibly involved in utilization of glycolate and propanediol	COG3193	0	0	0	0	0	0	0	0	0	0	0	0	0	0	1	1	1	0	0	0	0	0	0	0	0	0	0	0	0	0	0	0	0	0	0	0	0	0	0	0	0	0	0	0	0	0
METABOLISM	Carbohydrate transport and metabolism	Glycogen synthase	COG0297	0	0	0	0	0	0	0	0	0	0	0	0	0	0	0	0	0	0	0	0	0	0	0	0	0	0	0	0	0	0	0	0	0	0	0	0	0	0	0	0	0	0	0	0	0	0
METABOLISM	Coenzyme transport and metabolism	Mg-chelatase subunit ChlI	COG1239	0	0	0	0	0	0	0	0	0	0	0	0	0	0	0	0	0	0	0	0	0	1	0	0	0	0	0	0	0	0	1	1	1	1	1	0	0	0	0	0	0	0	0	1	1	0
METABOLISM	Carbohydrate transport and metabolism	1,4-alpha-glucan branching enzyme	COG0296	0	0	0	0	0	0	0	0	0	0	0	0	0	0	0	0	0	0	0	0	1	1	0	0	0	0	1	1	0	0	0	0	1	0	0	1	0	1	1	0	1	1	0	0	0	1
POORLY CHARACTERIZED	General function prediction only	Uncharacterized protein, 4-oxalocrotonate tautomerase homolog	COG1942	0	0	0	0	0	0	0	0	0	0	0	0	0	0	0	0	0	0	0	0	0	0	0	1	0	1	0	0	0	0	0	0	0	0	0	0	0	0	0	0	0	0	0	0	0	0
METABOLISM	Amino acid transport and metabolism	ABC-type dipeptide transport system, periplasmic component	COG0747	0	0	0	0	0	0	0	0	0	0	0	0	0	0	11	11	7	1	1	1	2	2	0	0	2	2	1	1	0	0	2	1	0	0	2	4	0	4	3	8	5	0	0	1	0	1
METABOLISM	Coenzyme transport and metabolism	Molybdopterin-guanine dinucleotide biosynthesis protein A	COG0746	0	0	0	0	0	0	0	0	0	0	0	0	0	0	1	1	0	0	0	0	1	1	0	0	1	1	0	0	1	1	1	1	0	0	1	0	0	0	0	0	0	0	1	0	1	0
CELLULAR PROCESSES AND SIGNALING	Intracellular trafficking, secretion, and vesicular transport	Flp pilus assembly protein TadD, contains TPR repeats	COG5010	0	0	0	0	0	0	0	0	0	0	0	0	0	0	1	1	1	0	0	0	0	0	0	0	0	0	0	0	1	1	0	0	0	0	0	0	0	0	0	0	0	0	0	0	0	0
METABOLISM	Carbohydrate transport and metabolism	Fructose-2,6-bisphosphatase	COG0406	1	1	1	1	1	1	1	1	1	1	1	1	1	1	1	1	1	0	0	0	0	1	1	1	0	0	4	4	2	2	5	5	0	0	5	1	2	3	1	3	2	2	0	0	1	0
METABOLISM	Coenzyme transport and metabolism	Uroporphyrinogen-III decarboxylase	COG0407	1	1	1	1	1	1	1	1	1	1	1	1	1	1	0	1	1	0	0	0	0	0	0	0	1	1	0	0	1	1	1	1	0	0	0	0	0	0	0	0	0	0	1	0	1	0
METABOLISM	Amino acid transport and metabolism	Glycine cleavage system T protein (aminomethyltransferase)	COG0404	1	1	1	1	1	1	1	1	1	1	1	1	1	1	16	19	13	1	1	1	0	1	0	0	0	0	1	1	1	1	4	4	1	1	1	0	1	1	1	0	0	1	8	1	0	1
METABOLISM	Amino acid transport and metabolism	Gamma-glutamyltransferase	COG0405	3	3	2	3	1	1	4	2	3	1	3	3	3	2	2	2	1	0	0	0	0	1	1	1	1	1	1	0	1	1	0	0	0	0	1	2	1	1	2	1	1	1	0	1	2	1
METABOLISM	Nucleotide transport and metabolism	Cytosine deaminase and related metal-dependent hydrolases	COG0402	0	0	0	0	0	0	0	0	0	0	0	0	0	0	4	4	4	1	1	1	1	1	1	1	1	1	0	0	2	2	4	4	0	0	2	1	1	1	0	1	1	1	0	0	1	0
METABOLISM	Amino acid transport and metabolism	Glycine cleavage system protein P (pyridoxal-binding), N-terminal domain	COG0403	0	0	0	0	0	0	0	0	0	0	0	0	0	0	0	0	0	0	1	0	0	0	0	0	0	0	0	1	0	0	0	0	1	1	0	1	0	1	1	1	1	1	1	0	1	1
POORLY CHARACTERIZED	General function prediction only	Predicted esterase	COG0400	0	0	0	0	0	0	0	0	0	0	0	0	0	0	1	1	1	0	0	0	0	0	0	0	1	1	0	0	0	0	0	0	1	1	0	0	0	0	0	0	0	0	1	1	2	1
POORLY CHARACTERIZED	Function unknown	Uncharacterized homolog of Blt101	COG0401	0	0	0	0	0	0	0	0	0	0	0	0	0	0	0	0	0	0	0	0	0	0	0	0	0	0	0	0	1	1	0	0	0	0	0	0	0	0	0	0	0	0	0	0	0	0
METABOLISM	Coenzyme transport and metabolism	Coproporphyrinogen III oxidase	COG0408	1	1	1	1	1	1	1	1	1	2	1	1	1	1	1	0	1	0	0	0	0	0	0	0	1	1	0	0	1	1	0	0	0	0	0	0	0	0	0	0	0	0	1	0	1	0
CELLULAR PROCESSES AND SIGNALING	Posttranslational modification, protein turnover, chaperones	Hydrogenase maturation factor	COG0409	0	0	0	0	0	0	0	0	0	0	0	0	0	0	0	0	0	0	0	0	0	1	0	0	0	0	0	0	0	0	0	0	0	0	0	0	0	0	0	0	0	0	0	0	0	0
METABOLISM	Secondary metabolites biosynthesis, transport and catabolism	Carbon dioxide concentrating mechanism/carboxysome shell protein	COG4576	0	0	0	0	0	0	0	0	0	0	0	0	0	0	0	0	0	0	0	0	0	0	0	0	0	0	0	0	0	0	0	0	0	0	0	0	0	0	0	0	0	0	0	0	0	0
METABOLISM	Secondary metabolites biosynthesis, transport and catabolism	Carbon dioxide concentrating mechanism/carboxysome shell protein	COG4577	0	0	0	0	0	0	0	0	0	0	0	0	0	0	0	0	0	0	0	0	0	0	0	0	0	0	0	0	0	0	0	0	0	0	0	0	0	0	0	0	0	0	0	0	0	0
POORLY CHARACTERIZED	General function prediction only	Serine protease inhibitor ecotin	COG4574	0	0	0	0	0	0	0	0	0	0	0	0	0	0	0	0	0	0	0	0	0	0	0	0	0	0	0	0	0	0	0	0	0	0	0	0	0	0	0	0	0	0	0	0	0	0
METABOLISM	Carbohydrate transport and metabolism	Predicted tagatose 6-phosphate kinase	COG4573	0	0	0	0	0	0	0	0	0	0	0	0	0	0	1	1	0	0	0	0	0	0	0	0	0	0	0	0	0	0	0	0	0	0	0	0	0	0	0	0	0	0	0	0	0	0
POORLY CHARACTERIZED	Function unknown	Uncharacterized conserved protein	COG5654	0	0	0	0	0	0	0	0	0	0	0	0	0	0	0	0	0	0	0	0	0	0	0	0	0	0	0	0	0	0	0	0	0	0	0	0	0	0	0	0	0	0	0	0	1	0
POORLY CHARACTERIZED	Function unknown	Uncharacterized protein conserved in bacteria	COG5011	0	0	0	0	0	0	0	0	0	0	0	0	0	0	0	0	0	0	0	0	0	0	0	0	0	0	0	0	0	0	0	0	0	0	0	0	0	0	0	0	0	0	0	0	0	0
CELLULAR PROCESSES AND SIGNALING	Signal transduction mechanisms	Isocitrate dehydrogenase kinase/phosphatase	COG4579	0	0	0	0	0	0	0	0	0	0	0	0	0	0	0	0	0	0	0	0	0	0	0	0	0	0	0	0	1	1	0	0	0	0	0	0	0	0	0	0	0	0	0	0	0	0
METABOLISM	Nucleotide transport and metabolism	Formyltetrahydrofolate synthetase	COG2759	0	0	0	0	0	0	0	0	0	0	0	0	0	0	1	2	1	0	0	0	0	1	0	0	1	1	0	0	0	0	0	1	1	1	0	0	0	0	0	0	0	0	1	0	0	0
INFORMATION STORAGE AND PROCESSING	Translation, ribosomal structure and biogenesis	Ribosomal protein L4	COG0088	1	1	1	1	1	1	1	1	1	1	1	1	1	1	1	1	1	1	1	1	1	1	1	1	0	1	1	1	1	1	1	1	1	1	1	1	1	1	1	1	1	1	0	1	1	1
INFORMATION STORAGE AND PROCESSING	Translation, ribosomal structure and biogenesis	Ribosomal protein L23	COG0089	1	1	1	1	1	1	1	1	1	1	1	1	1	1	1	1	1	0	1	1	1	1	1	1	1	0	1	1	1	1	1	1	1	0	1	0	1	1	1	1	1	1	0	1	1	1
METABOLISM	Amino acid transport and metabolism	Chorismate synthase	COG0082	1	1	1	1	1	0	1	1	1	1	1	1	1	1	1	1	1	1	1	1	1	1	1	1	1	1	1	1	1	1	1	1	0	1	1	0	2	1	2	0	0	0	1	1	1	1
METABOLISM	Amino acid transport and metabolism	Homoserine kinase	COG0083	0	0	0	0	0	0	0	0	0	0	0	0	0	0	0	0	0	0	0	0	0	0	1	1	0	0	1	1	0	0	1	1	0	0	0	0	1	0	1	1	1	0	0	0	1	0
INFORMATION STORAGE AND PROCESSING	Translation, ribosomal structure and biogenesis	Ribosomal protein L11	COG0080	1	1	1	1	1	1	1	1	1	1	1	1	1	1	1	0	1	1	1	0	1	1	1	1	1	1	1	1	1	1	1	1	1	0	1	1	1	1	1	1	1	1	1	1	1	1
INFORMATION STORAGE AND PROCESSING	Translation, ribosomal structure and biogenesis	Ribosomal protein L1	COG0081	1	1	1	1	1	1	1	1	1	1	1	1	1	1	1	0	1	1	1	1	1	1	0	1	1	1	1	1	1	1	1	1	1	1	1	1	0	1	1	0	0	0	1	1	1	1
INFORMATION STORAGE AND PROCESSING	Transcription	DNA-directed RNA polymerase, beta' subunit/160 kD subunit	COG0086	1	1	1	1	1	1	1	1	1	1	1	1	1	1	1	1	1	1	1	1	1	1	1	1	1	1	1	1	1	1	0	0	1	1	1	1	1	1	1	1	1	1	0	1	1	0
METABOLISM	Amino acid transport and metabolism	Lysophospholipase L1 and related esterases	COG2755	1	1	1	1	1	1	1	1	1	0	1	1	1	1	2	1	2	0	0	0	0	0	0	0	0	0	0	0	3	2	1	1	1	1	1	0	0	0	0	0	0	0	0	1	1	1
INFORMATION STORAGE AND PROCESSING	Replication, recombination and repair	Mg-dependent DNase	COG0084	1	1	1	1	1	1	1	1	1	0	1	1	1	1	1	1	0	2	1	1	0	0	0	1	1	2	1	1	2	2	1	1	1	1	1	1	1	1	1	1	1	1	0	1	1	1
INFORMATION STORAGE AND PROCESSING	Transcription	DNA-directed RNA polymerase, beta subunit/140 kD subunit	COG0085	1	1	1	1	0	1	0	1	1	1	1	1	1	1	1	1	1	1	0	0	1	0	1	1	1	1	0	0	1	1	1	1	1	0	1	0	0	1	1	1	1	1	0	1	1	1
METABOLISM	Carbohydrate transport and metabolism	Mannose-6-phosphate isomerase	COG0662	0	0	0	0	0	0	0	1	0	0	0	0	0	0	0	1	0	0	0	0	3	3	1	2	0	0	1	1	0	0	0	0	0	0	1	1	2	2	2	1	1	0	1	1	1	1
POORLY CHARACTERIZED	General function prediction only	Carbonic anhydrases/acetyltransferases, isoleucine patch superfamily	COG0663	1	1	1	1	1	1	1	1	1	1	1	1	1	1	0	1	0	2	2	2	1	1	0	0	0	0	0	0	2	2	1	1	2	1	2	0	0	0	0	0	0	0	1	1	1	2
POORLY CHARACTERIZED	General function prediction only	Predicted unusual protein kinase	COG0661	1	1	1	1	1	1	1	1	1	1	1	1	1	1	1	1	1	0	0	0	0	0	0	0	1	1	0	0	1	1	1	0	0	0	0	0	1	1	1	1	1	1	0	0	0	0
POORLY CHARACTERIZED	General function prediction only	FOG: Ankyrin repeat	COG0666	0	0	0	0	0	0	0	0	0	0	0	0	0	0	0	0	0	0	0	0	0	0	0	0	1	1	0	0	0	0	0	0	0	0	0	0	0	0	0	0	0	0	0	0	0	0
METABOLISM	Energy production and conversion	Predicted oxidoreductases (related to aryl-alcohol dehydrogenases)	COG0667	3	2	2	3	3	0	3	2	3	2	2	3	1	2	5	5	5	0	0	0	0	0	2	3	1	1	3	1	0	0	0	0	1	1	0	1	1	2	2	1	3	1	2	0	2	0
CELLULAR PROCESSES AND SIGNALING	Signal transduction mechanisms	cAMP-binding proteins - catabolite gene activator and regulatory subunit of cAMP-dependent protein kinases	COG0664	1	1	1	1	1	1	1	1	1	1	1	1	1	1	1	1	1	0	0	0	2	3	0	0	1	1	1	1	2	2	2	1	1	1	1	0	0	0	1	1	0	0	0	0	1	3
METABOLISM	Amino acid transport and metabolism	Glycine/D-amino acid oxidases (deaminating)	COG0665	0	0	0	0	0	0	0	0	0	0	1	0	0	0	12	12	15	0	0	0	0	0	0	0	0	2	0	0	2	2	3	3	1	1	1	1	0	1	0	0	1	1	8	1	3	2
CELLULAR PROCESSES AND SIGNALING	Cell wall/membrane/envelope biogenesis	Small-conductance mechanosensitive channel	COG0668	1	1	1	0	1	0	2	1	2	0	1	1	0	1	0	0	0	1	1	1	1	4	1	2	0	0	1	0	1	2	1	2	1	1	2	0	0	0	0	0	0	0	1	1	1	1
METABOLISM	Coenzyme transport and metabolism	Phosphopantetheine adenylyltransferase	COG0669	1	1	1	1	1	1	1	1	1	1	1	1	1	2	1	1	1	0	0	0	1	1	0	0	1	1	1	0	1	1	1	1	1	1	1	1	1	1	1	1	1	1	0	1	1	1
POORLY CHARACTERIZED	Function unknown	Uncharacterized protein conserved in bacteria	COG3224	0	0	0	0	0	0	0	0	0	0	0	0	0	0	0	0	0	0	0	0	0	0	0	0	0	0	0	0	0	0	0	0	0	0	1	0	0	0	0	0	0	0	0	0	0	0
INFORMATION STORAGE AND PROCESSING	Translation, ribosomal structure and biogenesis	Asp-tRNAAsn/Glu-tRNAGln amidotransferase B subunit (PET112 homolog)	COG0064	1	1	1	1	1	1	1	0	1	1	1	1	1	1	1	1	1	1	1	0	1	0	1	1	1	1	1	0	1	1	1	2	1	1	1	1	1	1	1	1	1	1	0	0	0	1
METABOLISM	Energy production and conversion	Aconitase A	COG1048	0	0	0	0	0	0	0	0	0	0	0	0	0	0	1	1	1	1	1	1	1	0	1	1	0	0	1	1	0	0	1	1	0	0	0	1	0	1	1	1	0	1	1	1	1	1
METABOLISM	Amino acid transport and metabolism	3-isopropylmalate dehydratase small subunit	COG0066	1	1	1	1	1	1	1	1	1	1	1	1	1	1	1	1	1	0	0	0	0	0	1	2	1	1	1	0	2	2	0	2	0	0	0	1	1	1	0	1	1	0	1	0	1	0
METABOLISM	Amino acid transport and metabolism	Glutamate synthase domain 1	COG0067	0	0	0	0	0	0	1	0	0	0	0	0	0	1	2	3	2	0	0	0	0	0	0	0	1	1	1	0	0	0	1	1	0	0	0	1	1	1	1	1	1	1	2	0	0	0
INFORMATION STORAGE AND PROCESSING	Translation, ribosomal structure and biogenesis	Isoleucyl-tRNA synthetase	COG0060	1	1	1	1	1	1	1	1	1	1	1	1	1	1	1	1	1	1	1	1	1	1	1	1	1	1	1	1	1	1	1	1	0	0	1	1	1	0	1	1	1	1	1	1	1	1
METABOLISM	Carbohydrate transport and metabolism	Predicted sugar kinase	COG0061	1	1	1	1	1	0	1	1	1	0	1	1	1	1	0	1	0	0	1	1	1	0	2	2	1	1	1	1	1	1	1	1	1	1	1	0	2	1	0	0	0	0	1	1	1	1
POORLY CHARACTERIZED	Function unknown	Uncharacterized conserved protein	COG0062	0	0	0	0	0	0	0	0	0	0	0	0	0	0	0	0	0	0	0	0	1	0	0	1	0	0	0	0	0	0	0	0	0	0	0	0	0	0	0	0	0	0	0	0	0	0
METABOLISM	Carbohydrate transport and metabolism	Predicted sugar kinase	COG0063	1	1	1	1	1	1	1	1	1	1	1	1	1	1	0	0	0	0	0	0	1	1	1	1	0	0	0	1	1	1	0	0	0	0	0	0	0	0	0	0	0	0	0	0	0	0
INFORMATION STORAGE AND PROCESSING	Replication, recombination and repair	Predicted DNA modification methylase	COG1041	0	0	0	0	0	0	0	0	0	0	0	0	0	0	0	0	0	0	0	0	0	0	0	1	0	0	0	0	0	0	0	0	0	0	0	0	0	0	0	0	0	0	0	0	0	0
POORLY CHARACTERIZED	General function prediction only	Predicted amidophosphoribosyltransferases	COG1040	0	0	0	0	0	0	0	0	0	0	0	0	0	0	0	0	0	1	0	1	1	1	0	0	0	0	1	1	1	1	0	1	1	0	1	1	1	1	1	1	1	1	0	1	1	1
CELLULAR PROCESSES AND SIGNALING	Cell wall/membrane/envelope biogenesis	Acyl-[acyl carrier protein]--UDP-N-acetylglucosamine O-acyltransferase	COG1043	1	1	1	1	1	1	1	1	1	0	1	1	1	1	1	1	0	1	1	1	1	1	0	0	1	1	0	0	1	1	0	0	1	0	0	0	0	0	0	0	0	0	1	1	1	1
METABOLISM	Energy production and conversion	Acyl-CoA synthetase (NDP forming)	COG1042	0	0	0	0	0	0	0	0	0	0	0	0	0	0	2	2	2	0	0	0	0	0	2	2	0	0	0	0	0	0	2	2	0	0	1	0	0	0	0	0	0	0	0	0	0	0
METABOLISM	Lipid transport and metabolism	Sphingosine kinase and enzymes related to eukaryotic diacylglycerol kinase	COG1597	0	0	0	0	0	0	0	0	0	0	0	0	0	0	0	0	0	0	1	1	2	2	0	0	0	0	1	1	0	0	0	1	0	0	1	1	1	1	1	1	1	1	0	0	0	0
METABOLISM	Amino acid transport and metabolism	Glutamate synthase domain 2	COG0069	1	1	1	1	1	1	0	1	1	1	1	1	1	2	3	3	2	0	0	0	0	0	0	0	0	0	1	0	1	1	1	1	0	0	0	1	0	1	1	0	1	1	3	0	1	0
INFORMATION STORAGE AND PROCESSING	Transcription	DNA-directed RNA polymerase specialized sigma subunit, sigma24 homolog	COG1595	1	1	0	1	1	0	1	1	2	1	1	1	1	1	1	2	1	1	1	1	8	9	0	0	1	1	1	1	8	9	1	0	2	4	0	1	0	1	1	1	1	1	0	5	6	4
INFORMATION STORAGE AND PROCESSING	Transcription	DNA-directed RNA polymerase, subunit M/Transcription elongation factor TFIIS	COG1594	0	0	0	0	0	0	0	0	0	0	0	0	0	0	0	0	0	0	0	0	0	0	1	1	0	0	0	0	0	0	0	0	0	0	0	0	0	0	0	0	0	0	0	0	0	0
POORLY CHARACTERIZED	Function unknown	Uncharacterized protein conserved in bacteria	COG3089	0	0	0	0	0	0	0	0	0	0	0	0	0	0	0	0	0	0	0	0	0	0	0	0	0	0	0	0	1	1	0	0	0	0	0	0	0	0	0	0	0	0	0	0	0	0
CELLULAR PROCESSES AND SIGNALING	Posttranslational modification, protein turnover, chaperones	Uncharacterized protein involved in biosynthesis of c-type cytochromes	COG3088	1	1	1	1	1	1	1	1	1	1	1	1	1	1	1	1	0	0	0	0	0	0	0	0	0	0	0	0	1	1	1	1	0	0	1	0	0	0	0	0	0	0	0	0	0	0
METABOLISM	Carbohydrate transport and metabolism	Alpha-amylase/alpha-mannosidase	COG1449	0	0	0	0	0	0	0	0	0	0	0	0	0	0	0	0	0	0	0	0	0	0	0	0	0	0	0	0	0	0	0	0	0	0	0	0	0	0	0	0	0	0	0	0	0	0
METABOLISM	Amino acid transport and metabolism	Aspartate/tyrosine/aromatic aminotransferase	COG1448	0	0	0	0	0	0	0	0	0	0	0	0	0	0	1	1	1	0	0	0	0	0	0	0	0	0	0	0	1	1	0	0	0	0	0	0	0	0	0	0	0	0	0	0	0	0
METABOLISM	Coenzyme transport and metabolism	Gamma-glutamylcysteine synthetase	COG3572	0	0	0	0	0	0	0	0	0	0	0	0	0	0	1	1	1	0	0	0	1	0	0	0	0	0	0	0	0	0	0	0	0	0	0	0	0	0	0	0	0	0	1	0	0	0
POORLY CHARACTERIZED	General function prediction only	Predicted hydrolase of the alpha/beta-hydrolase fold	COG3571	0	0	0	0	0	0	0	0	0	0	0	0	0	0	0	0	0	0	0	0	0	0	0	0	0	0	0	0	0	0	0	0	0	0	0	0	0	0	0	0	0	0	0	0	0	0
METABOLISM	Amino acid transport and metabolism	Asparaginase	COG1446	0	0	0	0	0	0	0	0	0	0	0	0	0	0	0	0	0	0	0	0	2	2	0	0	0	0	0	0	1	1	0	0	0	1	0	0	0	0	0	0	0	0	0	2	2	2
POORLY CHARACTERIZED	General function prediction only	Predicted flavin-nucleotide-binding protein structurally related to pyridoxine 5'-phosphate oxidase	COG3576	0	0	0	0	0	0	0	0	0	0	0	0	0	0	0	0	0	0	0	0	1	1	0	1	0	0	0	0	0	0	0	0	0	0	0	0	0	0	0	0	0	0	0	0	0	0
METABOLISM	Lipid transport and metabolism	Isopentenyldiphosphate isomerase	COG1443	0	0	0	0	0	0	0	0	0	0	0	0	0	0	1	1	1	0	0	0	0	0	1	1	0	0	0	0	0	0	0	0	1	1	0	0	0	0	0	0	0	0	0	1	1	1
CELLULAR PROCESSES AND SIGNALING	Cell wall/membrane/envelope biogenesis	Lipopolysaccharide biosynthesis proteins, LPS:glycosyltransferases	COG1442	0	0	0	0	0	0	0	0	0	0	0	0	0	0	0	0	0	0	0	0	0	0	0	0	0	0	0	0	0	0	0	0	0	0	0	0	0	0	0	0	0	0	0	0	0	0
METABOLISM	Energy production and conversion	Fe-S oxidoreductase, related to NifB/MoaA family	COG1625	0	0	0	0	0	0	0	0	0	0	0	0	0	0	0	0	0	0	0	0	0	0	0	0	0	0	0	0	0	0	0	0	0	0	0	0	0	0	0	0	0	0	0	0	0	0
POORLY CHARACTERIZED	Function unknown	Uncharacterized conserved protein	COG1624	0	0	0	0	0	0	0	0	0	0	0	0	0	0	0	0	0	1	1	1	1	1	0	0	0	0	0	0	0	0	0	0	0	0	0	0	0	0	0	0	0	0	0	1	1	0
POORLY CHARACTERIZED	Function unknown	Uncharacterized conserved protein	COG2938	0	2	1	1	1	0	1	1	1	1	2	0	1	1	1	0	0	0	0	0	0	0	0	0	0	1	0	0	1	1	0	0	0	0	0	0	0	0	0	0	0	0	0	0	0	0
METABOLISM	Energy production and conversion	L-lactate permease	COG1620	0	0	0	0	0	0	0	0	0	0	0	0	0	0	0	0	0	0	0	0	0	0	0	0	0	0	0	0	0	0	0	0	0	0	0	0	0	0	0	0	0	0	0	0	0	0
METABOLISM	Energy production and conversion	Heme/copper-type cytochrome/quinol oxidases, subunit 2	COG1622	1	1	1	1	1	1	1	1	1	1	1	1	1	1	2	2	2	1	1	1	0	0	1	0	1	1	0	0	1	1	1	0	1	1	1	1	1	1	0	1	0	1	1	1	1	1
CELLULAR PROCESSES AND SIGNALING	Posttranslational modification, protein turnover, chaperones	Putative arginyl-tRNA:protein arginylyltransferase	COG2935	0	0	0	0	0	0	0	0	0	0	0	0	0	0	1	1	0	0	0	0	0	0	0	0	1	1	0	0	1	1	0	0	0	0	0	0	0	0	0	0	0	0	0	0	0	0
POORLY CHARACTERIZED	General function prediction only	Predicted acyl esterases	COG2936	0	0	0	0	0	0	0	0	0	0	0	0	0	0	3	4	2	0	0	0	0	0	0	0	0	0	0	0	0	0	0	0	0	0	0	0	0	0	0	0	0	0	0	0	2	1
METABOLISM	Inorganic ion transport and metabolism	Outer membrane receptor proteins, mostly Fe transport	COG1629	10	8	7	7	8	4	9	5	6	4	7	7	2	12	0	0	0	2	5	5	8	11	0	0	1	2	0	0	10	22	0	0	5	7	0	0	0	0	0	0	0	0	0	9	17	8
INFORMATION STORAGE AND PROCESSING	Transcription	Predicted transcriptional regulator	COG2932	0	0	0	0	0	0	0	0	0	0	0	0	0	0	0	0	0	0	0	0	1	1	0	0	0	0	0	0	0	0	0	0	0	0	0	0	0	0	0	0	0	0	0	1	0	0
POORLY CHARACTERIZED	Function unknown	Uncharacterized conserved protein	COG5588	0	0	0	0	0	0	0	0	0	0	0	0	0	0	1	1	1	0	0	0	0	0	0	0	0	0	0	0	0	0	0	1	0	0	0	0	0	0	0	0	0	0	0	0	0	0
POORLY CHARACTERIZED	Function unknown	Uncharacterized conserved protein	COG5589	0	0	0	0	0	0	0	0	0	0	0	0	0	0	0	0	0	0	0	0	0	0	0	0	0	0	0	0	0	0	0	0	0	0	0	0	0	0	0	0	0	0	0	0	0	0
POORLY CHARACTERIZED	Function unknown	Uncharacterized conserved protein	COG5587	0	0	0	0	0	0	0	0	0	0	0	0	0	0	0	0	0	0	0	0	1	1	0	0	0	0	0	0	0	0	0	0	0	0	0	0	0	0	0	0	0	0	0	1	1	0
POORLY CHARACTERIZED	Function unknown	Uncharacterized conserved protein	COG4198	0	0	0	0	0	0	0	0	0	0	0	0	0	0	0	0	0	1	1	0	1	1	0	0	0	0	0	0	0	0	1	1	0	1	1	0	0	0	0	0	0	0	0	0	0	1
POORLY CHARACTERIZED	Function unknown	Uncharacterized protein conserved in bacteria	COG5349	0	0	0	0	0	0	0	0	0	0	0	0	0	0	1	0	1	0	0	0	0	0	0	0	0	0	0	0	0	0	0	0	0	0	0	0	0	0	0	0	0	0	0	0	0	0
POORLY CHARACTERIZED	General function prediction only	Phage-related replication protein	COG4195	0	0	0	0	0	0	0	0	0	0	0	0	0	0	0	0	0	0	0	0	0	0	0	0	0	0	0	0	0	0	1	0	0	0	0	0	0	0	0	0	0	0	0	0	0	0
POORLY CHARACTERIZED	Function unknown	Uncharacterized protein conserved in bacteria	COG5345	0	0	0	0	0	0	0	0	0	0	0	0	0	0	0	0	0	0	0	0	0	0	0	0	0	0	0	0	0	0	0	0	0	0	0	0	0	0	0	0	0	0	0	0	0	0
POORLY CHARACTERIZED	General function prediction only	Invasion protein B, involved in pathogenesis	COG5342	0	0	0	0	0	0	0	0	0	0	0	0	0	0	1	1	1	0	0	0	0	0	0	0	0	0	0	0	0	0	0	0	0	0	0	0	0	0	0	0	0	0	0	0	0	0
CELLULAR PROCESSES AND SIGNALING	Signal transduction mechanisms	Signal transduction histidine kinase regulating C4-dicarboxylate transport system	COG4191	0	0	0	0	0	0	0	0	0	0	0	0	0	0	1	1	0	0	0	0	0	0	0	0	0	0	0	0	0	0	0	0	0	0	0	0	0	0	0	0	0	0	0	0	0	0
INFORMATION STORAGE AND PROCESSING	Transcription	Predicted transcriptional regulator	COG5340	0	0	0	0	0	0	0	0	0	0	0	0	0	0	0	0	0	0	0	0	0	0	0	0	0	0	0	0	0	0	0	0	0	0	0	0	0	0	0	0	0	0	0	0	0	0
POORLY CHARACTERIZED	Function unknown	Uncharacterized protein conserved in bacteria	COG5341	0	0	0	0	0	0	0	0	0	0	0	0	0	0	0	0	0	0	0	0	0	0	0	0	1	1	0	0	0	0	0	0	0	0	0	0	0	0	0	0	0	0	0	0	0	0
METABOLISM	Lipid transport and metabolism	Mevalonate pyrophosphate decarboxylase	COG3407	0	0	0	0	0	0	0	0	0	0	0	0	0	0	0	0	0	0	0	0	1	1	0	0	0	0	0	0	0	0	0	0	1	1	0	0	0	0	0	0	0	0	0	1	1	1
INFORMATION STORAGE AND PROCESSING	Replication, recombination and repair	Transposase and inactivated derivatives	COG2801	0	0	1	1	0	0	1	0	0	0	1	0	1	3	8	7	5	0	0	0	2	3	0	0	0	0	0	0	3	6	0	0	4	2	0	0	0	0	0	0	0	0	0	0	3	0
POORLY CHARACTERIZED	General function prediction only	Uncharacterized protein, similar to the N-terminal domain of Lon protease	COG2802	1	1	1	1	1	1	0	1	1	1	1	1	1	1	1	1	1	0	0	0	0	0	1	1	0	0	0	0	0	0	0	0	0	0	0	0	0	0	0	0	0	0	0	0	0	0
METABOLISM	Amino acid transport and metabolism	Methenyl tetrahydrofolate cyclohydrolase	COG3404	0	0	0	0	0	0	0	0	0	0	0	0	0	0	0	0	0	0	0	1	0	1	0	0	0	0	0	0	0	0	0	0	0	0	0	0	0	0	0	0	0	0	0	0	0	0
CELLULAR PROCESSES AND SIGNALING	Cell motility	Type II secretory pathway, ATPase PulE/Tfp pilus assembly pathway, ATPase PilB	COG2804	2	1	0	2	2	0	2	2	1	0	2	2	1	2	0	0	0	0	0	0	0	0	0	0	0	0	0	0	3	3	0	0	0	0	0	0	0	0	0	0	0	0	1	0	0	0
CELLULAR PROCESSES AND SIGNALING	Cell motility	Tfp pilus assembly protein, pilus retraction ATPase PilT	COG2805	0	0	0	0	0	0	0	0	0	0	0	0	0	0	0	0	0	0	0	0	0	0	0	0	0	0	0	0	1	1	0	0	0	0	0	0	0	0	0	0	0	0	2	0	0	0
METABOLISM	Inorganic ion transport and metabolism	Cyanate permease	COG2807	0	0	0	0	0	0	0	0	0	0	0	0	0	0	0	0	0	0	0	0	0	0	0	0	0	0	0	0	0	0	0	0	0	0	0	0	0	0	0	0	0	0	0	0	0	0
INFORMATION STORAGE AND PROCESSING	Transcription	Transcriptional regulator	COG2808	0	0	0	0	0	0	0	0	0	0	0	0	0	0	1	1	1	0	0	0	1	1	0	0	0	0	0	0	1	1	0	0	0	0	0	0	0	0	0	0	0	0	0	0	0	0
METABOLISM	Carbohydrate transport and metabolism	Predicted bile acid beta-glucosidase	COG4354	0	0	0	0	0	0	0	0	0	0	0	0	0	0	0	0	0	0	0	0	0	0	0	0	0	0	0	0	0	0	0	0	0	0	0	0	0	0	0	0	0	0	0	0	0	0
CELLULAR PROCESSES AND SIGNALING	Cell wall/membrane/envelope biogenesis	Putative peptidoglycan-binding domain-containing protein	COG3409	0	0	0	0	0	0	0	0	0	0	0	0	0	0	0	0	0	0	0	0	0	0	0	0	0	0	0	0	0	0	1	2	0	0	1	0	0	1	1	1	1	0	0	0	0	0
METABOLISM	Carbohydrate transport and metabolism	Glycogen debranching enzyme	COG3408	0	0	0	0	0	0	0	0	0	0	0	0	0	0	0	0	0	0	0	0	0	0	0	0	0	0	0	0	0	0	0	0	0	0	0	0	0	0	0	0	0	0	0	0	0	0
POORLY CHARACTERIZED	Function unknown	Uncharacterized conserved protein	COG3349	0	0	0	0	0	0	0	0	0	0	0	0	0	0	0	0	0	0	0	0	0	0	0	0	0	0	0	0	0	0	0	0	0	0	0	0	0	0	0	0	0	0	0	0	0	0
CELLULAR PROCESSES AND SIGNALING	Defense mechanisms	ABC-type multidrug transport system, ATPase component	COG1131	2	2	2	2	2	1	2	2	2	2	2	1	1	2	1	1	1	0	0	0	5	6	1	1	2	2	4	3	1	1	1	3	0	0	3	4	4	4	5	4	4	3	0	0	4	2
METABOLISM	Lipid transport and metabolism	ABC-type long-chain fatty acid transport system, fused permease and ATPase components	COG1133	0	0	0	0	0	0	0	0	0	0	0	0	0	0	1	1	1	0	0	0	0	0	0	0	0	0	0	0	0	0	0	0	0	0	0	0	0	0	0	0	0	0	1	0	0	0
CELLULAR PROCESSES AND SIGNALING	Defense mechanisms	ABC-type multidrug transport system, ATPase and permease components	COG1132	1	1	1	1	1	1	0	1	1	1	1	1	1	2	4	5	4	3	2	3	3	5	0	0	2	2	2	1	2	3	1	3	2	1	5	1	1	1	0	0	1	1	2	4	4	4
METABOLISM	Carbohydrate transport and metabolism	ABC-type polysaccharide/polyol phosphate transport system, ATPase component	COG1134	0	0	0	0	0	0	0	0	0	0	0	0	0	0	0	0	0	0	0	0	0	0	0	0	0	0	1	1	0	0	1	1	1	1	0	0	0	0	0	0	0	0	0	0	0	1
POORLY CHARACTERIZED	General function prediction only	ABC-type (unclassified) transport system, ATPase component	COG1137	1	1	1	1	1	1	1	1	1	0	1	1	1	1	1	1	1	1	1	1	0	1	0	0	1	1	0	0	1	1	0	0	1	1	0	0	0	0	0	0	0	0	1	1	1	1
CELLULAR PROCESSES AND SIGNALING	Defense mechanisms	ABC-type antimicrobial peptide transport system, ATPase component	COG1136	3	3	3	4	3	4	2	2	3	1	3	1	3	3	2	1	1	1	1	1	1	2	1	1	1	1	0	0	1	2	1	0	1	4	1	0	0	0	0	0	0	0	1	3	2	4
METABOLISM	Energy production and conversion	Uncharacterized conserved protein containing a ferredoxin-like domain	COG1139	0	0	0	0	0	0	0	0	0	0	0	0	0	0	0	0	0	0	0	0	1	1	0	0	0	0	0	0	0	0	0	0	0	0	0	0	0	0	0	0	0	0	0	0	0	0
POORLY CHARACTERIZED	General function prediction only	Predicted glutamine amidotransferase	COG0121	0	0	0	0	0	0	0	0	0	0	0	0	0	0	0	0	0	0	0	0	0	0	0	0	0	0	0	1	0	0	0	0	0	0	0	1	1	1	1	1	1	1	0	0	0	0
METABOLISM	Carbohydrate transport and metabolism	Ribose 5-phosphate isomerase	COG0120	1	1	1	1	1	1	1	1	1	0	1	1	1	1	1	1	1	0	0	0	0	0	0	1	2	2	0	0	1	1	0	0	0	0	0	0	0	0	0	0	0	0	0	0	0	0
POORLY CHARACTERIZED	General function prediction only	Predicted DNA-binding proteins	COG1342	0	0	0	0	0	0	0	0	0	0	0	0	0	0	0	0	0	0	0	0	0	0	0	0	0	0	0	0	0	0	0	0	0	0	0	0	0	0	0	0	0	0	0	1	0	0
METABOLISM	Lipid transport and metabolism	Dehydrogenases with different specificities (related to short-chain alcohol dehydrogenases)	COG1028	27	26	27	28	26	23	25	26	29	21	28	27	25	29	25	22	16	3	2	3	6	8	1	2	4	5	6	4	15	27	13	13	2	3	9	6	7	5	7	10	9	5	8	4	6	4
POORLY CHARACTERIZED	Function unknown	Uncharacterized conserved protein	COG1430	1	1	1	1	1	1	1	1	1	1	1	1	1	1	1	1	0	0	0	0	0	0	1	2	0	0	0	0	0	0	1	1	1	0	0	0	0	0	0	0	0	0	0	1	0	1
METABOLISM	Amino acid transport and metabolism	5-enolpyruvylshikimate-3-phosphate synthase	COG0128	1	1	1	1	1	1	1	1	1	1	1	1	1	1	1	1	1	0	1	0	0	0	0	1	1	1	1	0	1	1	1	1	0	0	0	1	1	1	1	1	0	1	1	0	1	1
METABOLISM	Coenzyme transport and metabolism	Uncharacterized enzyme of thiazole biosynthesis	COG2022	0	0	0	0	0	0	0	0	0	0	0	0	0	0	0	0	0	0	0	0	0	0	0	0	1	2	0	0	0	0	0	0	0	0	0	0	0	0	0	0	0	0	0	0	0	0
INFORMATION STORAGE AND PROCESSING	Translation, ribosomal structure and biogenesis	RNase P subunit RPR2	COG2023	0	0	0	0	0	0	0	0	0	0	0	0	0	0	0	0	0	0	0	0	0	0	0	1	0	0	0	0	0	0	0	0	0	0	0	0	0	0	0	0	0	0	0	0	0	0
CELLULAR PROCESSES AND SIGNALING	Posttranslational modification, protein turnover, chaperones	Putative protein-S-isoprenylcysteine methyltransferase	COG2020	1	0	0	1	0	0	0	0	1	0	1	1	0	0	0	0	0	0	1	1	1	0	0	0	0	0	0	0	0	0	0	0	0	0	0	1	1	1	1	1	0	1	0	1	1	0
METABOLISM	Amino acid transport and metabolism	Homoserine acetyltransferase	COG2021	1	1	1	1	1	1	1	1	1	1	1	1	1	1	0	0	0	0	0	0	0	0	0	0	1	2	1	1	1	2	1	1	0	0	1	1	0	1	1	1	1	0	1	0	1	0
INFORMATION STORAGE AND PROCESSING	Translation, ribosomal structure and biogenesis	Cytotoxic translational repressor of toxin-antitoxin stability system	COG2026	0	0	0	0	0	0	0	0	0	0	0	0	0	0	0	0	0	0	0	0	0	0	0	0	0	0	0	0	0	0	0	0	0	0	0	4	0	0	1	3	0	0	0	0	0	0
CELLULAR PROCESSES AND SIGNALING	Cell wall/membrane/envelope biogenesis	D-alanyl-D-alanine carboxypeptidase (penicillin-binding protein 4)	COG2027	0	0	0	0	0	0	0	0	0	0	0	0	0	0	0	0	0	0	0	0	0	0	0	0	1	1	0	0	0	0	0	0	0	0	0	0	0	0	0	0	0	0	0	0	0	0
METABOLISM	Energy production and conversion	Electron transfer flavoprotein, alpha subunit	COG2025	1	1	1	1	1	1	0	1	1	1	1	0	1	1	1	1	1	1	1	1	1	1	0	0	0	0	0	1	1	1	1	2	0	0	1	0	1	0	1	1	1	0	1	1	1	1
CELLULAR PROCESSES AND SIGNALING	Cell wall/membrane/envelope biogenesis	Carbohydrate-selective porin	COG3659	0	0	0	0	0	0	0	0	0	0	0	0	0	0	0	0	0	0	0	0	0	0	0	0	0	0	0	0	0	0	0	0	0	0	0	0	0	0	0	0	0	0	0	0	0	0
CELLULAR PROCESSES AND SIGNALING	Cell motility	Tfp pilus assembly protein, ATPase PilM	COG4972	0	0	0	0	0	0	0	0	0	0	0	0	0	0	0	0	0	0	0	0	0	0	0	0	0	0	0	0	1	1	0	0	0	0	0	0	0	0	0	0	0	0	2	0	0	0
INFORMATION STORAGE AND PROCESSING	Replication, recombination and repair	Site-specific recombinase XerC	COG4973	0	0	0	0	0	0	0	0	0	0	0	0	0	0	0	1	1	0	0	0	0	0	1	1	1	1	0	0	0	0	0	0	0	0	0	0	0	0	0	0	0	0	0	0	0	0
CELLULAR PROCESSES AND SIGNALING	Cell motility	Tfp pilus assembly protein FimT	COG4970	0	0	0	0	0	0	0	0	0	0	0	0	0	0	0	0	0	0	0	0	0	0	0	0	0	0	0	0	0	0	0	0	0	0	0	0	0	0	0	0	0	0	0	0	0	0
POORLY CHARACTERIZED	General function prediction only	Predicted methyltransferase (contains TPR repeat)	COG4976	0	0	0	0	0	0	0	0	0	0	0	0	0	0	1	1	0	0	0	0	0	0	0	0	0	0	0	0	0	0	0	0	0	0	0	0	0	0	0	0	0	0	0	0	0	0
INFORMATION STORAGE AND PROCESSING	Transcription	Transcriptional regulator containing an amidase domain and an AraC-type DNA-binding HTH domain	COG4977	0	0	0	0	0	0	0	0	0	0	0	0	0	0	4	4	3	0	0	0	0	0	0	0	1	1	0	0	1	1	0	0	0	0	0	0	0	0	0	0	0	0	1	0	0	0
INFORMATION STORAGE AND PROCESSING	Replication, recombination and repair	Site-specific recombinase XerD	COG4974	2	2	2	2	2	2	1	2	2	2	2	2	2	2	4	5	2	2	2	3	2	2	0	0	0	1	2	2	0	1	2	2	1	2	1	1	2	2	2	1	2	2	0	4	3	2
METABOLISM	Amino acid transport and metabolism	Alanine-alpha-ketoisovalerate (or valine-pyruvate) aminotransferase	COG3977	0	0	0	0	0	0	0	0	0	0	0	0	0	0	0	0	0	0	0	0	0	0	0	0	0	0	0	0	1	1	0	0	0	0	0	0	0	0	0	0	0	0	0	0	0	0
METABOLISM	Nucleotide transport and metabolism	Phosphoribosylformylglycinamidine (FGAM) synthase, synthetase domain	COG0046	1	1	1	1	1	1	1	1	1	1	1	1	1	1	1	1	1	1	1	1	1	1	1	1	1	1	1	1	1	1	0	1	0	1	1	0	0	0	0	0	0	0	1	1	1	1
POORLY CHARACTERIZED	General function prediction only	Predicted protease with the C-terminal PDZ domain	COG3975	0	0	0	0	0	0	0	0	0	0	0	0	0	0	0	0	0	1	1	1	1	0	0	0	0	0	0	0	0	0	0	0	1	1	0	0	0	0	0	0	0	0	0	0	0	0
POORLY CHARACTERIZED	General function prediction only	Superfamily I DNA and RNA helicases	COG3973	0	0	0	0	0	0	0	0	0	0	0	0	0	0	0	0	0	0	0	0	0	0	0	0	0	0	0	0	0	0	1	1	0	0	1	0	0	0	0	0	0	0	0	0	0	0
METABOLISM	Secondary metabolites biosynthesis, transport and catabolism	2-keto-4-pentenoate hydratase	COG3971	1	1	1	1	1	1	1	1	1	1	1	1	1	1	0	0	0	0	0	0	0	0	0	0	0	0	0	0	0	0	0	0	0	0	0	0	0	0	0	0	0	0	1	0	0	0
METABOLISM	Nucleotide transport and metabolism	Phosphoribosylformylglycinamidine (FGAM) synthase, glutamine amidotransferase domain	COG0047	0	0	0	0	1	0	0	0	1	0	0	0	0	0	1	1	1	1	0	1	1	1	1	1	1	0	1	1	0	0	1	0	0	1	1	0	0	0	0	0	0	0	1	0	0	1
METABOLISM	Nucleotide transport and metabolism	Dihydroorotase and related cyclic amidohydrolases	COG0044	1	1	1	1	1	1	1	1	1	1	1	1	1	1	2	2	2	2	1	2	2	2	1	1	0	0	1	1	1	1	2	1	1	2	2	0	0	1	0	1	0	0	2	2	2	2
POORLY CHARACTERIZED	General function prediction only	FOG: CBS domain	COG0517	1	2	0	1	1	0	1	1	1	0	0	1	1	1	0	0	0	1	2	1	3	3	1	2	1	1	1	0	1	1	0	0	0	1	1	0	0	0	0	0	0	0	1	0	1	0
POORLY CHARACTERIZED	General function prediction only	DNA-binding protein	COG2118	0	0	0	0	0	0	0	0	0	0	0	0	0	0	0	0	0	0	0	0	0	0	1	1	0	0	0	0	0	0	0	0	0	0	0	0	0	0	0	0	0	0	0	0	0	0
POORLY CHARACTERIZED	Function unknown	Predicted membrane protein	COG2119	0	0	0	0	0	0	0	0	0	0	0	0	0	0	0	0	0	0	0	0	0	0	0	0	0	0	0	0	0	0	0	0	0	0	0	0	0	0	0	0	0	0	0	0	0	0
POORLY CHARACTERIZED	General function prediction only	Predicted secreted hydrolase	COG5621	0	0	0	0	0	0	0	0	0	0	0	0	0	0	1	1	0	0	0	0	0	0	0	0	0	0	0	0	0	0	0	0	0	0	0	0	0	0	0	0	0	0	0	0	0	0
CELLULAR PROCESSES AND SIGNALING	Cell wall/membrane/envelope biogenesis	Predicted choline kinase involved in LPS biosynthesis	COG0510	0	0	0	0	0	0	0	0	0	0	0	0	0	0	1	1	1	0	0	0	0	0	0	0	0	0	0	0	0	0	0	0	0	0	0	0	0	0	0	0	0	0	0	0	0	0
CELLULAR PROCESSES AND SIGNALING	Signal transduction mechanisms	Adenylate cyclase, family 3 (some proteins contain HAMP domain)	COG2114	0	0	0	0	0	0	0	0	0	0	0	0	0	0	4	4	4	0	0	0	2	2	1	2	0	1	0	0	1	1	1	1	0	0	0	0	0	0	0	0	0	0	0	0	0	0
METABOLISM	Carbohydrate transport and metabolism	Xylose isomerase	COG2115	0	0	0	0	0	0	0	0	0	0	0	0	0	0	1	1	1	0	0	0	0	0	0	0	0	0	1	1	0	0	0	0	0	0	0	0	1	1	1	1	1	0	0	0	1	0
CELLULAR PROCESSES AND SIGNALING	Signal transduction mechanisms	Predicted Ser/Thr protein kinase	COG2112	0	0	0	0	0	0	0	0	0	0	0	0	0	0	0	0	0	0	0	0	0	0	0	1	0	0	0	0	0	0	0	0	0	0	0	0	0	0	0	0	0	0	0	0	0	0
METABOLISM	Amino acid transport and metabolism	ABC-type proline/glycine betaine transport systems, periplasmic components	COG2113	0	0	0	0	0	0	0	0	0	0	0	0	0	0	4	3	3	0	0	0	0	0	0	0	0	0	0	0	0	0	1	1	0	0	0	0	0	0	0	0	0	0	4	0	0	0
POORLY CHARACTERIZED	General function prediction only	Predicted phosphatase homologous to the C-terminal domain of histone macroH2A1	COG2110	0	0	0	0	0	0	0	0	0	0	0	0	0	0	0	0	0	0	0	0	0	0	0	0	0	0	0	0	1	1	0	0	0	0	0	0	0	0	0	0	0	0	0	0	0	0
METABOLISM	Coenzyme transport and metabolism	3-polyprenyl-4-hydroxybenzoate decarboxylase and related decarboxylases	COG0043	0	0	0	0	0	0	0	0	0	0	0	0	0	0	0	0	0	1	1	1	1	1	2	2	0	0	0	0	1	1	0	0	0	0	0	0	0	0	0	0	0	0	0	0	0	0
METABOLISM	Amino acid transport and metabolism	ATP phosphoribosyltransferase	COG0040	0	4	0	0	2	1	2	0	2	0	0	1	1	0	1	0	1	0	0	0	0	0	1	1	1	1	1	1	1	1	0	1	0	0	0	0	0	1	0	1	0	1	1	0	1	0
INFORMATION STORAGE AND PROCESSING	Replication, recombination and repair	Superfamily II DNA and RNA helicases	COG0513	1	1	1	1	1	1	1	1	1	1	1	1	1	1	2	2	3	4	4	4	1	2	1	1	1	1	2	1	2	3	1	2	1	2	2	0	0	1	1	1	1	0	1	2	4	3
METABOLISM	Nucleotide transport and metabolism	Xanthine/uracil permeases	COG2233	0	0	0	0	0	0	0	0	0	0	0	0	0	0	1	1	1	0	0	0	0	0	0	0	1	1	0	0	0	0	0	0	0	0	0	0	0	0	0	0	0	0	0	0	0	0
CELLULAR PROCESSES AND SIGNALING	Cell wall/membrane/envelope biogenesis	Cyclopropane fatty acid synthase and related methyltransferases	COG2230	0	0	0	0	0	0	0	0	0	0	0	0	0	0	1	1	0	0	0	0	2	2	0	0	2	2	0	0	0	0	0	0	0	0	0	0	0	0	0	0	0	0	1	0	0	0
POORLY CHARACTERIZED	Function unknown	Predicted membrane protein	COG2237	0	0	0	0	0	0	0	0	0	0	0	0	0	0	0	0	0	0	0	0	0	0	0	1	0	0	0	0	0	0	0	0	0	0	0	0	0	0	0	0	0	0	0	0	0	0
POORLY CHARACTERIZED	General function prediction only	Predicted phosphoribosyltransferases	COG2236	0	0	0	0	0	0	0	0	0	0	0	0	0	0	2	2	0	0	0	0	0	0	0	1	0	0	0	0	1	1	1	1	0	0	1	0	0	0	0	0	0	0	1	0	0	0
POORLY CHARACTERIZED	General function prediction only	Predicted aminopeptidases	COG2234	1	1	1	0	1	0	1	1	1	1	1	1	0	1	0	0	0	0	0	0	4	3	0	0	0	0	0	0	1	1	0	0	0	0	0	0	0	0	0	0	0	0	0	2	1	2
METABOLISM	Inorganic ion transport and metabolism	Mg/Co/Ni transporter MgtE (contains CBS domain)	COG2239	1	1	1	1	1	1	1	1	1	1	1	1	1	1	1	1	1	1	0	1	0	0	0	0	1	1	1	1	1	1	0	0	1	1	1	0	0	0	0	0	0	0	1	1	1	1
INFORMATION STORAGE AND PROCESSING	Translation, ribosomal structure and biogenesis	Ribosomal protein S19E (S16A)	COG2238	0	0	0	0	0	0	0	0	0	0	0	0	0	0	0	0	0	0	0	0	0	0	1	1	0	0	0	0	0	0	0	0	0	0	0	0	0	0	0	0	0	0	0	0	0	0
POORLY CHARACTERIZED	Function unknown	Uncharacterized conserved protein	COG3375	0	0	0	0	0	0	0	0	0	0	0	0	0	0	0	0	0	0	0	0	0	0	0	0	0	0	0	0	0	0	0	0	0	0	0	0	0	0	0	0	0	0	0	0	0	0
POORLY CHARACTERIZED	Function unknown	Uncharacterized protein conserved in archaea	COG1909	0	0	0	0	0	0	0	0	0	0	0	0	0	0	0	0	0	0	0	0	0	0	1	1	0	0	0	0	0	0	0	0	0	0	0	0	0	0	0	0	0	0	0	0	0	0
METABOLISM	Carbohydrate transport and metabolism	Glucuronate isomerase	COG1904	0	0	0	0	0	0	0	0	0	0	0	0	0	0	0	0	0	0	0	0	0	0	0	0	0	0	0	0	0	0	0	0	0	0	0	0	0	0	0	0	0	0	0	0	0	0
METABOLISM	Energy production and conversion	NADH:ubiquinone oxidoreductase 24 kD subunit	COG1905	0	0	0	0	0	0	0	0	0	0	0	0	0	0	1	1	1	0	0	0	0	0	0	0	2	3	1	1	1	1	1	1	0	0	0	0	0	1	0	1	0	0	1	0	0	0
POORLY CHARACTERIZED	Function unknown	Uncharacterized conserved protein	COG1900	0	0	0	0	0	0	0	0	0	0	0	0	0	0	0	0	0	0	0	0	0	0	0	0	0	0	0	0	0	0	0	0	0	0	0	0	0	0	0	0	0	0	0	0	0	0
METABOLISM	Energy production and conversion	NADH:flavin oxidoreductases, Old Yellow Enzyme family	COG1902	1	2	2	1	2	1	3	1	3	2	3	2	2	2	7	7	7	0	0	0	0	0	0	0	1	2	1	0	5	5	1	1	0	0	0	0	1	0	0	0	1	1	0	0	1	0
METABOLISM	Coenzyme transport and metabolism	Cobalamin biosynthesis protein CbiD	COG1903	0	0	0	0	0	0	0	0	0	0	0	0	0	0	0	0	0	0	0	0	0	0	0	1	0	0	0	0	0	0	0	0	0	0	0	0	0	0	0	0	0	0	0	0	0	0
POORLY CHARACTERIZED	Function unknown	Uncharacterized conserved protein	COG3832	0	0	0	0	0	0	0	0	0	0	0	0	0	0	1	1	1	0	0	0	0	0	0	0	0	0	0	0	0	0	0	0	0	0	0	0	0	0	0	0	0	0	0	1	0	0
POORLY CHARACTERIZED	General function prediction only	Uncharacterized component of anaerobic dehydrogenases	COG3381	0	0	0	0	0	0	0	0	0	0	0	0	0	0	1	0	1	0	0	0	0	0	0	0	0	0	0	0	0	0	0	0	0	0	0	0	0	0	0	0	0	0	0	0	0	0
POORLY CHARACTERIZED	Function unknown	Uncharacterized conserved protein	COG3384	0	0	0	0	0	0	0	0	0	0	0	0	0	0	0	0	0	0	0	0	1	1	0	0	0	0	0	0	0	0	0	0	0	0	0	1	1	1	1	1	1	1	0	0	0	0
INFORMATION STORAGE AND PROCESSING	Replication, recombination and repair	FOG: Transposase and inactivated derivatives	COG3385	0	0	0	0	0	0	0	0	0	0	0	0	0	0	0	0	0	0	0	0	0	0	0	0	0	0	0	0	0	1	0	0	0	0	0	0	0	0	0	0	0	0	0	0	0	0
POORLY CHARACTERIZED	Function unknown	Uncharacterized protein conserved in bacteria	COG4995	0	0	0	0	0	0	0	0	0	0	0	0	0	0	0	0	0	0	0	0	1	1	0	0	0	0	0	0	0	0	0	0	0	0	0	0	0	0	0	0	0	0	0	0	0	0
METABOLISM	Amino acid transport and metabolism	Ornithine/acetylornithine aminotransferase	COG4992	1	1	1	1	1	1	1	1	1	1	1	1	1	1	1	1	1	2	2	0	0	2	1	1	1	1	1	1	1	1	1	1	1	2	1	1	1	1	0	1	1	1	1	2	2	2
METABOLISM	Carbohydrate transport and metabolism	Glucose dehydrogenase	COG4993	1	1	0	1	1	1	1	1	1	1	1	1	1	1	0	0	0	0	0	0	0	0	0	0	0	2	0	0	1	1	0	0	0	0	0	0	0	0	0	0	0	0	0	0	0	0
POORLY CHARACTERIZED	General function prediction only	Truncated hemoglobins	COG2346	0	0	0	0	0	0	0	0	0	0	0	0	0	0	0	0	0	0	0	0	0	0	0	0	0	0	1	1	0	0	1	1	0	0	1	1	1	1	1	1	1	1	1	0	0	0
INFORMATION STORAGE AND PROCESSING	Transcription	Predicted transcriptional regulator	COG2345	0	0	0	0	0	0	0	0	0	0	0	0	0	0	0	0	0	0	0	0	0	0	0	0	0	0	1	1	0	0	1	1	0	0	1	1	1	1	1	1	1	1	0	0	0	0
POORLY CHARACTERIZED	General function prediction only	AT-rich DNA-binding protein	COG2344	0	0	0	0	0	0	0	0	0	0	0	0	0	0	0	0	0	0	0	0	0	0	0	0	0	0	0	0	0	0	1	1	0	0	0	0	0	0	0	0	0	0	0	0	0	0
POORLY CHARACTERIZED	Function unknown	Uncharacterized protein conserved in bacteria	COG2343	0	0	0	0	0	0	0	0	0	0	0	0	0	0	0	0	0	0	0	0	0	0	0	0	0	0	0	0	0	0	0	0	0	0	0	0	0	0	0	0	0	0	0	0	0	0
POORLY CHARACTERIZED	Function unknown	Uncharacterized protein conserved in bacteria	COG3795	0	0	0	0	0	0	0	0	0	0	0	0	0	0	0	0	0	0	0	0	0	0	0	0	0	0	2	1	0	0	0	0	0	0	0	1	0	0	0	0	1	1	0	0	0	0
POORLY CHARACTERIZED	Function unknown	Uncharacterized protein with SCP/PR1 domains	COG2340	0	0	0	0	0	0	0	0	0	0	0	0	0	0	0	0	1	0	0	0	0	0	0	0	0	0	0	0	0	0	0	0	0	0	0	0	0	0	0	0	0	0	0	1	0	0
METABOLISM	Energy production and conversion	Tartrate dehydratase beta subunit/Fumarate hydratase class I, C-terminal domain	COG1838	0	0	0	0	0	0	0	0	0	0	0	0	0	0	0	0	0	0	0	0	0	0	0	0	0	0	0	0	1	0	0	0	0	0	1	0	0	0	0	0	0	1	0	0	0	0
METABOLISM	Energy production and conversion	Plastocyanin	COG3794	0	0	0	0	0	0	0	0	0	0	0	0	0	0	1	1	0	0	0	0	0	0	5	5	0	0	0	0	0	0	0	0	0	0	0	0	0	0	0	0	0	0	0	1	0	0
METABOLISM	Carbohydrate transport and metabolism	DhnA-type fructose-1,6-bisphosphate aldolase and related enzymes	COG1830	0	0	0	0	0	0	0	0	0	0	0	0	0	0	2	0	1	0	0	0	1	1	1	2	0	0	0	0	0	0	0	0	1	0	0	1	0	1	1	1	1	0	0	0	0	1
POORLY CHARACTERIZED	General function prediction only	Predicted CoA-binding protein	COG1832	0	0	0	0	0	0	0	0	0	0	0	0	0	0	2	2	2	0	0	0	0	0	1	1	0	0	1	1	0	0	0	0	0	0	0	0	0	0	0	0	0	0	2	0	1	0
METABOLISM	Amino acid transport and metabolism	N-Dimethylarginine dimethylaminohydrolase	COG1834	0	0	0	0	0	0	0	0	0	0	0	0	0	0	2	2	2	0	1	1	1	1	0	0	0	0	0	0	0	0	1	1	0	0	0	0	0	0	0	0	0	0	0	1	1	0
METABOLISM	Lipid transport and metabolism	Predicted acyltransferases	COG1835	0	0	0	0	0	0	0	0	0	0	0	0	0	0	0	0	0	0	0	0	0	0	0	0	0	0	2	1	0	0	1	4	1	1	0	1	1	1	1	1	0	1	0	1	0	0
POORLY CHARACTERIZED	Function unknown	Predicted membrane protein	COG1836	0	0	0	0	0	0	0	0	0	0	0	0	0	0	0	0	0	0	0	0	0	0	0	0	0	0	0	0	0	0	0	0	0	0	0	0	0	0	0	0	0	0	0	0	0	0
POORLY CHARACTERIZED	General function prediction only	Predicted RNA-binding protein (contains KH domain)	COG1837	0	0	0	0	0	0	0	0	0	0	0	0	0	0	0	0	0	0	0	0	0	0	0	0	0	0	1	0	0	0	1	1	0	0	1	1	1	1	1	1	1	1	0	0	0	0
METABOLISM	Carbohydrate transport and metabolism	Phosphoheptose isomerase	COG0279	1	1	0	1	1	1	2	0	1	0	2	2	0	1	0	0	0	1	1	1	1	1	0	0	0	0	0	0	1	1	0	0	1	1	0	0	0	0	0	0	0	0	0	0	0	1
CELLULAR PROCESSES AND SIGNALING	Posttranslational modification, protein turnover, chaperones	Glutaredoxin-related protein	COG0278	1	1	0	1	1	1	1	1	1	0	1	1	1	1	1	1	1	0	0	0	0	0	0	0	1	1	0	0	2	2	0	0	0	0	0	0	0	0	0	0	0	0	1	0	0	0
METABOLISM	Coenzyme transport and metabolism	FAD synthase	COG0196	1	1	1	1	1	0	1	1	1	1	1	1	1	1	1	1	1	1	1	1	0	1	0	0	1	1	1	1	1	1	1	1	1	1	1	0	1	1	1	1	1	1	1	1	1	1
CELLULAR PROCESSES AND SIGNALING	Signal transduction mechanisms	Stress-induced morphogen (activity unknown)	COG0271	1	1	1	1	1	1	1	1	1	1	1	1	1	1	2	2	1	0	0	0	0	0	0	0	1	1	0	0	1	1	0	0	0	0	0	0	0	0	0	0	0	0	1	0	0	0
INFORMATION STORAGE AND PROCESSING	Replication, recombination and repair	NAD-dependent DNA ligase (contains BRCT domain type II)	COG0272	1	1	1	1	1	1	1	1	1	1	1	1	1	1	1	1	0	1	1	0	1	1	0	0	1	1	1	0	1	1	0	0	0	1	1	1	1	1	1	1	1	1	1	1	1	1
CELLULAR PROCESSES AND SIGNALING	Cell wall/membrane/envelope biogenesis	Predicted S-adenosylmethionine-dependent methyltransferase involved in cell envelope biogenesis	COG0275	1	1	1	1	1	1	0	1	1	1	1	1	1	1	1	1	0	1	1	1	1	1	0	0	1	1	1	1	1	1	1	2	0	1	1	1	1	1	1	1	0	1	1	1	1	1
METABOLISM	Nucleotide transport and metabolism	Deoxyribose-phosphate aldolase	COG0274	0	0	0	0	0	0	0	0	0	0	0	0	0	0	1	1	1	1	1	1	1	1	0	0	0	0	2	1	0	0	1	1	0	0	0	2	2	2	2	3	2	1	0	0	1	0
METABOLISM	Energy production and conversion	FAD/FMN-containing dehydrogenases	COG0277	0	0	0	0	0	0	0	0	0	0	0	0	0	0	4	4	2	1	1	0	1	1	0	0	0	0	0	0	3	4	2	2	1	1	1	1	0	1	1	1	1	0	1	1	1	1
METABOLISM	Coenzyme transport and metabolism	Protoheme ferro-lyase (ferrochelatase)	COG0276	1	1	1	1	1	1	1	1	1	1	1	1	1	1	1	1	1	0	0	0	0	0	0	0	1	1	0	0	1	1	1	1	0	0	0	0	0	0	0	0	0	0	1	0	1	0
METABOLISM	Amino acid transport and metabolism	N-formylglutamate amidohydrolase	COG3741	0	0	0	0	0	0	0	0	0	0	0	0	0	0	1	1	1	0	0	0	0	0	1	1	0	0	0	0	1	1	0	0	0	0	0	1	0	1	1	1	1	0	0	0	0	0
POORLY CHARACTERIZED	Function unknown	Uncharacterized protein conserved in bacteria	COG3744	0	0	0	0	0	0	0	0	0	0	0	0	0	0	0	0	0	0	0	0	0	0	0	0	0	0	0	0	0	1	0	0	0	0	0	0	0	0	0	0	0	0	0	0	0	0
METABOLISM	Inorganic ion transport and metabolism	Phosphate-selective porin	COG3746	0	0	0	0	0	0	0	0	0	0	0	0	0	0	0	0	0	0	0	0	0	0	0	0	0	0	0	0	0	0	0	0	0	0	0	0	0	0	0	0	0	0	0	0	0	0
POORLY CHARACTERIZED	Function unknown	Predicted membrane protein	COG3748	0	0	0	0	0	0	0	0	0	0	0	0	0	0	1	1	0	0	0	0	0	0	0	0	0	0	0	0	0	0	0	0	0	0	0	0	0	0	0	0	0	0	0	0	0	0
POORLY CHARACTERIZED	Function unknown	Uncharacterized protein conserved in bacteria	COG3749	0	0	0	0	0	0	0	0	0	0	0	0	0	0	0	0	0	0	0	0	0	0	0	0	1	1	0	0	1	1	0	0	0	0	0	0	0	0	0	0	0	0	0	0	0	0
POORLY CHARACTERIZED	General function prediction only	Putative ammonia monooxygenase	COG3180	0	0	0	0	0	0	0	0	0	0	0	0	0	0	2	2	2	0	0	0	0	0	0	0	0	0	0	0	0	0	0	0	0	0	0	0	0	0	0	0	0	0	0	0	0	0
POORLY CHARACTERIZED	Function unknown	Uncharacterized protein conserved in bacteria	COG3181	0	0	0	0	0	0	0	0	0	0	0	0	0	0	8	8	3	0	0	0	0	0	0	0	0	0	0	0	0	0	0	0	0	0	0	1	0	0	0	1	1	0	3	0	0	0
METABOLISM	Amino acid transport and metabolism	Phenylalanine-4-hydroxylase	COG3186	0	0	0	0	0	0	0	0	0	0	0	0	0	0	0	0	0	0	0	0	1	1	0	0	0	0	0	0	0	1	0	0	0	0	0	0	0	0	0	0	0	0	0	1	1	0
CELLULAR PROCESSES AND SIGNALING	Posttranslational modification, protein turnover, chaperones	Heat shock protein	COG3187	0	0	0	0	0	0	0	0	0	0	0	0	0	0	0	0	0	0	0	0	0	0	0	0	0	0	0	0	0	0	0	0	0	0	0	0	0	0	0	0	0	0	0	1	0	0
METABOLISM	Amino acid transport and metabolism	4-hydroxyphenylpyruvate dioxygenase and related hemolysins	COG3185	0	0	0	0	0	0	0	0	0	0	0	0	0	0	1	1	0	1	1	1	1	1	0	0	0	0	0	0	0	1	0	0	1	1	0	0	0	0	0	0	0	0	0	1	1	1
METABOLISM	Amino acid transport and metabolism	Proline racemase	COG3938	0	0	0	0	0	0	0	0	0	0	0	0	0	0	0	0	0	0	0	0	0	0	0	0	0	0	0	0	0	0	0	0	0	0	0	0	0	0	0	0	0	0	0	0	1	0
POORLY CHARACTERIZED	General function prediction only	Predicted esterase of the alpha-beta hydrolase superfamily	COG4667	1	1	1	1	1	1	1	1	1	1	1	1	1	1	0	0	0	0	0	0	0	0	0	0	0	0	0	0	0	0	0	0	0	0	0	0	0	0	0	0	0	0	0	0	0	0
METABOLISM	Energy production and conversion	Isocitrate/isopropylmalate dehydrogenase	COG0473	1	1	1	1	1	1	1	1	1	1	1	1	1	1	2	2	1	0	0	0	0	0	2	2	1	1	1	1	1	1	1	1	0	0	0	0	1	1	0	0	0	0	2	0	2	0
CELLULAR PROCESSES AND SIGNALING	Cell wall/membrane/envelope biogenesis	UDP-N-acetylmuramyl pentapeptide phosphotransferase/UDP-N-acetylglucosamine-1-phosphate transferase	COG0472	2	1	1	2	3	1	2	1	2	1	2	2	1	1	1	1	1	2	2	1	1	1	0	1	1	1	3	2	3	3	3	2	0	1	1	0	2	2	1	1	1	2	1	2	2	1
METABOLISM	Inorganic ion transport and metabolism	Di- and tricarboxylate transporters	COG0471	1	2	1	1	2	2	3	2	2	0	2	1	2	2	1	1	1	0	0	0	1	2	0	0	0	0	0	0	2	2	0	0	0	1	0	0	0	0	0	0	0	0	0	1	2	2
METABOLISM	Coenzyme transport and metabolism	Dinucleotide-utilizing enzymes involved in molybdopterin and thiamine biosynthesis family 2	COG0476	0	0	0	0	0	0	0	0	0	0	0	0	0	0	1	1	1	0	0	0	1	1	0	1	1	1	0	0	0	1	1	1	0	0	1	0	0	0	0	0	0	0	1	0	1	0
METABOLISM	Inorganic ion transport and metabolism	Kef-type K+ transport systems, membrane components	COG0475	0	0	0	0	0	0	0	0	0	0	0	0	0	1	1	1	1	0	0	0	1	2	2	2	1	1	0	0	0	0	0	0	0	0	0	1	1	1	0	1	0	1	0	0	0	0
METABOLISM	Inorganic ion transport and metabolism	Cation transport ATPase	COG0474	0	0	0	0	0	0	0	0	0	0	0	0	0	0	0	0	0	0	0	0	0	0	0	0	0	0	0	0	0	0	0	0	0	0	0	0	0	0	0	0	0	0	0	0	0	0
METABOLISM	Energy production and conversion	Succinate dehydrogenase/fumarate reductase, Fe-S protein subunit	COG0479	1	1	1	1	1	1	1	1	1	1	1	1	1	1	1	1	1	1	0	1	1	1	1	1	1	1	1	0	0	1	0	0	1	1	1	0	0	1	0	1	0	1	1	1	1	1
METABOLISM	Secondary metabolites biosynthesis, transport and catabolism	Predicted dithiol-disulfide isomerase involved in polyketide biosynthesis	COG2761	0	0	0	0	0	0	0	0	0	0	0	0	0	0	1	2	1	0	0	0	0	0	0	0	0	0	0	0	0	0	0	1	0	0	1	0	0	0	0	0	0	0	0	0	0	0
POORLY CHARACTERIZED	Function unknown	Uncharacterized protein conserved in bacteria	COG2859	0	0	0	0	0	0	0	0	0	0	0	0	0	0	0	0	0	0	0	0	1	1	0	0	0	0	1	1	0	0	0	0	0	0	0	0	1	0	1	1	0	1	0	0	0	0
METABOLISM	Coenzyme transport and metabolism	Nicotinamide mononucleotide adenylyltransferase	COG1056	0	0	0	0	0	0	0	0	0	0	0	0	0	0	0	0	0	0	0	0	0	0	0	1	0	0	0	0	0	0	0	0	0	0	0	0	0	0	0	0	0	0	0	0	0	0
METABOLISM	Coenzyme transport and metabolism	Nicotinic acid mononucleotide adenylyltransferase	COG1057	0	0	0	0	0	0	0	0	0	0	0	0	0	0	1	1	1	0	1	1	0	1	0	0	1	1	1	1	1	1	0	1	0	1	2	0	1	2	0	1	1	1	1	1	1	1
POORLY CHARACTERIZED	General function prediction only	Predicted sulfurtransferase	COG1054	1	1	1	1	1	0	1	1	1	1	1	1	1	1	1	0	1	1	1	1	1	1	0	0	0	0	1	1	1	1	1	0	1	1	0	1	1	1	1	1	1	1	0	0	1	1
METABOLISM	Inorganic ion transport and metabolism	Na+/H+ antiporter NhaD and related arsenite permeases	COG1055	0	0	0	0	0	0	0	0	0	0	0	0	0	0	0	0	0	1	1	1	0	0	0	0	0	0	0	0	1	0	0	0	0	1	0	1	0	1	1	1	1	0	0	1	1	1
METABOLISM	Energy production and conversion	Lactate dehydrogenase and related dehydrogenases	COG1052	0	0	0	0	0	0	0	0	0	0	0	0	0	0	3	1	3	0	0	0	0	0	0	1	0	0	0	1	1	1	1	2	0	0	0	0	0	0	0	0	0	0	0	0	0	0
METABOLISM	Energy production and conversion	Succinate dehydrogenase/fumarate reductase, flavoprotein subunit	COG1053	1	1	1	1	1	1	1	1	1	0	1	1	1	1	2	2	1	1	1	1	1	1	1	1	1	1	0	0	1	1	1	1	0	1	1	0	1	0	0	1	0	1	1	1	1	1
METABOLISM	Carbohydrate transport and metabolism	Ribose 5-phosphate isomerase RpiB	COG0698	0	0	0	0	0	0	0	0	0	0	0	0	0	0	0	0	0	0	1	0	1	1	0	0	0	0	1	1	0	0	1	1	0	0	1	0	1	1	0	1	0	1	1	1	1	0
METABOLISM	Carbohydrate transport and metabolism	Permeases of the drug/metabolite transporter (DMT) superfamily	COG0697	2	3	3	3	3	1	1	3	2	2	2	2	3	2	14	11	10	1	2	2	3	3	0	0	1	2	2	2	0	2	5	5	1	1	1	2	1	1	2	2	2	1	7	0	2	1
METABOLISM	Carbohydrate transport and metabolism	Phosphoglyceromutase	COG0696	0	0	0	0	0	0	0	0	0	0	0	0	0	0	1	1	1	1	1	0	1	1	0	0	1	1	0	0	1	1	0	0	1	1	0	0	0	0	0	0	0	0	0	1	1	1
CELLULAR PROCESSES AND SIGNALING	Posttranslational modification, protein turnover, chaperones	Glutaredoxin and related proteins	COG0695	2	2	1	1	2	2	1	1	2	0	2	2	2	2	1	0	1	1	1	1	0	0	0	0	1	1	3	3	1	1	0	0	0	0	2	1	2	2	2	1	1	2	1	0	0	0
CELLULAR PROCESSES AND SIGNALING	Posttranslational modification, protein turnover, chaperones	Thioredoxin-like proteins and domains	COG0694	1	1	1	0	1	1	1	1	1	1	1	1	1	1	1	1	1	2	2	2	2	2	0	0	0	0	0	0	1	1	2	2	2	1	2	0	0	0	0	0	0	0	1	2	2	2
POORLY CHARACTERIZED	General function prediction only	Putative intracellular protease/amidase	COG0693	2	2	0	1	2	1	2	0	2	1	2	2	1	2	0	0	0	0	0	0	0	0	0	0	0	0	0	0	1	1	0	0	0	0	0	0	0	0	0	0	0	0	0	0	0	0
INFORMATION STORAGE AND PROCESSING	Replication, recombination and repair	Uracil DNA glycosylase	COG0692	1	0	1	1	1	0	1	1	0	0	2	1	1	0	0	0	0	0	0	0	1	1	0	0	0	0	1	1	1	1	2	1	0	1	0	1	0	1	0	0	1	0	0	1	1	1
CELLULAR PROCESSES AND SIGNALING	Posttranslational modification, protein turnover, chaperones	tmRNA-binding protein	COG0691	1	1	1	1	1	1	1	1	1	1	1	1	1	1	1	1	1	2	0	1	1	1	0	0	1	1	1	1	1	1	1	1	0	0	1	1	1	1	1	1	1	1	1	1	1	1
CELLULAR PROCESSES AND SIGNALING	Intracellular trafficking, secretion, and vesicular transport	Preprotein translocase subunit SecE	COG0690	1	1	1	1	1	1	1	1	1	1	1	1	1	1	1	1	1	0	0	0	0	0	0	0	1	1	1	1	0	1	0	0	0	0	1	0	1	1	0	1	1	1	0	0	1	0
INFORMATION STORAGE AND PROCESSING	Translation, ribosomal structure and biogenesis	Ribosomal protein S10	COG0051	1	1	1	1	1	1	1	1	1	1	1	1	1	1	1	1	0	1	1	1	1	1	1	1	1	1	1	1	1	1	0	1	1	1	1	1	0	1	1	1	1	1	1	1	1	1
CELLULAR PROCESSES AND SIGNALING	Cell wall/membrane/envelope biogenesis	Cell division septal protein	COG1589	0	0	0	0	0	0	0	0	0	0	0	0	0	0	1	1	0	0	0	0	0	0	0	0	1	1	1	1	1	1	0	0	0	0	0	0	0	0	0	0	0	0	0	0	0	0
METABOLISM	Inorganic ion transport and metabolism	Predicted Co/Zn/Cd cation transporters	COG0053	0	0	0	0	0	0	0	0	0	0	0	0	0	0	1	1	0	0	0	0	1	1	0	1	0	0	0	0	1	1	0	0	1	1	0	0	0	0	0	0	0	0	0	0	0	0
INFORMATION STORAGE AND PROCESSING	Translation, ribosomal structure and biogenesis	Ribosomal protein S2	COG0052	1	1	1	1	1	1	1	1	0	1	1	1	1	1	1	1	1	1	1	1	0	1	1	1	1	1	1	1	1	1	1	0	1	0	1	1	1	0	0	1	0	1	1	1	1	1
METABOLISM	Energy production and conversion	F0F1-type ATP synthase, beta subunit	COG0055	1	1	1	1	1	1	1	1	1	1	1	1	1	1	1	1	0	1	1	0	1	1	0	0	2	1	1	0	1	1	1	1	1	1	0	2	1	1	0	1	1	1	0	1	1	0
METABOLISM	Coenzyme transport and metabolism	Riboflavin synthase beta-chain	COG0054	1	1	1	1	1	0	1	1	1	1	1	1	1	1	1	1	1	1	1	0	0	1	1	1	1	1	1	1	1	1	0	1	1	1	0	1	1	1	1	1	1	1	0	1	1	1
METABOLISM	Carbohydrate transport and metabolism	Glyceraldehyde-3-phosphate dehydrogenase/erythrose-4-phosphate dehydrogenase	COG0057	1	1	1	1	1	1	1	1	1	1	1	1	1	1	3	3	3	1	1	2	2	1	0	1	1	1	1	1	3	4	1	1	2	2	1	1	1	1	1	1	1	1	1	3	1	2
METABOLISM	Energy production and conversion	F0F1-type ATP synthase, alpha subunit	COG0056	1	1	1	1	1	0	1	1	1	1	1	1	1	1	1	1	1	1	1	1	1	1	0	0	1	1	1	1	1	1	1	1	1	0	1	0	0	1	1	2	1	1	1	1	1	1
METABOLISM	Amino acid transport and metabolism	Ketol-acid reductoisomerase	COG0059	1	1	1	1	1	1	1	1	1	1	1	1	1	1	1	1	1	0	0	0	0	0	1	1	1	1	1	1	0	1	1	1	0	0	2	0	1	0	0	0	0	1	1	1	1	0
INFORMATION STORAGE AND PROCESSING	Transcription	Archaeal DNA-binding protein	COG1581	0	0	0	0	0	0	0	0	0	0	0	0	0	0	0	0	0	0	0	0	0	0	2	2	0	0	0	0	0	0	0	0	0	0	0	0	0	0	0	0	0	0	0	0	0	0
METABOLISM	Amino acid transport and metabolism	Carbamoylphosphate synthase small subunit	COG0505	1	1	1	1	1	1	1	1	1	1	1	1	1	1	0	1	1	1	1	1	0	0	1	1	1	1	1	0	1	1	1	1	1	1	1	2	1	1	1	0	0	0	2	1	1	1
METABOLISM	Nucleotide transport and metabolism	CTP synthase (UTP-ammonia lyase)	COG0504	1	1	1	1	1	1	1	1	1	0	1	1	1	1	1	1	1	1	1	1	1	1	1	1	1	1	1	1	1	1	1	1	0	1	1	1	0	1	0	1	0	1	1	1	1	1
METABOLISM	Nucleotide transport and metabolism	Adenine/guanine phosphoribosyltransferases and related PRPP-binding proteins	COG0503	0	0	0	0	0	0	0	0	0	0	0	0	0	0	1	1	1	1	1	1	0	1	1	1	0	0	1	1	0	0	0	0	0	0	0	0	1	0	0	1	0	1	1	1	0	0
CELLULAR PROCESSES AND SIGNALING	Posttranslational modification, protein turnover, chaperones	Membrane protein implicated in regulation of membrane protease activity	COG1585	0	0	0	0	0	0	0	0	0	0	0	0	0	0	0	0	0	0	0	0	0	0	0	0	0	0	0	1	1	1	0	0	1	1	2	1	1	1	1	1	1	1	0	0	0	1
CELLULAR PROCESSES AND SIGNALING	Posttranslational modification, protein turnover, chaperones	Zn-dependent protease with chaperone function	COG0501	0	0	0	0	0	0	0	0	0	0	0	0	0	0	1	1	0	0	0	0	0	0	0	0	2	2	2	2	1	1	2	2	0	0	2	1	3	2	3	1	1	2	0	0	1	0
METABOLISM	Coenzyme transport and metabolism	Uroporphyrinogen-III synthase	COG1587	1	1	1	1	1	0	1	0	1	1	1	1	1	1	1	1	1	0	1	1	1	1	1	1	1	1	0	0	1	1	1	1	1	1	0	0	0	0	0	0	0	0	0	1	1	1
METABOLISM	Amino acid transport and metabolism	ABC-type arginine transport system, permease component	COG4215	0	0	0	0	0	0	0	0	0	0	0	0	0	0	0	0	0	0	0	0	0	0	0	0	0	0	0	0	0	0	0	0	0	0	0	0	0	0	0	0	0	0	1	0	0	0
METABOLISM	Carbohydrate transport and metabolism	ABC-type xylose transport system, permease component	COG4214	0	0	0	0	0	0	0	0	0	0	0	0	0	0	1	1	1	0	0	0	0	0	0	0	0	0	1	1	0	0	0	0	0	0	0	1	0	1	1	1	1	1	0	0	0	0
METABOLISM	Carbohydrate transport and metabolism	ABC-type xylose transport system, periplasmic component	COG4213	0	0	0	0	0	0	0	0	0	0	0	0	0	0	1	1	1	0	0	0	0	0	0	0	0	0	1	1	0	0	0	0	0	0	0	1	0	1	1	1	1	0	0	0	0	0
POORLY CHARACTERIZED	Function unknown	Uncharacterized conserved protein	COG3506	0	0	0	0	0	0	0	0	0	0	0	0	0	0	0	0	0	0	0	0	0	0	0	0	0	0	0	0	0	0	0	0	0	0	0	1	0	1	1	1	0	0	0	0	0	0
METABOLISM	Lipid transport and metabolism	Acetyl-CoA acetyltransferase	COG0183	7	6	6	7	7	4	8	5	5	4	7	7	5	6	4	4	3	2	2	2	1	2	2	2	0	0	1	0	4	9	1	2	0	1	3	1	1	1	1	2	1	0	1	2	2	2
INFORMATION STORAGE AND PROCESSING	Replication, recombination and repair	Topoisomerase IB	COG3569	0	0	0	0	0	0	0	0	0	0	0	0	0	0	0	0	0	0	0	0	0	0	1	1	0	0	0	0	0	0	0	0	0	0	0	0	0	0	0	0	0	0	0	0	0	0
METABOLISM	Coenzyme transport and metabolism	Porphobilinogen deaminase	COG0181	1	1	1	1	1	0	1	1	1	1	1	1	1	1	2	0	1	0	0	0	0	0	1	1	1	1	0	0	1	1	1	1	0	0	0	0	0	0	0	0	0	0	0	0	1	0
CELLULAR PROCESSES AND SIGNALING	Cell motility	Type II secretory pathway, component PulF	COG1459	2	2	0	2	2	0	2	1	2	0	2	2	1	2	0	0	0	0	0	0	0	0	0	0	0	0	0	0	2	2	0	0	0	0	0	0	0	0	0	0	0	0	2	0	0	0
INFORMATION STORAGE AND PROCESSING	Replication, recombination and repair	Type IIA topoisomerase (DNA gyrase/topo II, topoisomerase IV), B subunit	COG0187	2	2	2	2	2	2	2	2	2	1	2	2	2	2	1	2	2	2	2	2	2	2	0	0	0	1	2	1	2	2	1	1	2	2	1	3	3	1	2	1	1	1	1	2	2	2
INFORMATION STORAGE AND PROCESSING	Translation, ribosomal structure and biogenesis	Ribosomal protein S17	COG0186	1	1	1	1	1	1	1	1	1	1	1	1	1	1	1	1	0	1	1	1	1	1	1	1	1	1	1	1	1	1	1	1	1	1	1	1	1	1	1	1	1	1	1	1	1	1
INFORMATION STORAGE AND PROCESSING	Translation, ribosomal structure and biogenesis	Ribosomal protein S19	COG0185	1	1	1	1	1	1	1	1	1	1	1	1	1	1	1	1	1	0	1	1	1	1	1	1	1	1	1	1	1	1	1	0	1	1	1	1	1	1	1	1	1	1	2	1	1	1
INFORMATION STORAGE AND PROCESSING	Translation, ribosomal structure and biogenesis	Ribosomal protein S15P/S13E	COG0184	1	1	1	1	1	1	1	1	1	1	1	1	1	1	1	1	1	0	1	1	1	1	0	1	1	1	1	0	1	1	1	0	1	1	1	0	1	1	1	1	1	1	1	1	1	1
CELLULAR PROCESSES AND SIGNALING	Cell wall/membrane/envelope biogenesis	Organic solvent tolerance protein OstA	COG1452	0	0	0	0	0	0	0	0	0	0	0	0	0	0	1	1	0	0	1	0	0	0	0	0	1	1	0	0	1	1	0	0	0	0	0	0	0	0	0	0	0	0	0	0	0	0
POORLY CHARACTERIZED	General function prediction only	Predicted oxidoreductases of the aldo/keto reductase family	COG1453	0	0	0	0	0	0	0	0	0	0	0	0	0	0	0	0	0	0	0	0	0	0	0	0	0	0	0	0	0	0	0	0	0	0	0	0	0	0	0	0	0	0	0	0	0	0
METABOLISM	Coenzyme transport and metabolism	Glutathione synthase/Ribosomal protein S6 modification enzyme (glutaminyl transferase)	COG0189	3	3	3	3	3	3	3	3	3	3	3	3	3	3	0	1	1	0	0	0	1	1	2	2	1	1	0	0	4	4	0	0	1	0	0	0	0	0	0	0	0	0	1	1	1	1
INFORMATION STORAGE AND PROCESSING	Replication, recombination and repair	Type IIA topoisomerase (DNA gyrase/topo II, topoisomerase IV), A subunit	COG0188	2	2	2	2	2	2	2	2	2	2	2	2	2	1	2	2	2	1	2	2	2	1	0	0	1	1	1	2	1	2	1	1	2	2	1	2	2	2	2	2	1	0	0	2	2	2
POORLY CHARACTERIZED	Function unknown	Uncharacterized protein conserved in bacteria	COG3564	0	0	0	0	0	0	0	0	0	0	0	0	0	0	0	0	0	0	0	0	0	0	0	0	1	1	0	0	0	0	0	0	0	0	0	0	0	0	0	0	0	0	1	0	0	0
POORLY CHARACTERIZED	General function prediction only	Predicted dioxygenase of extradiol dioxygenase family	COG3565	1	1	1	1	1	0	1	1	1	0	1	1	1	0	1	1	1	0	0	0	0	0	0	0	0	0	0	0	1	1	0	0	0	0	0	0	0	0	0	0	0	0	1	1	1	0
METABOLISM	Energy production and conversion	Alcohol dehydrogenase, class IV	COG1454	0	0	0	0	0	0	0	0	0	0	0	0	0	0	3	3	3	0	0	0	0	0	1	1	0	0	0	0	2	2	0	0	0	0	1	0	0	0	0	0	0	0	2	0	0	0
INFORMATION STORAGE AND PROCESSING	Translation, ribosomal structure and biogenesis	Ribosomal protein L15E	COG1632	0	0	0	0	0	0	0	0	0	0	0	0	0	0	0	0	0	0	0	0	0	0	0	1	0	0	0	0	0	0	0	0	0	0	0	0	0	0	0	0	0	0	0	0	0	0
POORLY CHARACTERIZED	Function unknown	Uncharacterized protein conserved in bacteria	COG2908	1	1	1	1	1	1	0	1	1	1	1	1	1	1	0	0	0	1	1	0	1	1	0	0	0	1	0	0	1	1	0	0	2	2	0	0	0	0	0	0	0	0	0	1	2	2
INFORMATION STORAGE AND PROCESSING	Translation, ribosomal structure and biogenesis	Ribosomal protein L44E	COG1631	0	0	0	0	0	0	0	0	0	0	0	0	0	0	0	0	0	0	0	0	0	0	1	1	0	0	0	0	0	0	0	0	0	0	0	0	0	0	0	0	0	0	0	0	0	0
POORLY CHARACTERIZED	Function unknown	Uncharacterized protein conserved in bacteria	COG1636	1	1	1	1	1	1	1	1	1	1	1	1	1	1	0	0	0	0	0	0	0	0	0	0	0	0	0	0	0	0	0	0	0	0	0	0	0	0	0	0	0	0	0	0	0	0
INFORMATION STORAGE AND PROCESSING	Replication, recombination and repair	Predicted nuclease of the RecB family	COG1637	0	0	0	0	0	0	0	0	0	0	0	0	0	0	0	0	0	0	0	0	0	0	0	0	0	0	0	0	0	0	1	1	0	0	0	0	0	0	0	0	0	0	0	0	0	0
POORLY CHARACTERIZED	General function prediction only	Uncharacterized Rossmann fold enzyme	COG1634	0	0	0	0	0	0	0	0	0	0	0	0	0	0	0	0	0	0	0	0	0	0	0	1	0	0	0	0	0	0	0	0	0	0	0	0	0	0	0	0	0	0	0	0	0	0
METABOLISM	Coenzyme transport and metabolism	Flavoprotein involved in thiazole biosynthesis	COG1635	0	0	0	0	0	0	0	0	0	0	0	0	0	0	0	0	0	0	0	0	0	0	1	1	0	0	0	0	0	0	0	0	0	0	0	0	0	0	0	0	0	0	0	0	0	0
INFORMATION STORAGE AND PROCESSING	Transcription	Factor for inversion stimulation Fis, transcriptional activator	COG2901	1	1	1	1	1	1	0	1	1	1	1	1	1	1	0	0	0	0	0	0	0	0	0	0	1	1	0	0	1	1	0	0	0	0	0	0	0	0	0	0	0	0	0	0	0	0
POORLY CHARACTERIZED	Function unknown	Uncharacterized protein conserved in bacteria	COG2900	0	0	0	0	0	0	0	0	0	0	0	0	0	0	0	0	0	0	0	0	0	0	0	0	0	0	0	0	0	0	0	0	0	0	0	0	0	0	0	0	0	0	0	0	0	0
METABOLISM	Carbohydrate transport and metabolism	TRAP-type C4-dicarboxylate transport system, periplasmic component	COG1638	0	0	0	0	0	0	0	0	0	0	0	0	0	0	6	4	3	0	0	0	0	0	0	0	0	0	0	0	1	1	0	0	0	0	0	0	0	0	0	0	0	0	4	0	0	0
METABOLISM	Amino acid transport and metabolism	NAD-specific glutamate dehydrogenase	COG2902	0	0	0	0	0	0	0	0	0	0	0	0	0	0	0	0	0	0	0	0	0	0	0	0	0	0	0	0	1	1	0	0	0	0	0	0	0	0	0	0	0	0	0	0	0	0
CELLULAR PROCESSES AND SIGNALING	Signal transduction mechanisms	Predicted signal-transduction protein containing cAMP-binding and CBS domains	COG2905	0	0	0	0	0	0	0	0	0	0	0	0	0	0	0	0	0	0	0	0	0	0	0	0	0	0	0	0	0	0	0	0	0	0	0	0	0	0	0	0	0	0	0	0	0	0
POORLY CHARACTERIZED	Function unknown	Uncharacterized protein conserved in bacteria	COG2904	0	1	0	0	0	0	0	0	0	0	0	0	0	0	0	0	0	0	0	0	0	0	0	0	0	0	0	0	1	1	0	0	0	0	0	0	0	0	0	0	0	0	0	0	0	0
POORLY CHARACTERIZED	General function prediction only	Predicted NAD/FAD-binding protein	COG2907	0	0	0	0	0	0	0	0	0	0	0	0	0	0	1	1	1	0	0	0	1	0	0	0	1	1	0	0	0	0	0	0	0	0	0	0	0	0	0	0	0	0	1	0	0	0
INFORMATION STORAGE AND PROCESSING	Replication, recombination and repair	Transposase and inactivated derivatives	COG3415	0	0	0	0	0	0	0	0	0	0	0	0	0	0	1	3	2	0	0	0	0	0	0	0	0	0	0	0	0	0	0	0	1	0	0	0	0	0	0	0	0	0	0	0	0	0
CELLULAR PROCESSES AND SIGNALING	Posttranslational modification, protein turnover, chaperones	20S proteasome, alpha and beta subunits	COG0638	0	0	0	0	0	0	0	0	0	0	0	0	0	0	0	0	0	0	0	0	0	0	4	4	0	0	0	0	0	0	2	2	0	0	2	0	0	0	0	0	0	0	0	0	0	0
METABOLISM	Amino acid transport and metabolism	Tryptophanase	COG3033	0	0	0	0	0	0	0	0	0	0	0	0	0	0	0	0	0	0	0	0	1	1	0	0	0	0	0	0	0	0	0	0	0	0	0	0	0	0	0	0	0	0	0	0	0	0
POORLY CHARACTERIZED	Function unknown	Uncharacterized protein conserved in bacteria	COG5331	1	2	0	1	1	1	1	1	1	1	1	1	1	1	0	0	0	0	0	0	0	0	0	0	0	0	0	0	0	0	0	0	0	0	0	0	0	0	0	0	0	0	0	0	0	0
CELLULAR PROCESSES AND SIGNALING	Cell wall/membrane/envelope biogenesis	Spore coat assembly protein	COG5337	0	0	0	0	0	0	0	0	0	0	0	0	0	0	0	0	0	1	1	2	0	0	0	0	0	0	0	0	0	0	0	0	0	0	0	0	0	0	0	0	0	0	0	0	0	0
POORLY CHARACTERIZED	Function unknown	Uncharacterized protein conserved in bacteria	COG5336	0	0	0	0	0	0	0	0	0	0	0	0	0	0	1	1	1	0	0	0	0	0	0	0	0	0	0	0	0	0	0	0	0	0	0	0	0	0	0	0	0	0	0	0	0	0
METABOLISM	Carbohydrate transport and metabolism	Phosphotransferase system, galactitol-specific IIB component	COG3414	0	0	0	0	0	0	0	0	0	0	0	0	0	0	0	0	0	0	0	0	0	0	0	0	0	0	0	0	0	0	0	0	0	0	0	0	0	0	0	0	0	0	0	0	0	0
METABOLISM	Energy production and conversion	F0F1-type ATP synthase, delta subunit (mitochondrial oligomycin sensitivity protein)	COG0712	1	1	1	1	1	0	1	1	0	1	1	1	1	1	1	0	1	0	0	1	1	1	0	0	1	1	1	1	1	1	1	1	1	0	0	1	1	1	1	1	0	1	1	1	1	1
POORLY CHARACTERIZED	Function unknown	Uncharacterized protein conserved in bacteria	COG4328	0	0	0	0	0	0	0	0	0	0	0	0	0	0	0	0	0	0	0	0	0	0	0	0	0	0	0	0	0	0	0	0	0	0	0	0	0	0	0	0	0	0	0	0	0	0
CELLULAR PROCESSES AND SIGNALING	Cell wall/membrane/envelope biogenesis	Soluble lytic murein transglycosylase and related regulatory proteins (some contain LysM/invasin domains)	COG0741	1	3	0	1	0	1	1	0	2	0	0	1	0	1	1	1	1	2	1	0	0	0	0	0	0	0	0	0	1	1	0	0	2	2	0	0	0	0	0	0	0	0	1	2	1	2
METABOLISM	Energy production and conversion	Monomeric isocitrate dehydrogenase	COG2838	0	0	0	0	0	0	0	0	0	0	0	0	0	0	1	1	1	0	0	0	0	0	0	0	0	0	0	0	0	0	0	0	0	0	0	0	0	0	0	0	0	0	0	1	1	0
METABOLISM	Lipid transport and metabolism	2C-methyl-D-erythritol 2,4-cyclodiphosphate synthase	COG0245	0	1	0	0	0	0	0	0	0	0	0	0	0	0	1	1	0	1	1	1	0	0	0	0	1	1	1	1	1	1	2	2	0	0	1	0	1	0	0	0	1	1	1	0	0	0
POORLY CHARACTERIZED	Function unknown	Uncharacterized conserved protein	COG2835	1	1	1	1	1	1	1	1	1	1	1	1	1	1	1	1	1	0	0	0	0	0	0	1	1	1	0	0	1	1	0	1	0	0	1	0	0	0	0	0	0	0	0	0	0	0
CELLULAR PROCESSES AND SIGNALING	Cell wall/membrane/envelope biogenesis	Outer membrane lipoprotein-sorting protein	COG2834	0	0	0	0	0	0	0	0	0	0	0	0	0	0	1	1	1	1	1	1	1	0	0	0	1	1	0	0	1	1	0	0	0	0	0	0	0	0	0	0	0	0	0	0	0	0
POORLY CHARACTERIZED	General function prediction only	Uncharacterized protein related to arylsulfate sulfotransferase involved in siderophore biosynthesis	COG4321	0	0	0	0	0	0	0	0	0	0	0	0	0	0	1	1	0	0	0	0	0	0	0	0	0	0	0	0	0	1	0	0	0	0	0	0	0	0	0	0	0	0	0	0	0	0
POORLY CHARACTERIZED	Function unknown	Uncharacterized conserved protein	COG2836	0	0	0	0	0	0	0	0	0	0	0	0	0	0	0	0	0	0	0	0	1	1	0	0	0	0	0	0	0	0	0	0	0	0	0	0	0	0	0	0	0	0	0	0	0	0
POORLY CHARACTERIZED	Function unknown	Predicted membrane protein	COG4327	0	0	1	1	0	1	1	0	0	0	0	0	2	2	0	0	0	0	0	0	0	0	0	0	0	0	0	0	0	0	0	0	0	0	0	0	0	0	0	0	0	0	1	0	1	0
METABOLISM	Carbohydrate transport and metabolism	Mannitol-1-phosphate/altronate dehydrogenases	COG0246	0	0	0	0	0	0	0	0	0	0	0	0	0	0	1	1	0	0	0	0	0	0	0	0	0	0	0	0	0	0	0	0	0	0	0	0	0	0	0	0	0	0	0	0	0	0
POORLY CHARACTERIZED	Function unknown	Uncharacterized protein conserved in bacteria	COG2832	0	0	0	0	0	0	0	0	0	0	0	0	0	0	0	0	0	1	0	1	0	0	0	0	0	0	0	0	0	0	0	0	0	0	0	0	0	0	0	0	0	0	0	0	0	0
METABOLISM	Energy production and conversion	F0F1-type ATP synthase, subunit b	COG0711	1	1	1	1	1	0	1	0	0	1	1	0	1	1	2	2	2	0	0	1	1	1	0	0	1	1	1	1	1	1	2	2	1	1	0	1	1	1	1	1	1	1	2	1	1	0
METABOLISM	Energy production and conversion	Flavodoxins	COG0716	0	0	0	0	0	0	0	0	0	0	0	0	0	0	0	0	0	0	0	0	0	0	0	0	0	0	0	0	1	1	0	0	0	0	0	0	0	0	0	0	0	0	0	0	0	0
METABOLISM	Amino acid transport and metabolism	Histidinol phosphatase and related phosphatases	COG0241	0	0	0	0	0	0	0	0	0	0	0	0	0	0	0	0	0	1	1	1	0	1	0	0	1	1	0	0	0	0	0	0	0	0	0	0	0	0	0	0	0	0	0	0	0	0
INFORMATION STORAGE AND PROCESSING	Translation, ribosomal structure and biogenesis	N-formylmethionyl-tRNA deformylase	COG0242	1	1	1	1	1	1	0	1	1	1	1	1	1	1	2	2	0	1	0	1	1	1	0	0	2	2	1	1	1	1	2	2	1	0	1	1	1	0	0	1	1	1	1	1	1	1
METABOLISM	Carbohydrate transport and metabolism	ABC-type sugar transport system, ATPase component	COG1129	0	0	0	0	0	0	0	0	0	0	0	0	0	0	0	0	0	0	0	0	0	0	0	0	0	0	2	0	0	0	0	0	0	0	0	1	0	1	1	1	1	0	0	0	0	0
METABOLISM	Amino acid transport and metabolism	ABC-type polar amino acid transport system, ATPase component	COG1126	0	0	0	0	0	0	0	0	0	0	0	0	0	0	5	5	5	0	0	0	0	0	0	0	0	0	0	1	0	0	0	0	0	0	1	2	1	3	3	3	3	1	0	0	0	0
METABOLISM	Secondary metabolites biosynthesis, transport and catabolism	ABC-type transport system involved in resistance to organic solvents, ATPase component	COG1127	0	0	0	0	0	0	0	0	0	0	0	0	0	0	1	1	1	0	1	1	1	1	0	0	1	1	0	0	0	0	0	0	1	0	0	0	0	0	0	0	0	0	0	1	0	1
METABOLISM	Amino acid transport and metabolism	ABC-type dipeptide/oligopeptide/nickel transport system, ATPase component	COG1124	0	0	0	0	0	0	0	0	0	0	0	0	0	0	1	1	0	0	0	0	0	0	0	0	0	0	0	0	0	0	0	0	0	0	1	0	0	0	0	0	0	0	0	0	0	0
METABOLISM	Amino acid transport and metabolism	ABC-type proline/glycine betaine transport systems, ATPase components	COG1125	0	0	0	0	0	0	0	0	0	0	0	0	0	0	0	0	0	0	0	0	0	0	0	0	0	0	0	0	0	0	0	0	0	0	0	0	0	0	0	0	0	0	0	0	0	0
METABOLISM	Inorganic ion transport and metabolism	ABC-type cobalt transport system, ATPase component	COG1122	0	0	0	0	0	0	0	0	0	0	0	0	0	0	1	1	1	0	0	0	0	0	0	0	0	0	1	2	0	0	0	0	0	0	0	1	1	0	2	1	1	2	0	0	0	0
POORLY CHARACTERIZED	General function prediction only	ATPase components of various ABC-type transport systems, contain duplicated ATPase	COG1123	0	0	0	0	0	0	0	0	0	0	0	0	0	0	6	5	3	1	1	1	0	0	0	0	0	0	1	0	1	1	1	0	0	1	0	3	1	2	3	1	3	0	0	1	0	0
METABOLISM	Inorganic ion transport and metabolism	ABC-type cobalamin/Fe3+-siderophores transport systems, ATPase components	COG1120	0	0	0	0	0	0	0	0	0	0	0	0	0	0	0	0	0	0	0	0	1	1	0	0	0	0	1	0	0	0	1	1	0	0	2	0	0	0	0	0	0	0	0	1	1	0
METABOLISM	Inorganic ion transport and metabolism	ABC-type Mn/Zn transport systems, ATPase component	COG1121	0	0	0	0	0	0	0	0	0	0	0	0	0	0	2	2	1	0	0	0	1	1	0	1	0	0	0	0	1	1	1	2	0	0	1	0	0	0	0	0	0	0	1	0	0	0
POORLY CHARACTERIZED	Function unknown	Predicted membrane protein	COG4392	0	0	0	0	0	0	0	0	0	0	0	0	0	0	0	0	0	0	0	0	0	0	0	0	0	0	0	0	1	1	0	0	0	0	0	0	0	0	0	0	0	0	1	0	0	0
METABOLISM	Carbohydrate transport and metabolism	Neuraminidase (sialidase)	COG4409	0	0	0	0	0	0	0	0	0	0	0	0	0	0	0	0	0	0	0	0	0	0	0	0	0	0	0	0	0	0	0	0	0	0	0	0	0	0	0	0	0	0	0	0	2	0
POORLY CHARACTERIZED	General function prediction only	Predicted thiamine-pyrophosphate-binding protein	COG4032	0	0	0	0	0	0	0	0	0	0	0	0	0	0	1	1	1	0	0	0	0	0	0	0	0	0	0	0	0	0	0	0	0	0	0	0	0	0	0	0	0	0	0	0	0	0
POORLY CHARACTERIZED	Function unknown	Uncharacterized protein conserved in bacteria	COG3758	0	0	0	0	0	0	0	0	0	0	0	0	0	0	1	2	1	0	0	0	0	0	0	0	0	0	0	0	0	0	2	2	0	0	0	0	0	0	0	0	0	0	0	0	0	0
CELLULAR PROCESSES AND SIGNALING	Cell wall/membrane/envelope biogenesis	N-acetylmuramoyl-L-alanine amidase	COG0860	1	1	1	1	1	1	1	1	1	1	1	1	1	1	1	1	1	1	1	0	1	1	0	0	1	1	1	0	1	1	0	0	1	0	0	0	1	0	0	0	0	1	0	1	0	1
METABOLISM	Inorganic ion transport and metabolism	Membrane protein TerC, possibly involved in tellurium resistance	COG0861	0	0	0	0	0	0	0	0	0	0	0	0	0	0	0	0	0	0	0	0	1	1	0	0	0	0	2	2	1	1	0	0	0	1	0	1	2	1	2	1	1	2	2	1	1	2
INFORMATION STORAGE AND PROCESSING	Replication, recombination and repair	DNA modification methylase	COG0863	0	0	0	0	0	0	0	0	0	0	0	0	0	0	1	1	1	0	0	0	0	0	0	1	0	0	0	0	0	0	0	0	0	0	0	0	0	0	0	0	0	0	1	0	0	0
CELLULAR PROCESSES AND SIGNALING	Cell wall/membrane/envelope biogenesis	Spore coat polysaccharide biosynthesis protein, predicted glycosyltransferase	COG3980	0	0	0	0	0	0	0	0	0	0	0	0	0	0	0	0	0	0	0	0	0	0	0	0	0	0	0	0	0	0	0	0	0	0	0	0	0	0	0	0	0	0	0	0	0	0
POORLY CHARACTERIZED	Function unknown	Predicted integral membrane protein	COG5637	0	0	0	0	0	0	0	0	0	0	0	0	0	0	0	0	0	0	0	0	0	0	0	0	0	0	0	0	0	0	0	0	0	0	0	1	1	1	1	1	1	1	0	0	0	0
CELLULAR PROCESSES AND SIGNALING	Cell wall/membrane/envelope biogenesis	Short-chain dehydrogenase involved in D-alanine esterification of lipoteichoic acid and wall teichoic acid (D-alanine transfer protein)	COG3967	0	0	0	0	0	0	0	0	0	0	0	0	0	0	0	0	0	0	0	0	0	0	0	0	0	0	0	0	0	0	0	0	1	0	0	0	0	0	0	0	0	0	0	0	0	0
METABOLISM	Carbohydrate transport and metabolism	Pyruvate decarboxylase and related thiamine pyrophosphate-requiring enzymes	COG3961	0	0	0	0	0	0	0	0	0	0	0	0	0	0	0	0	0	0	0	0	0	0	0	0	0	0	0	0	0	0	0	0	0	0	0	0	0	0	0	0	0	0	0	0	0	0
METABOLISM	Amino acid transport and metabolism	Acetolactate synthase	COG3962	0	0	0	0	0	0	0	0	0	0	0	0	0	0	1	1	1	0	0	0	0	0	0	0	0	0	0	0	0	0	0	0	0	0	0	0	0	0	0	0	0	0	0	0	0	0
POORLY CHARACTERIZED	General function prediction only	Uncharacterized protein related to glutamine synthetase	COG3968	0	0	0	0	0	0	0	0	0	0	0	0	0	0	0	0	0	0	0	0	1	1	0	0	0	0	0	0	0	0	0	0	1	1	0	0	0	0	0	0	0	0	0	1	1	1
METABOLISM	Lipid transport and metabolism	Phosphatidylserine decarboxylase	COG0688	1	2	1	1	1	0	1	1	1	0	1	1	0	0	1	1	1	0	1	1	1	0	0	0	1	1	0	0	1	1	0	0	1	0	0	0	0	0	0	0	0	0	2	1	1	1
INFORMATION STORAGE AND PROCESSING	Replication, recombination and repair	Transposase and inactivated derivatives	COG3335	0	0	0	0	0	0	0	0	0	0	0	0	0	0	0	1	0	0	0	0	0	0	0	0	0	0	0	0	0	0	0	0	0	0	0	0	0	0	0	0	0	0	0	0	1	0
METABOLISM	Nucleotide transport and metabolism	Adenosine deaminase	COG2169	0	0	0	0	0	0	0	0	0	0	0	0	0	0	0	1	0	0	0	0	0	0	0	0	0	0	0	0	0	0	0	0	0	0	0	0	0	0	0	0	0	0	0	0	0	0
POORLY CHARACTERIZED	Function unknown	Uncharacterized protein conserved in bacteria	COG4333	0	0	0	0	0	0	0	0	0	0	0	0	0	0	1	1	1	0	0	0	0	0	0	0	0	0	0	0	0	0	0	0	0	0	0	0	0	0	0	0	0	0	0	0	0	0
INFORMATION STORAGE AND PROCESSING	Replication, recombination and repair	Transposase and inactivated derivatives, IS30 family	COG2826	0	0	0	0	0	0	0	0	0	0	0	0	0	0	3	3	1	0	0	0	0	0	0	0	0	0	0	0	1	1	0	0	0	0	0	0	0	0	0	0	0	0	0	0	1	0
CELLULAR PROCESSES AND SIGNALING	Cell cycle control, cell division, chromosome partitioning	Antitoxin of toxin-antitoxin stability system	COG2161	1	1	0	0	0	0	1	0	1	0	1	0	0	1	0	1	0	0	0	0	0	0	0	0	0	0	0	0	0	0	0	0	0	0	0	4	0	0	0	4	0	0	0	0	0	0
INFORMATION STORAGE AND PROCESSING	Translation, ribosomal structure and biogenesis	Ribosomal protein L39E	COG2167	0	0	0	0	0	0	0	0	0	0	0	0	0	0	0	0	0	0	0	0	0	0	0	1	0	0	0	0	0	0	0	0	0	0	0	0	0	0	0	0	0	0	0	0	0	0
POORLY CHARACTERIZED	General function prediction only	SufE protein probably involved in Fe-S center assembly	COG2166	0	0	0	0	0	0	0	0	0	0	0	0	0	0	0	1	1	1	1	1	0	0	0	0	0	0	0	0	0	0	0	0	1	1	0	0	0	0	0	0	0	0	0	1	1	1
CELLULAR PROCESSES AND SIGNALING	Cell motility	Type II secretory pathway, pseudopilin PulG	COG2165	2	1	1	1	2	0	1	0	1	0	1	2	0	2	0	0	0	0	0	0	0	0	0	0	0	0	0	0	1	1	0	0	0	0	0	0	0	0	0	0	0	0	0	0	0	0
POORLY CHARACTERIZED	Function unknown	Uncharacterized conserved protein	COG2164	0	0	0	0	0	0	0	0	0	0	0	0	0	0	0	0	0	0	0	0	0	0	0	1	0	0	0	0	0	0	0	0	0	0	0	0	0	0	0	0	0	0	0	0	0	0
METABOLISM	Amino acid transport and metabolism	Kynureninase	COG3844	0	0	0	0	0	0	0	0	0	0	0	0	0	0	1	1	0	1	1	1	0	2	0	0	0	0	1	1	0	0	0	0	0	1	1	0	1	1	0	0	1	1	0	1	1	1
POORLY CHARACTERIZED	Function unknown	Uncharacterized conserved protein	COG4336	0	0	0	0	0	0	0	0	0	0	0	0	0	0	0	0	0	0	0	0	0	0	0	0	0	0	0	0	1	1	0	0	0	0	0	0	0	0	0	0	0	0	1	0	0	0
POORLY CHARACTERIZED	Function unknown	Uncharacterized protein conserved in bacteria	COG4337	0	0	0	0	0	0	0	0	0	0	0	0	0	0	0	0	0	0	1	0	0	0	0	0	0	0	0	0	0	0	0	0	0	0	0	0	0	0	0	0	0	0	0	0	0	0
POORLY CHARACTERIZED	Function unknown	Uncharacterized conserved protein	COG1945	0	0	0	0	0	0	0	0	0	0	0	0	0	0	0	0	0	0	0	0	0	0	1	1	0	0	0	0	0	0	0	0	0	0	0	0	0	0	0	0	0	0	0	0	0	0
POORLY CHARACTERIZED	General function prediction only	Plasmid stability protein	COG4691	0	0	0	0	0	0	0	0	0	0	0	0	0	0	0	0	0	0	0	0	0	0	0	0	0	0	0	0	0	0	0	0	0	0	0	0	0	0	0	0	0	0	0	0	0	0
POORLY CHARACTERIZED	Function unknown	Uncharacterized protein conserved in bacteria	COG3333	0	0	0	0	0	0	0	0	0	0	0	0	0	0	8	7	4	0	0	0	0	0	0	0	0	0	0	0	0	0	0	0	0	0	0	1	0	0	0	1	0	0	3	0	0	0
METABOLISM	Lipid transport and metabolism	4-diphosphocytidyl-2C-methyl-D-erythritol 2-phosphate synthase	COG1947	1	1	0	1	1	1	1	1	1	0	1	1	1	1	1	1	1	1	0	1	0	0	0	0	0	1	1	1	1	1	1	1	0	0	1	0	1	0	1	0	1	0	1	0	0	0
POORLY CHARACTERIZED	General function prediction only	Predicted Zn-dependent hydrolases of the beta-lactamase fold	COG2220	1	1	1	0	0	0	1	0	1	0	1	1	1	0	1	1	0	0	0	0	2	2	0	0	0	0	0	0	0	1	0	0	0	0	0	0	0	0	0	0	0	0	1	0	0	0
CELLULAR PROCESSES AND SIGNALING	Cell wall/membrane/envelope biogenesis	Predicted phosphosugar isomerases	COG2222	0	0	0	0	0	0	0	0	0	0	0	0	0	0	1	1	0	0	0	0	0	0	0	0	0	0	0	0	0	0	0	0	0	0	0	1	0	2	1	1	1	0	0	0	0	0
METABOLISM	Inorganic ion transport and metabolism	Nitrate/nitrite transporter	COG2223	0	0	0	0	0	0	0	0	0	0	0	0	0	0	0	1	0	0	0	0	0	0	0	0	0	0	0	0	0	0	0	0	0	0	0	0	0	0	0	0	0	0	0	0	0	0
METABOLISM	Energy production and conversion	Isocitrate lyase	COG2224	1	1	1	1	1	0	1	1	1	1	1	1	1	1	0	0	0	0	0	0	0	0	0	0	0	0	0	0	1	1	0	0	0	0	0	0	0	0	0	0	0	0	1	0	0	0
METABOLISM	Energy production and conversion	Malate synthase	COG2225	1	1	1	1	1	1	1	1	1	1	1	1	1	1	1	1	0	0	0	0	0	0	0	0	0	0	0	0	1	1	0	0	0	0	0	0	0	0	0	0	0	0	2	0	0	0
METABOLISM	Coenzyme transport and metabolism	Methylase involved in ubiquinone/menaquinone biosynthesis	COG2226	3	2	3	3	3	3	2	3	3	2	3	3	3	3	1	1	1	1	0	1	4	3	0	2	2	2	1	1	3	3	2	2	1	2	2	1	1	1	1	1	0	1	2	1	1	1
METABOLISM	Coenzyme transport and metabolism	2-polyprenyl-3-methyl-5-hydroxy-6-metoxy-1,4-benzoquinol methylase	COG2227	1	1	1	1	1	1	1	1	1	1	1	1	1	1	1	1	1	0	0	0	1	0	0	0	1	0	0	0	1	2	0	0	0	0	0	0	0	0	0	0	0	0	0	0	0	1
POORLY CHARACTERIZED	Function unknown	Uncharacterized protein conserved in bacteria	COG4394	0	0	0	0	0	0	0	0	0	0	0	0	0	0	0	0	0	0	0	0	0	0	0	0	0	1	0	0	1	1	0	0	0	0	0	0	0	0	0	0	0	0	0	0	0	0
POORLY CHARACTERIZED	General function prediction only	Archaeal enzymes of ATP-grasp superfamily	COG1938	0	0	0	0	0	0	0	0	0	0	0	0	0	0	0	0	0	0	0	0	0	0	2	2	0	0	0	0	0	0	0	0	0	0	0	0	0	0	0	0	0	0	0	0	0	0
POORLY CHARACTERIZED	Function unknown	Uncharacterized conserved protein	COG3369	0	0	0	0	0	0	0	0	0	0	0	0	0	0	0	0	0	0	0	0	0	1	0	0	0	0	1	1	0	0	0	0	0	0	0	1	2	1	0	1	0	1	0	1	0	0
POORLY CHARACTERIZED	Function unknown	Uncharacterized protein conserved in archaea	COG1931	0	0	0	0	0	0	0	0	0	0	0	0	0	0	0	0	0	0	0	0	0	0	0	1	0	0	0	0	0	0	0	0	0	0	0	0	0	0	0	0	0	0	0	0	0	0
POORLY CHARACTERIZED	Function unknown	Uncharacterized conserved protein	COG3367	0	0	0	0	0	0	0	0	0	0	0	0	0	0	0	0	0	0	0	0	0	0	0	0	0	0	0	0	0	0	0	0	0	0	0	0	0	0	0	0	0	0	0	0	0	0
INFORMATION STORAGE AND PROCESSING	Replication, recombination and repair	Archaeal DNA polymerase II, large subunit	COG1933	0	0	0	0	0	0	0	0	0	0	0	0	0	0	0	0	0	0	0	0	0	0	1	1	0	0	0	0	0	0	0	0	0	0	0	0	0	0	0	0	0	0	0	0	0	0
METABOLISM	Coenzyme transport and metabolism	Phosphoserine aminotransferase	COG1932	1	1	1	1	1	1	0	1	1	1	1	1	1	1	1	1	1	1	1	1	1	1	0	0	1	1	1	0	1	1	1	1	1	1	1	0	1	1	0	1	0	0	0	1	1	1
POORLY CHARACTERIZED	Function unknown	Uncharacterized protein conserved in bacteria	COG1934	0	0	0	0	0	0	0	0	0	0	0	0	0	0	1	1	0	0	0	0	0	0	0	0	1	1	0	0	1	1	0	0	0	0	0	0	0	0	0	0	0	0	0	0	0	0
POORLY CHARACTERIZED	Function unknown	Uncharacterized protein conserved in bacteria	COG1937	1	1	0	1	1	0	1	1	1	1	1	1	1	1	1	1	0	0	0	0	0	0	0	0	0	0	1	1	0	0	1	0	0	0	0	0	0	0	0	0	0	0	0	0	0	0
METABOLISM	Nucleotide transport and metabolism	Predicted nucleotide kinase (related to CMP and AMP kinases)	COG1936	0	0	0	0	0	0	0	0	0	0	0	0	0	0	0	0	0	0	0	0	0	0	0	1	0	0	0	0	0	0	0	0	0	0	0	0	0	0	0	0	0	0	0	0	0	0
CELLULAR PROCESSES AND SIGNALING	Signal transduction mechanisms	Phosphohistidine swiveling domain	COG3848	0	0	0	0	0	0	0	0	0	0	0	0	0	0	0	0	0	0	0	0	0	0	0	0	0	0	0	0	0	0	0	0	0	0	0	0	0	0	0	0	0	0	0	0	0	1
POORLY CHARACTERIZED	Function unknown	Uncharacterized protein conserved in bacteria	COG4395	0	0	0	0	0	0	0	0	0	0	0	0	0	0	1	1	1	0	0	0	0	0	0	0	0	0	0	0	0	0	0	0	0	0	0	0	0	0	0	0	0	0	1	0	0	0
METABOLISM	Energy production and conversion	Predicted NADH:ubiquinone oxidoreductase, subunit RnfA	COG4657	0	0	0	0	0	0	0	0	0	0	0	0	0	0	0	0	0	0	0	0	1	1	0	0	1	1	0	0	1	1	0	0	0	0	0	0	0	0	0	0	0	0	0	0	0	0
METABOLISM	Energy production and conversion	Na+-transporting NADH:ubiquinone oxidoreductase, subunit NqrB	COG1805	1	1	1	1	1	1	1	1	1	1	1	1	1	1	0	0	0	1	1	1	1	1	0	0	0	0	0	0	1	1	0	0	1	1	0	0	0	0	0	0	0	0	0	1	1	1
METABOLISM	Energy production and conversion	Predicted acyl-CoA transferases/carnitine dehydratase	COG1804	2	3	2	2	2	2	1	2	2	1	2	2	2	2	3	3	3	0	0	0	0	0	0	0	0	0	0	0	6	6	1	1	0	0	0	0	0	0	0	1	0	0	1	0	0	0
CELLULAR PROCESSES AND SIGNALING	Cell wall/membrane/envelope biogenesis	4-amino-4-deoxy-L-arabinose transferase and related glycosyltransferases of PMT family	COG1807	0	0	0	0	0	0	0	0	0	0	0	0	0	0	0	0	0	0	0	0	1	2	0	0	1	1	0	0	0	0	0	0	0	0	0	0	0	0	0	0	0	0	0	0	1	1
POORLY CHARACTERIZED	Function unknown	Uncharacterized protein conserved in bacteria	COG1806	0	0	0	0	0	0	0	0	0	0	0	0	0	0	0	0	0	0	0	0	0	0	0	0	0	1	0	0	0	0	0	0	0	0	0	0	0	0	0	0	0	0	0	0	0	0
POORLY CHARACTERIZED	Function unknown	Uncharacterized conserved protein	COG1801	0	0	0	0	0	0	0	0	0	0	0	0	0	0	0	0	0	0	0	0	0	0	1	1	0	0	0	0	0	0	0	0	0	0	0	0	0	0	0	0	0	0	0	0	0	0
METABOLISM	Energy production and conversion	Predicted NADH:ubiquinone oxidoreductase, subunit RnfC	COG4656	0	0	0	0	0	0	0	0	0	0	0	0	0	0	0	0	0	0	0	0	0	1	0	0	1	1	0	0	1	1	0	0	0	0	0	0	0	0	0	0	0	0	0	0	0	0
METABOLISM	Carbohydrate transport and metabolism	Methylglyoxal synthase	COG1803	0	0	0	0	0	0	0	0	0	0	0	0	0	0	0	0	0	0	0	0	0	0	0	0	0	0	0	0	0	0	1	1	0	0	0	0	0	0	0	0	0	0	0	0	0	0
INFORMATION STORAGE AND PROCESSING	Transcription	Transcriptional regulators	COG1802	0	0	0	0	0	0	0	0	0	0	0	0	0	0	13	10	9	0	0	0	0	0	0	0	0	0	0	0	0	2	1	1	0	0	0	1	0	1	0	1	1	0	0	0	0	0
POORLY CHARACTERIZED	Function unknown	Uncharacterized protein conserved in bacteria	COG2354	0	0	0	0	0	0	0	0	0	0	0	0	0	0	0	0	0	0	0	0	0	0	0	0	0	0	0	0	0	0	0	0	0	0	0	0	0	0	0	0	0	0	0	0	1	0
METABOLISM	Amino acid transport and metabolism	Zn-dependent dipeptidase, microsomal dipeptidase homolog	COG2355	0	0	0	0	0	0	0	0	0	0	0	0	0	0	2	2	2	0	0	0	0	0	0	0	0	0	0	0	0	0	0	0	0	0	0	0	0	0	0	0	0	0	1	0	0	0
INFORMATION STORAGE AND PROCESSING	Replication, recombination and repair	Endonuclease I	COG2356	0	0	0	0	0	0	0	0	0	0	0	0	0	0	0	0	0	0	0	0	0	0	0	0	0	0	0	0	0	0	0	0	0	0	0	0	0	0	0	0	0	0	0	0	2	1
POORLY CHARACTERIZED	Function unknown	Uncharacterized protein conserved in bacteria	COG2350	0	0	0	0	0	0	0	0	0	0	0	0	0	0	1	1	1	0	0	0	1	1	0	0	1	1	0	0	1	1	0	0	0	0	0	0	0	0	0	0	0	0	0	0	0	0
POORLY CHARACTERIZED	General function prediction only	Transthyretin-like protein	COG2351	0	0	0	0	0	0	0	0	0	0	0	0	0	0	3	1	2	0	0	0	0	0	0	0	0	0	0	0	0	0	0	0	0	0	0	0	0	0	0	0	0	0	1	0	0	0
METABOLISM	Energy production and conversion	Phosphoenolpyruvate carboxylase	COG2352	0	0	0	0	0	0	0	0	0	0	0	0	0	0	0	0	0	0	0	0	1	1	0	0	0	0	1	1	0	0	0	0	0	0	0	0	1	1	0	1	0	0	0	0	1	0
POORLY CHARACTERIZED	Function unknown	Uncharacterized conserved protein	COG2353	0	0	0	0	0	0	0	0	0	0	0	0	0	0	0	0	0	1	2	1	2	2	0	0	0	0	0	0	1	1	0	0	0	0	1	0	0	0	0	0	0	0	0	2	0	0
POORLY CHARACTERIZED	Function unknown	Uncharacterized conserved protein	COG3777	0	0	0	0	0	0	0	0	0	0	0	0	0	0	1	1	1	0	0	0	0	0	0	0	0	0	0	0	0	0	0	0	0	0	0	0	0	0	0	0	0	0	0	0	0	0
POORLY CHARACTERIZED	Function unknown	Predicted membrane protein	COG3776	0	0	0	0	0	0	0	0	0	0	0	0	0	0	0	0	0	0	0	0	0	0	0	0	0	0	0	0	0	0	0	0	0	0	0	0	0	0	0	0	0	0	0	0	0	0
CELLULAR PROCESSES AND SIGNALING	Cell wall/membrane/envelope biogenesis	Murein endopeptidase	COG3770	0	0	0	0	0	0	0	0	0	0	0	0	0	0	1	1	1	0	0	0	0	0	0	0	0	0	0	0	0	0	0	0	0	0	0	0	0	0	0	0	0	0	0	0	0	0
POORLY CHARACTERIZED	General function prediction only	Predicted phosphotransferase related to Ser/Thr protein kinases	COG3178	1	1	1	1	1	1	1	1	1	1	1	1	1	1	2	2	2	0	0	0	0	0	0	0	1	1	0	0	1	1	0	0	0	0	0	0	0	0	0	0	0	0	0	0	0	0
POORLY CHARACTERIZED	Function unknown	Uncharacterized conserved protein	COG3177	0	0	0	0	0	0	0	0	0	0	0	0	0	0	0	0	0	0	0	0	0	0	0	0	0	0	0	0	0	1	0	0	0	0	0	0	0	0	0	0	0	0	0	0	1	0
POORLY CHARACTERIZED	General function prediction only	Putative hemolysin	COG3176	0	0	0	0	0	0	0	0	0	0	0	0	0	0	1	2	1	0	0	0	0	0	0	0	0	0	0	0	0	0	0	0	0	1	0	0	0	0	0	0	0	0	0	1	1	0
CELLULAR PROCESSES AND SIGNALING	Posttranslational modification, protein turnover, chaperones	Cytochrome oxidase assembly factor	COG3175	1	2	1	1	1	1	2	1	2	1	2	1	1	2	0	1	0	0	0	0	0	0	0	0	1	1	0	0	1	1	0	0	0	0	0	0	0	0	0	0	0	0	0	0	0	0
POORLY CHARACTERIZED	General function prediction only	Predicted aminoglycoside phosphotransferase	COG3173	2	2	2	2	2	1	1	2	2	2	2	2	2	2	0	1	1	0	0	0	0	0	0	0	0	0	1	0	3	3	1	1	0	0	2	1	1	1	1	0	1	1	0	0	0	0
METABOLISM	Coenzyme transport and metabolism	Predicted ATPase/kinase involved in NAD metabolism	COG3172	0	0	0	0	0	0	0	0	0	0	0	0	0	0	0	0	0	1	1	0	1	1	0	0	0	0	0	0	0	0	0	0	0	0	0	0	0	0	0	0	0	0	0	1	1	2
METABOLISM	Amino acid transport and metabolism	Homoserine dehydrogenase	COG0460	1	1	1	1	1	1	1	1	1	1	1	1	1	1	1	1	1	0	0	0	0	0	1	1	1	1	1	1	1	1	0	1	0	0	0	0	1	1	1	1	1	1	0	0	1	0
METABOLISM	Nucleotide transport and metabolism	Orotate phosphoribosyltransferase	COG0461	1	1	1	1	1	1	0	1	1	1	1	1	1	1	1	1	0	0	1	1	1	1	1	1	1	1	1	1	1	1	1	1	1	1	0	1	1	1	0	0	2	0	1	1	1	1
METABOLISM	Nucleotide transport and metabolism	Phosphoribosylpyrophosphate synthetase	COG0462	1	1	1	1	1	1	1	1	1	0	1	1	1	1	1	1	1	1	0	1	1	1	0	1	1	1	1	1	1	1	1	1	1	1	1	1	2	0	1	0	1	1	0	1	1	1
CELLULAR PROCESSES AND SIGNALING	Cell wall/membrane/envelope biogenesis	Glycosyltransferases involved in cell wall biogenesis	COG0463	0	0	0	0	0	0	0	1	0	0	0	0	0	0	0	0	0	1	2	2	7	6	0	1	0	0	1	1	0	0	3	3	1	3	3	4	1	0	1	0	1	0	1	9	6	5
CELLULAR PROCESSES AND SIGNALING	Posttranslational modification, protein turnover, chaperones	ATPases of the AAA+ class	COG0464	0	0	0	0	0	0	0	0	0	0	0	0	0	0	0	0	0	0	0	0	0	1	3	3	0	0	0	0	0	0	2	1	0	0	0	0	0	0	0	0	0	0	0	0	0	0
CELLULAR PROCESSES AND SIGNALING	Posttranslational modification, protein turnover, chaperones	ATP-dependent Zn proteases	COG0465	1	1	1	1	1	1	1	1	1	1	1	1	1	1	1	1	1	1	1	1	1	1	0	0	1	1	1	1	1	1	1	1	1	1	1	0	1	0	0	0	0	1	1	1	0	1
CELLULAR PROCESSES AND SIGNALING	Posttranslational modification, protein turnover, chaperones	ATP-dependent Lon protease, bacterial type	COG0466	1	1	1	1	1	1	1	1	1	1	1	1	0	1	0	1	0	1	1	1	1	1	0	0	1	1	0	0	1	1	0	0	2	0	0	0	0	0	0	0	0	0	1	1	1	1
CELLULAR PROCESSES AND SIGNALING	Signal transduction mechanisms	RecA-superfamily ATPases implicated in signal transduction	COG0467	0	0	0	0	0	0	0	0	0	0	0	0	0	0	0	0	0	0	0	0	0	0	0	0	0	0	0	0	0	0	0	0	0	0	0	0	0	0	0	0	0	0	0	0	0	0
INFORMATION STORAGE AND PROCESSING	Replication, recombination and repair	RecA/RadA recombinase	COG0468	1	1	1	1	1	0	1	1	1	1	1	1	1	1	1	0	0	1	1	1	1	1	1	2	2	1	1	1	1	1	0	0	1	1	1	1	1	1	1	1	1	1	0	1	1	1
METABOLISM	Carbohydrate transport and metabolism	Pyruvate kinase	COG0469	1	1	0	1	1	1	1	1	1	1	1	1	1	1	1	1	1	1	1	0	2	2	0	0	0	0	1	1	2	2	1	1	0	1	0	1	1	1	1	1	1	1	0	1	1	1
POORLY CHARACTERIZED	Function unknown	Uncharacterized protein conserved in bacteria	COG4517	1	1	1	1	1	1	1	1	1	0	1	1	1	1	0	0	0	0	0	0	0	0	0	0	0	0	0	0	1	1	0	0	0	0	0	0	0	0	0	0	0	0	0	0	0	0
INFORMATION STORAGE AND PROCESSING	Transcription	DNA-binding HTH domain-containing proteins	COG2771	0	0	0	0	0	0	0	0	0	0	0	0	0	0	1	1	0	0	0	0	0	0	0	0	0	0	0	0	0	0	0	0	0	0	0	0	0	0	0	0	0	0	0	0	0	0
INFORMATION STORAGE AND PROCESSING	Replication, recombination and repair	Formamidopyrimidine-DNA glycosylase	COG0266	1	1	1	1	1	1	1	1	1	1	1	1	1	1	1	1	1	1	0	1	0	0	0	0	1	1	0	0	1	1	1	2	0	0	2	1	1	1	1	1	1	1	1	0	0	0
INFORMATION STORAGE AND PROCESSING	Translation, ribosomal structure and biogenesis	Ribosomal protein L33	COG0267	0	0	0	0	0	0	0	0	0	0	0	0	0	0	1	1	1	1	1	1	1	0	0	0	1	1	1	1	1	1	1	1	1	1	1	0	1	0	0	1	1	0	0	1	1	1
INFORMATION STORAGE AND PROCESSING	Translation, ribosomal structure and biogenesis	Translation elongation factor Ts	COG0264	1	1	1	1	1	1	1	1	1	1	1	1	1	1	1	1	1	1	1	1	0	1	0	0	1	1	1	1	1	1	1	1	1	1	1	1	0	1	1	1	1	1	2	1	1	1
CELLULAR PROCESSES AND SIGNALING	Posttranslational modification, protein turnover, chaperones	Trypsin-like serine proteases, typically periplasmic, contain C-terminal PDZ domain	COG0265	2	2	2	2	2	2	2	2	2	1	2	2	2	2	1	1	1	0	0	0	0	1	1	1	1	1	2	2	3	3	1	1	1	1	1	1	1	1	0	1	1	1	1	1	1	1
METABOLISM	Coenzyme transport and metabolism	Dihydrofolate reductase	COG0262	1	0	1	1	1	1	1	1	1	1	1	1	1	1	0	0	0	1	1	1	1	2	0	0	1	1	0	0	1	1	0	0	0	1	0	0	0	0	0	0	0	0	0	1	0	1
METABOLISM	Amino acid transport and metabolism	Glutamate 5-kinase	COG0263	1	1	0	1	1	1	1	1	1	1	1	1	1	1	2	2	2	0	0	0	0	0	0	0	1	1	1	0	1	1	1	1	0	0	1	2	1	0	2	0	0	1	1	0	0	0
METABOLISM	Amino acid transport and metabolism	Leucyl aminopeptidase	COG0260	1	1	0	0	1	1	1	1	1	1	1	1	1	1	2	2	2	1	0	1	1	1	1	1	2	2	2	2	1	1	1	1	1	1	1	1	2	2	1	0	1	2	1	0	0	1
INFORMATION STORAGE AND PROCESSING	Translation, ribosomal structure and biogenesis	Ribosomal protein L21	COG0261	1	1	1	1	1	1	1	1	1	0	1	1	1	1	0	1	0	0	1	0	1	1	0	0	0	1	0	1	1	1	1	1	1	1	1	1	1	1	1	1	1	1	1	1	1	1
POORLY CHARACTERIZED	Function unknown	Uncharacterized protein conserved in bacteria	COG2318	0	0	0	0	0	0	0	0	0	0	0	0	0	0	0	0	0	0	0	0	1	1	0	0	0	0	0	0	0	0	0	0	0	0	0	0	0	0	0	0	0	0	0	0	0	0
CELLULAR PROCESSES AND SIGNALING	Signal transduction mechanisms	Positive regulator of sigma E activity	COG3086	0	0	0	0	0	0	0	0	0	0	0	0	0	0	0	0	0	0	0	0	0	0	0	0	1	2	0	0	1	1	0	0	0	0	0	0	0	0	0	0	0	0	0	0	0	0
INFORMATION STORAGE AND PROCESSING	Translation, ribosomal structure and biogenesis	Ribosomal protein S20	COG0268	1	1	0	1	1	1	1	1	1	0	1	1	1	1	1	1	1	0	1	1	1	1	0	0	1	1	1	0	1	1	1	1	1	1	1	1	1	1	1	1	1	1	1	0	0	1
METABOLISM	Carbohydrate transport and metabolism	3-hexulose-6-phosphate synthase and related proteins	COG0269	0	0	0	0	0	0	0	0	0	0	0	0	0	0	0	0	0	0	0	0	0	0	0	0	1	1	0	0	0	0	0	0	0	0	0	0	0	0	0	0	0	0	0	0	0	0
METABOLISM	Carbohydrate transport and metabolism	Predicted 6-phosphogluconate dehydrogenase	COG1023	0	0	0	0	0	0	0	0	0	0	0	0	0	0	0	0	0	0	0	0	0	0	0	0	1	1	0	0	0	0	0	0	0	0	0	0	0	0	0	0	0	0	0	0	0	0
METABOLISM	Lipid transport and metabolism	Long-chain acyl-CoA synthetases (AMP-forming)	COG1022	0	0	0	0	0	0	0	0	0	0	0	0	0	0	0	0	0	1	1	1	1	1	0	0	0	0	1	1	0	0	0	0	0	1	0	1	1	1	1	1	1	1	1	1	2	2
METABOLISM	Amino acid transport and metabolism	Aspartate ammonia-lyase	COG1027	0	0	0	0	0	0	0	0	0	0	0	0	0	0	0	0	0	0	0	0	0	0	1	1	0	0	0	0	0	0	0	0	0	0	0	0	0	0	0	0	0	0	0	0	0	0
INFORMATION STORAGE AND PROCESSING	Translation, ribosomal structure and biogenesis	RNase PH	COG0689	1	1	1	1	1	1	1	1	1	1	1	1	1	1	1	1	1	0	0	0	0	0	1	1	1	1	1	1	1	1	1	1	0	0	0	1	0	1	0	1	1	2	0	0	0	0
CELLULAR PROCESSES AND SIGNALING	Posttranslational modification, protein turnover, chaperones	Secreted/periplasmic Zn-dependent peptidases, insulinase-like	COG1025	0	0	0	0	0	0	0	0	0	0	0	0	0	0	0	0	0	0	0	0	0	0	0	0	0	0	0	0	0	1	0	0	0	0	0	0	0	0	0	0	0	0	0	0	0	0
METABOLISM	Lipid transport and metabolism	Enoyl-CoA hydratase/carnithine racemase	COG1024	8	5	8	8	8	6	12	8	10	8	10	8	8	9	6	5	6	3	1	2	1	2	1	1	0	0	1	2	6	10	4	6	3	3	3	1	2	1	1	0	1	2	0	3	3	3
METABOLISM	Coenzyme transport and metabolism	Demethylmenaquinone methyltransferase	COG0684	1	1	1	1	1	1	1	2	1	0	0	1	1	1	3	2	1	0	0	0	0	0	0	0	0	0	0	0	1	1	0	0	0	0	0	0	0	0	0	0	0	0	0	0	0	0
METABOLISM	Amino acid transport and metabolism	5,10-methylenetetrahydrofolate reductase	COG0685	1	1	1	1	1	0	1	1	1	1	1	1	1	1	2	2	2	1	0	0	1	1	1	1	1	1	1	1	1	1	1	1	0	1	0	1	1	1	1	1	1	1	0	0	1	1
METABOLISM	Amino acid transport and metabolism	Alanine dehydrogenase	COG0686	1	1	1	1	1	0	1	1	1	1	1	1	1	1	1	1	0	1	1	1	1	1	0	0	0	0	1	1	0	1	1	1	1	1	0	1	1	1	1	0	0	1	1	0	2	1
METABOLISM	Amino acid transport and metabolism	Spermidine/putrescine-binding periplasmic protein	COG0687	0	0	0	0	0	0	0	0	0	0	0	0	0	0	8	8	7	0	0	0	0	0	0	0	0	0	1	1	0	0	3	2	0	0	0	1	2	2	3	2	2	2	1	0	0	0
METABOLISM	Energy production and conversion	Ni,Fe-hydrogenase maturation factor	COG0680	0	0	0	0	0	0	0	0	0	0	0	0	0	0	0	0	0	0	0	0	0	1	0	0	0	0	0	0	0	0	0	0	0	0	0	0	0	0	0	0	0	0	0	0	0	0
CELLULAR PROCESSES AND SIGNALING	Intracellular trafficking, secretion, and vesicular transport	Signal peptidase I	COG0681	1	1	1	1	1	0	1	1	1	0	1	1	0	1	1	1	1	1	0	0	1	1	0	0	1	1	1	1	1	1	0	0	1	0	0	0	1	1	0	1	1	1	1	1	1	1
CELLULAR PROCESSES AND SIGNALING	Cell wall/membrane/envelope biogenesis	Prolipoprotein diacylglyceryltransferase	COG0682	1	1	1	1	1	1	1	1	1	1	1	1	1	1	1	1	1	1	0	0	1	1	0	0	1	1	1	1	1	1	1	0	0	0	0	0	1	1	1	1	0	1	0	1	1	1
METABOLISM	Amino acid transport and metabolism	ABC-type branched-chain amino acid transport systems, periplasmic component	COG0683	0	0	0	0	0	0	0	0	0	0	0	0	0	0	4	5	4	0	0	0	0	0	0	0	0	0	2	1	0	0	1	1	0	0	1	2	2	1	1	1	0	2	5	0	0	0
METABOLISM	Nucleotide transport and metabolism	GMP synthase - Glutamine amidotransferase domain	COG0518	0	0	0	0	0	0	0	0	0	0	0	2	0	0	2	1	1	0	0	0	2	0	1	2	1	0	0	0	0	0	0	1	0	0	1	2	1	2	1	1	2	2	1	0	1	1
METABOLISM	Nucleotide transport and metabolism	GMP synthase, PP-ATPase domain/subunit	COG0519	2	1	0	1	1	0	1	1	1	0	0	1	1	1	1	1	0	1	1	1	0	1	1	1	1	2	1	1	1	1	1	1	1	1	0	0	1	1	1	0	1	1	1	1	1	1
INFORMATION STORAGE AND PROCESSING	Translation, ribosomal structure and biogenesis	Ribosomal protein S12	COG0048	1	1	1	1	1	0	1	1	1	1	1	1	1	1	1	1	1	1	1	1	1	1	1	1	1	1	1	1	1	1	0	0	1	1	1	0	1	1	1	1	1	1	1	1	1	1
INFORMATION STORAGE AND PROCESSING	Translation, ribosomal structure and biogenesis	Ribosomal protein S7	COG0049	1	1	1	1	1	1	1	1	1	1	1	1	1	1	1	1	1	1	1	1	0	1	1	1	1	1	1	1	1	1	0	0	1	1	1	1	1	1	1	1	1	1	1	1	1	1
INFORMATION STORAGE AND PROCESSING	Replication, recombination and repair	Superfamily II DNA helicase	COG0514	0	0	0	0	0	0	0	0	0	0	0	0	0	0	1	1	0	3	2	2	2	2	0	0	0	0	0	0	1	1	0	0	1	2	0	0	0	0	0	0	0	0	0	2	2	2
POORLY CHARACTERIZED	General function prediction only	Serine/threonine protein kinase	COG0515	0	0	0	0	0	0	0	0	0	0	0	0	0	0	0	0	0	0	0	0	0	0	0	0	0	0	2	1	0	1	2	2	0	0	3	1	2	0	1	1	0	1	0	0	0	0
METABOLISM	Nucleotide transport and metabolism	IMP dehydrogenase/GMP reductase	COG0516	1	1	0	2	2	2	0	1	1	0	2	3	1	2	1	1	2	1	1	0	1	1	1	1	1	1	3	2	2	1	2	4	0	1	1	2	3	3	2	1	1	2	2	1	1	1
METABOLISM	Energy production and conversion	Succinyl-CoA synthetase, beta subunit	COG0045	1	1	1	1	1	1	1	1	1	1	1	1	1	1	2	1	2	0	0	0	1	1	1	1	1	2	1	1	1	1	1	1	0	1	1	1	1	1	1	1	1	1	1	1	1	1
INFORMATION STORAGE AND PROCESSING	Translation, ribosomal structure and biogenesis	tRNA-dihydrouridine synthase	COG0042	1	1	1	1	1	1	1	1	1	1	1	1	1	1	1	2	0	1	1	1	1	1	0	1	1	1	1	1	2	2	1	1	0	0	1	0	1	1	1	2	2	1	1	1	1	1
METABOLISM	Lipid transport and metabolism	Biotin carboxyl carrier protein	COG0511	1	1	1	1	1	1	1	2	1	1	1	1	1	1	1	2	0	1	1	0	0	1	0	0	1	1	0	0	0	0	0	0	1	1	0	0	0	0	0	0	0	0	1	1	1	1
METABOLISM	Amino acid transport and metabolism	Anthranilate/para-aminobenzoate synthases component II	COG0512	1	1	1	1	1	1	1	1	1	1	1	1	1	1	1	1	0	0	1	0	1	1	1	1	1	1	1	0	1	1	1	1	0	0	1	0	2	1	2	1	0	1	1	1	1	1
METABOLISM	Nucleotide transport and metabolism	Phosphoribosylcarboxyaminoimidazole (NCAIR) mutase	COG0041	1	1	1	1	1	1	1	1	1	1	1	1	1	1	1	1	1	1	1	0	1	1	1	1	1	0	1	1	1	1	0	0	0	1	1	0	0	0	0	0	0	0	1	1	1	1
POORLY CHARACTERIZED	Function unknown	Uncharacterized protein conserved in bacteria	COG3554	0	0	0	0	0	0	0	0	0	0	0	0	0	0	0	0	0	0	0	0	0	0	0	0	0	0	0	0	0	0	1	1	0	0	1	0	0	0	0	0	0	0	0	0	0	0
CELLULAR PROCESSES AND SIGNALING	Signal transduction mechanisms	Signal transduction histidine kinase	COG5002	1	0	1	1	0	1	1	1	1	1	0	0	1	1	1	1	1	0	0	0	0	0	0	0	0	0	0	0	0	0	0	0	0	0	0	0	0	0	0	0	0	0	0	1	1	0
POORLY CHARACTERIZED	Function unknown	Predicted membrane protein	COG3556	0	0	0	0	0	0	0	0	0	0	0	0	0	0	0	0	0	0	0	0	0	0	0	0	0	0	0	0	0	0	0	0	0	0	0	0	0	0	0	0	0	0	0	0	0	0
POORLY CHARACTERIZED	General function prediction only	Uncharacterized protein related to capsule biosynthesis enzymes	COG3550	0	0	0	0	0	0	0	0	0	0	0	0	0	0	0	0	0	0	0	0	0	0	0	0	0	0	0	0	0	0	0	0	0	0	0	0	0	0	0	0	0	0	0	0	0	0
POORLY CHARACTERIZED	General function prediction only	Protein containing von Willebrand factor type A (vWA) domain	COG3552	0	0	0	0	0	0	0	0	0	0	0	0	0	0	0	0	0	0	0	0	0	0	0	0	0	0	0	0	0	0	1	3	0	0	1	0	0	0	0	0	0	0	0	0	0	0
METABOLISM	Coenzyme transport and metabolism	Outer membrane cobalamin receptor protein	COG4206	1	1	1	1	1	1	2	1	1	1	1	1	1	1	0	0	0	3	1	2	0	0	0	0	0	1	0	0	1	1	0	0	0	0	0	0	0	0	0	0	0	0	0	2	2	3
POORLY CHARACTERIZED	Function unknown	Predicted membrane protein	COG4270	0	0	0	0	0	0	0	0	0	0	0	0	0	0	0	0	0	0	0	0	1	1	0	0	0	0	1	0	1	1	1	1	0	0	0	0	0	0	0	0	0	0	0	1	0	0
METABOLISM	Coenzyme transport and metabolism	5,10-methylene-tetrahydrofolate dehydrogenase/Methenyl tetrahydrofolate cyclohydrolase	COG0190	1	1	1	1	1	1	1	1	1	1	1	1	1	1	1	1	1	1	0	1	1	1	0	1	1	1	1	1	1	1	1	1	1	1	1	0	1	0	0	1	0	1	1	1	1	1
METABOLISM	Carbohydrate transport and metabolism	Fructose/tagatose bisphosphate aldolase	COG0191	0	0	0	0	0	0	0	0	0	0	0	0	0	0	1	1	1	2	1	1	0	0	0	0	0	0	1	1	1	1	0	0	0	0	0	0	0	0	0	0	0	0	0	1	1	0
METABOLISM	Coenzyme transport and metabolism	S-adenosylmethionine synthetase	COG0192	1	1	1	1	1	0	0	1	1	1	1	1	1	1	1	1	1	1	1	1	1	1	1	1	1	1	1	1	1	1	1	1	0	1	1	2	1	1	0	0	0	0	1	1	1	1
INFORMATION STORAGE AND PROCESSING	Translation, ribosomal structure and biogenesis	Peptidyl-tRNA hydrolase	COG0193	1	1	1	1	1	1	1	1	1	0	1	1	1	1	1	1	1	1	1	1	0	1	0	0	1	1	1	1	1	1	1	1	1	1	1	0	1	2	0	0	0	1	0	1	1	1
METABOLISM	Nucleotide transport and metabolism	Guanylate kinase	COG0194	1	1	1	1	1	1	0	1	1	1	1	1	1	1	1	1	0	0	1	0	0	1	0	0	1	1	1	1	1	1	0	1	1	1	1	0	1	1	2	1	1	1	1	1	1	1
INFORMATION STORAGE AND PROCESSING	Transcription	Transcription elongation factor	COG0195	1	1	1	1	1	1	1	1	1	1	1	1	1	1	1	1	1	1	0	1	1	1	1	1	1	1	1	1	1	1	1	1	1	1	1	1	1	1	1	1	1	1	0	1	1	1
POORLY CHARACTERIZED	Function unknown	Uncharacterized conserved protein	COG3791	0	0	0	0	0	0	0	0	0	0	0	0	0	0	2	3	3	0	0	0	0	0	0	0	0	0	0	0	1	2	0	0	0	0	0	0	0	0	0	0	0	0	1	0	0	0
INFORMATION STORAGE AND PROCESSING	Translation, ribosomal structure and biogenesis	Ribosomal protein L16/L10E	COG0197	1	1	1	1	1	1	1	1	1	1	1	1	1	1	1	1	0	1	1	0	1	1	1	1	1	1	1	1	1	1	1	1	1	0	1	1	1	1	1	1	1	0	1	1	1	1
INFORMATION STORAGE AND PROCESSING	Translation, ribosomal structure and biogenesis	Ribosomal protein L24	COG0198	1	1	1	1	1	1	1	1	1	1	1	1	1	1	1	1	1	1	1	1	1	1	0	0	1	1	1	0	1	1	1	1	1	1	1	1	1	1	1	1	1	1	1	1	1	1
INFORMATION STORAGE AND PROCESSING	Translation, ribosomal structure and biogenesis	Ribosomal protein S14	COG0199	1	1	1	1	1	1	1	1	1	1	1	1	1	1	1	1	1	1	0	1	1	1	0	0	1	0	1	1	1	1	1	2	1	1	0	1	1	1	1	1	1	1	1	1	1	1
POORLY CHARACTERIZED	Function unknown	Uncharacterized protein conserved in bacteria	COG1481	0	0	0	0	0	0	0	0	0	0	0	0	0	0	0	0	0	0	0	0	0	0	0	0	0	0	0	1	0	0	0	0	0	0	0	1	1	1	1	0	1	1	0	0	0	0
POORLY CHARACTERIZED	General function prediction only	Predicted membrane-associated HD superfamily hydrolase	COG1480	0	0	0	0	0	0	0	0	0	0	0	0	0	0	0	0	0	1	1	1	0	0	0	0	0	0	0	0	0	0	0	0	0	0	0	0	0	0	0	0	0	0	0	1	1	0
METABOLISM	Carbohydrate transport and metabolism	Phosphomannose isomerase	COG1482	0	0	0	0	0	0	0	0	0	0	0	0	0	0	0	0	0	0	0	0	0	0	0	0	0	0	0	0	0	0	1	1	0	0	1	0	0	0	0	0	0	0	0	1	2	0
POORLY CHARACTERIZED	General function prediction only	Predicted ATPase	COG1485	1	1	1	1	1	1	1	1	1	1	1	1	1	1	1	1	1	0	0	0	0	0	0	0	0	0	0	0	1	1	0	0	0	0	0	0	0	0	0	0	0	0	0	0	0	0
INFORMATION STORAGE AND PROCESSING	Replication, recombination and repair	DNA replication protein	COG1484	0	0	0	0	0	0	0	0	0	0	0	0	0	0	0	2	1	0	0	0	0	0	0	0	0	0	0	0	1	1	0	0	0	0	0	0	0	0	0	0	0	0	0	0	0	0
POORLY CHARACTERIZED	General function prediction only	Predicted nucleic acid-binding protein, contains PIN domain	COG1487	0	0	0	0	0	0	0	0	0	0	0	0	0	0	0	0	0	0	0	0	0	0	0	0	0	0	1	1	0	0	0	0	0	0	0	0	0	0	0	0	0	0	0	0	0	0
CELLULAR PROCESSES AND SIGNALING	Cell motility	Flagellar biosynthesis pathway, component FliP	COG1338	0	0	0	0	0	0	0	0	0	0	0	0	0	0	0	0	0	0	0	0	0	0	0	0	0	0	0	0	1	1	0	0	0	0	0	0	0	0	0	0	0	0	0	0	0	0
POORLY CHARACTERIZED	General function prediction only	DNA-binding protein, stimulates sugar fermentation	COG1489	0	0	0	0	0	0	0	0	0	0	0	0	0	0	0	0	0	0	0	0	0	0	0	0	0	0	0	0	1	1	0	0	0	0	0	0	0	0	0	0	0	0	1	0	0	0
METABOLISM	Coenzyme transport and metabolism	Nicotinic acid phosphoribosyltransferase	COG1488	0	0	0	0	0	0	0	0	0	0	0	0	0	0	0	1	1	0	0	0	0	0	0	0	0	0	0	0	0	0	0	0	0	0	0	0	0	0	0	0	0	0	0	0	0	0
METABOLISM	Secondary metabolites biosynthesis, transport and catabolism	Amidases related to nicotinamidase	COG1335	1	1	1	1	1	0	1	1	1	1	1	1	1	2	2	1	2	0	0	0	0	0	0	0	1	1	0	0	2	3	0	1	0	0	0	0	0	0	0	0	0	0	0	0	0	0
CELLULAR PROCESSES AND SIGNALING	Cell motility	Uncharacterized flagellar protein FlaG	COG1334	0	0	0	0	0	0	0	0	0	0	0	0	0	0	0	0	0	0	0	0	0	0	0	0	0	0	0	0	1	1	0	0	0	0	0	0	0	0	0	0	0	0	0	0	0	0
CELLULAR PROCESSES AND SIGNALING	Posttranslational modification, protein turnover, chaperones	ResB protein required for cytochrome c biosynthesis	COG1333	0	0	0	0	0	0	0	0	0	0	0	0	0	0	0	0	0	0	0	0	0	0	0	0	1	1	1	1	0	0	0	0	0	0	0	0	1	1	0	0	1	1	0	0	0	0
CELLULAR PROCESSES AND SIGNALING	Posttranslational modification, protein turnover, chaperones	Highly conserved protein containing a thioredoxin domain	COG1331	0	0	0	0	0	0	0	0	0	0	0	0	0	0	0	0	0	1	1	1	1	1	0	1	0	0	0	0	0	0	1	1	0	1	1	0	0	0	0	0	0	0	0	0	0	1
INFORMATION STORAGE AND PROCESSING	Replication, recombination and repair	Exonuclease V gamma subunit	COG1330	0	0	0	0	0	0	0	0	0	0	0	0	0	0	0	0	0	0	0	0	0	0	0	0	0	0	0	0	0	0	0	0	0	0	0	0	0	0	0	0	0	0	0	0	0	0
POORLY CHARACTERIZED	Function unknown	Uncharacterized protein conserved in bacteria	COG5328	0	0	0	0	0	0	0	0	0	0	0	0	0	0	1	1	1	0	0	0	0	0	0	0	0	0	0	0	0	0	0	0	0	0	0	0	0	0	0	0	0	0	0	0	0	0
POORLY CHARACTERIZED	General function prediction only	Predicted dehydrogenase	COG5322	0	0	0	0	0	0	0	0	0	0	0	0	0	0	0	0	0	0	0	0	0	0	0	0	0	0	0	0	0	0	0	0	0	0	0	0	0	0	0	0	0	0	0	0	0	0
POORLY CHARACTERIZED	Function unknown	Uncharacterized protein conserved in bacteria	COG4338	0	0	0	0	0	0	0	0	0	0	0	0	0	0	0	0	0	0	0	0	0	0	0	0	0	0	0	0	1	1	0	0	0	1	1	0	0	0	0	0	0	0	0	0	0	0
METABOLISM	Inorganic ion transport and metabolism	Nitrous oxidase accessory protein	COG3420	0	0	0	0	0	0	0	0	0	0	0	0	0	0	0	0	0	0	0	0	0	0	0	0	0	0	0	0	0	1	0	0	0	0	0	0	0	0	0	0	0	0	0	0	0	0
POORLY CHARACTERIZED	Function unknown	Uncharacterized protein conserved in bacteria	COG2828	0	0	0	0	0	0	0	0	0	0	0	0	0	0	2	0	0	0	0	0	0	0	0	0	0	0	0	0	0	0	0	0	0	0	0	0	0	0	0	0	0	0	0	0	0	0
POORLY CHARACTERIZED	Function unknown	Uncharacterized conserved protein	COG3422	0	0	0	0	0	0	0	0	0	0	0	0	0	0	0	0	0	0	0	0	0	1	0	0	0	0	0	0	0	0	0	0	0	0	0	0	0	0	0	0	0	0	0	0	0	0
METABOLISM	Lipid transport and metabolism	3-hydroxy-3-methylglutaryl CoA synthase	COG3425	0	0	0	0	0	0	0	0	0	0	0	0	0	0	0	0	0	0	0	0	1	1	1	1	0	0	0	0	0	0	0	0	1	1	0	0	0	0	0	0	0	0	0	0	0	1
METABOLISM	Secondary metabolites biosynthesis, transport and catabolism	Predicted naringenin-chalcone synthase	COG3424	0	0	0	0	0	0	0	0	0	0	0	0	0	0	0	0	0	0	0	0	0	0	0	0	0	0	0	0	0	0	0	0	0	0	0	0	0	0	0	0	0	0	0	0	1	0
POORLY CHARACTERIZED	Function unknown	Uncharacterized conserved protein	COG3427	0	0	0	0	0	0	0	0	0	0	0	0	0	0	0	0	0	0	0	0	0	0	0	0	0	0	0	0	0	0	1	2	0	0	1	0	0	0	0	0	0	0	0	0	0	0
METABOLISM	Carbohydrate transport and metabolism	Glucose-6-P dehydrogenase subunit	COG3429	0	0	0	0	0	0	0	0	0	0	0	0	0	0	0	0	0	0	0	0	0	0	0	0	0	0	0	0	0	0	0	0	0	0	0	0	0	0	0	0	0	0	0	0	0	0
POORLY CHARACTERIZED	General function prediction only	Predicted periplasmic or secreted lipoprotein	COG2823	0	0	0	0	0	0	0	0	0	0	0	0	0	0	0	0	0	0	0	0	0	0	0	0	0	1	0	0	1	1	0	0	0	0	0	0	0	0	0	0	0	0	0	0	0	0
METABOLISM	Nucleotide transport and metabolism	Uridine phosphorylase	COG2820	0	0	0	0	0	0	0	0	0	0	0	0	0	0	0	0	0	1	1	0	1	1	0	0	0	0	0	0	0	0	0	0	0	0	0	0	2	2	2	2	2	0	0	0	1	0
CELLULAR PROCESSES AND SIGNALING	Cell wall/membrane/envelope biogenesis	Membrane-bound lytic murein transglycosylase	COG2821	0	0	0	0	0	0	0	0	0	0	0	0	0	0	0	0	0	0	0	0	0	0	0	0	1	1	0	0	0	0	0	0	0	0	0	0	0	0	0	0	0	0	0	0	0	0
INFORMATION STORAGE AND PROCESSING	Transcription	Predicted transcriptional regulator, BolA superfamily	COG5007	1	1	1	1	1	1	0	1	1	0	1	1	1	1	0	0	0	0	0	0	0	0	0	0	1	1	0	0	1	1	0	0	0	0	0	0	0	0	0	0	0	0	0	0	0	0
INFORMATION STORAGE AND PROCESSING	Replication, recombination and repair	Predicted endonuclease containing a URI domain	COG2827	0	0	0	0	0	0	0	0	0	0	0	0	0	0	0	0	0	0	0	0	1	1	0	0	0	1	0	0	1	1	0	0	0	0	0	0	0	0	0	0	0	0	0	0	0	0
METABOLISM	Inorganic ion transport and metabolism	Uncharacterized Zn-ribbon-containing protein involved in phosphonate metabolism	COG2824	0	0	0	0	0	0	0	0	0	0	0	0	0	0	1	1	1	0	0	0	0	0	0	0	0	0	0	0	0	0	0	0	0	0	0	0	0	0	0	0	0	0	0	0	0	0
CELLULAR PROCESSES AND SIGNALING	Cell wall/membrane/envelope biogenesis	Outer membrane protein	COG2825	0	0	0	0	0	0	0	0	0	0	0	0	0	0	0	0	0	1	1	1	1	1	0	0	1	1	0	0	0	0	0	0	0	1	0	0	0	0	0	0	0	0	0	3	1	2
POORLY CHARACTERIZED	General function prediction only	GTPase	COG1159	1	1	1	1	1	1	1	1	1	1	1	1	1	1	1	0	1	1	1	1	1	1	0	0	1	1	1	1	1	1	0	0	1	1	2	1	1	1	1	1	0	1	0	1	1	2
INFORMATION STORAGE AND PROCESSING	Transcription	Transcription termination factor	COG1158	1	1	1	1	1	1	1	1	1	1	1	1	1	1	1	0	1	1	1	1	1	1	0	0	1	1	1	1	1	1	1	0	0	1	1	1	0	1	1	1	1	1	1	1	1	0
POORLY CHARACTERIZED	General function prediction only	Predicted permease, DMT superfamily	COG5006	0	0	0	0	0	0	0	0	0	0	0	0	0	0	0	0	0	0	0	0	0	0	0	0	0	0	0	0	1	0	1	1	0	0	1	0	0	1	1	0	0	1	0	0	0	0
CELLULAR PROCESSES AND SIGNALING	Cell motility	Flagellar biosynthesis/type III secretory pathway ATPase	COG1157	0	0	0	0	0	0	0	0	0	0	0	0	0	0	1	1	1	0	0	0	0	0	0	0	0	0	0	0	1	1	0	0	0	0	0	0	0	0	0	0	0	0	0	0	0	0
METABOLISM	Energy production and conversion	Archaeal/vacuolar-type H+-ATPase subunit B	COG1156	0	0	0	0	0	0	0	0	0	0	0	0	0	0	0	0	0	0	0	0	1	1	1	1	0	0	0	0	0	0	0	0	0	0	0	0	0	0	0	0	0	0	0	0	0	0
METABOLISM	Energy production and conversion	Archaeal/vacuolar-type H+-ATPase subunit A	COG1155	0	0	0	0	0	0	0	0	0	0	0	0	0	0	0	0	0	0	0	0	1	1	1	1	0	0	0	0	0	0	0	0	0	0	0	0	0	0	0	0	0	0	0	0	0	0
METABOLISM	Coenzyme transport and metabolism	Deoxyxylulose-5-phosphate synthase	COG1154	0	1	1	0	1	1	1	1	0	1	1	1	1	1	1	1	1	1	1	1	0	0	0	0	1	2	1	1	1	1	1	1	0	1	1	1	1	1	1	1	1	1	1	1	1	1
POORLY CHARACTERIZED	Function unknown	Uncharacterized protein conserved in bacteria	COG5255	0	0	0	0	0	0	0	0	0	0	0	0	0	0	1	0	0	0	0	0	0	0	0	0	0	0	0	0	0	0	0	0	0	0	0	0	0	0	0	0	0	0	0	0	0	0
INFORMATION STORAGE AND PROCESSING	Translation, ribosomal structure and biogenesis	Translation elongation factor EF-1alpha (GTPase)	COG5256	0	0	0	0	0	0	0	0	0	0	0	0	0	0	0	0	0	0	0	0	0	0	1	1	0	0	0	0	0	0	0	0	0	0	0	0	0	0	0	0	0	0	0	0	0	0
INFORMATION STORAGE AND PROCESSING	Translation, ribosomal structure and biogenesis	Translation initiation factor 2, gamma subunit (eIF-2gamma; GTPase)	COG5257	0	0	0	0	0	0	0	0	0	0	0	0	0	0	0	0	0	0	0	0	0	0	0	1	0	0	0	0	0	0	0	0	0	0	0	0	0	0	0	0	0	0	0	0	0	0
METABOLISM	Carbohydrate transport and metabolism	H+/gluconate symporter and related permeases	COG2610/gluconate	0	0	0	0	0	0	0	0	0	0	0	0	0	0	0	0	0	0	0	0	0	0	0	0	0	0	0	0	0	0	0	0	0	0	0	0	0	0	0	0	0	0	0	1	0	0
CELLULAR PROCESSES AND SIGNALING	Cell cycle control, cell division, chromosome partitioning	Intracellular septation protein A	COG2917	0	0	0	0	0	0	0	0	0	0	0	0	0	0	1	1	1	0	0	0	0	0	0	0	0	1	0	0	0	0	0	0	0	0	0	0	0	0	0	0	0	0	1	0	0	0
POORLY CHARACTERIZED	Function unknown	Uncharacterized protein conserved in bacteria	COG2914	1	1	1	1	1	1	1	1	1	1	1	1	1	1	0	0	0	0	0	0	0	0	0	0	1	1	0	0	1	1	0	0	0	0	0	0	0	0	0	0	0	0	0	0	0	0
POORLY CHARACTERIZED	General function prediction only	Uncharacterized protein involved in purine metabolism	COG2915	0	0	0	0	0	0	0	0	0	0	0	0	0	0	0	0	0	0	0	0	0	0	0	0	0	0	0	0	1	1	0	0	0	0	0	0	0	0	0	0	0	0	0	0	0	0
POORLY CHARACTERIZED	Function unknown	Uncharacterized conserved protein	COG2912	0	0	0	0	0	0	0	0	0	0	0	0	0	0	0	0	0	0	0	0	0	0	0	1	0	0	0	0	0	0	1	1	0	0	0	0	0	0	0	0	0	0	0	0	0	0
INFORMATION STORAGE AND PROCESSING	Translation, ribosomal structure and biogenesis	Small protein A (tmRNA-binding)	COG2913	1	1	1	1	1	1	1	1	1	1	1	1	1	1	1	1	1	0	0	0	0	0	0	0	1	0	0	0	1	1	0	0	0	0	0	0	0	0	0	0	0	0	1	0	0	0
POORLY CHARACTERIZED	General function prediction only	Putative NADH-flavin reductase	COG2910	0	0	0	0	0	0	0	0	0	0	0	0	0	0	0	0	0	0	0	0	0	0	0	0	0	0	0	0	0	0	0	0	0	0	0	0	0	0	0	0	0	0	0	0	0	0
METABOLISM	Coenzyme transport and metabolism	Gamma-glutamylcysteine synthetase	COG2918	1	1	1	1	1	1	1	1	1	1	1	1	1	1	0	0	0	0	0	0	0	0	0	0	0	0	0	0	1	1	0	0	0	0	0	0	0	0	0	0	0	0	0	0	0	0
CELLULAR PROCESSES AND SIGNALING	Cell cycle control, cell division, chromosome partitioning	Septum formation initiator	COG2919	1	1	1	1	1	1	1	0	1	1	1	1	1	1	1	0	1	0	0	0	0	0	0	0	1	1	0	0	0	0	0	0	0	0	0	0	0	0	0	0	0	0	0	0	0	0
METABOLISM	Amino acid transport and metabolism	Proline dehydrogenase	COG0506	0	0	1	0	0	0	0	1	1	0	0	0	0	0	1	1	1	0	0	0	0	0	0	0	0	0	0	0	0	0	0	0	0	0	0	0	0	0	0	0	0	0	1	0	0	0
METABOLISM	Coenzyme transport and metabolism	ABC-type thiamine transport system, ATPase component	COG3840	0	0	0	0	0	0	0	0	0	0	0	0	0	0	1	1	1	0	0	0	0	0	0	0	0	0	0	0	0	0	0	0	0	0	0	0	0	0	0	0	0	0	0	0	0	0
CELLULAR PROCESSES AND SIGNALING	Cell wall/membrane/envelope biogenesis	ADP-heptose:LPS heptosyltransferase	COG0859	0	0	0	0	0	0	0	0	0	0	0	0	0	0	0	0	0	1	1	1	1	0	0	0	0	1	0	0	0	0	0	0	1	1	0	0	0	0	0	0	0	0	1	2	0	0
INFORMATION STORAGE AND PROCESSING	Translation, ribosomal structure and biogenesis	Ribosome-binding factor A	COG0858	1	1	1	1	1	1	1	1	1	1	1	1	1	1	0	1	1	1	1	1	0	0	0	0	1	1	1	1	1	1	0	1	0	1	1	1	0	1	1	1	1	1	1	1	1	1
CELLULAR PROCESSES AND SIGNALING	Cell cycle control, cell division, chromosome partitioning	Septum formation topological specificity factor	COG0851	0	0	0	0	0	0	0	0	0	0	0	0	0	0	0	0	0	0	0	0	0	0	0	0	0	0	0	0	0	0	0	0	0	0	0	0	0	0	0	0	0	0	0	0	0	0
METABOLISM	Coenzyme transport and metabolism	Aspartate 1-decarboxylase	COG0853	0	0	0	0	0	0	0	0	0	0	0	0	0	0	0	0	0	0	0	0	1	1	0	0	1	1	0	0	0	1	0	0	1	1	0	0	0	0	0	0	0	0	0	1	1	1
METABOLISM	Energy production and conversion	NADH:ubiquinone oxidoreductase 27 kD subunit	COG0852	0	0	0	0	0	0	0	0	0	0	0	0	0	0	1	1	1	1	1	1	0	0	1	1	1	1	1	1	0	0	2	1	0	0	1	0	1	0	1	1	1	0	1	0	0	0
METABOLISM	Inorganic ion transport and metabolism	Polyphosphate kinase	COG0855	0	0	0	0	0	0	0	0	0	0	0	0	0	0	1	1	1	0	0	0	0	1	0	0	1	1	1	1	0	0	1	1	0	0	1	0	0	0	0	0	0	0	0	1	0	1
METABOLISM	Coenzyme transport and metabolism	Pyridoxal phosphate biosynthesis protein	COG0854	1	1	1	1	1	1	1	1	1	0	1	1	1	1	1	1	1	1	1	1	1	1	0	0	1	1	0	0	1	1	0	0	1	1	0	0	0	0	0	0	0	0	1	1	1	1
POORLY CHARACTERIZED	General function prediction only	BioD-like N-terminal domain of phosphotransacetylase	COG0857	0	0	0	0	0	0	0	0	0	0	0	0	0	0	0	0	0	0	0	0	0	0	0	0	0	0	0	0	0	0	0	0	0	0	0	0	0	0	0	0	0	0	0	0	0	0
INFORMATION STORAGE AND PROCESSING	Translation, ribosomal structure and biogenesis	Ribosomal protein L3	COG0087	1	1	1	1	1	1	1	1	1	1	1	1	1	1	1	1	1	1	1	1	1	1	1	1	1	1	1	1	1	1	1	1	1	1	1	1	1	1	1	1	1	1	1	1	1	1
POORLY CHARACTERIZED	Function unknown	Predicted membrane protein	COG3671	0	0	0	0	0	0	0	0	0	0	0	0	0	0	0	0	0	0	0	0	0	0	0	0	0	0	0	0	1	1	0	0	0	0	0	0	0	0	0	0	0	0	0	0	0	0
METABOLISM	Energy production and conversion	Predicted NADH:ubiquinone oxidoreductase, subunit RnfD	COG4658	0	0	0	0	0	0	0	0	0	0	0	0	0	0	0	0	0	0	0	0	1	1	0	0	1	1	0	0	1	1	0	0	0	0	0	0	0	0	0	0	0	0	0	0	0	0
CELLULAR PROCESSES AND SIGNALING	Cell wall/membrane/envelope biogenesis	Rod binding protein	COG3951	0	0	0	0	0	0	0	0	0	0	0	0	0	0	1	1	0	0	0	0	0	0	0	0	0	0	0	0	1	1	0	0	0	0	0	0	0	0	0	0	0	0	0	0	0	0
POORLY CHARACTERIZED	Function unknown	Uncharacterized conserved protein	COG5642	0	0	0	0	0	0	0	0	0	0	0	0	0	0	0	0	0	0	0	0	0	0	0	0	0	0	0	0	0	0	0	0	0	0	0	0	0	0	0	0	0	0	0	0	1	0
CELLULAR PROCESSES AND SIGNALING	Posttranslational modification, protein turnover, chaperones	Secreted trypsin-like serine protease	COG5640	0	0	0	0	0	0	0	0	0	0	0	0	0	0	0	0	0	0	0	0	0	0	0	0	0	0	0	0	0	0	0	0	0	0	1	0	0	0	0	0	0	0	0	0	0	0
POORLY CHARACTERIZED	Function unknown	Uncharacterized conserved protein	COG5646	0	0	0	0	0	0	0	0	0	0	0	0	0	0	0	0	0	0	0	0	0	0	0	0	0	0	2	1	0	0	1	0	0	0	0	0	0	0	0	0	0	0	0	0	0	0
POORLY CHARACTERIZED	General function prediction only	Protein containing tetrapyrrole methyltransferase domain and MazG-like (predicted pyrophosphatase) domain	COG3956	1	0	1	1	1	0	1	0	0	1	1	0	1	1	1	0	0	1	1	1	0	1	0	0	0	0	0	0	1	1	0	1	1	1	1	0	0	0	0	0	0	0	0	1	1	1
METABOLISM	Carbohydrate transport and metabolism	Transketolase, N-terminal subunit	COG3959	0	0	0	0	0	0	0	0	0	0	0	0	0	0	0	0	0	1	1	1	1	1	1	1	0	0	0	0	0	0	0	0	0	1	0	0	0	0	0	0	0	0	0	1	1	1
METABOLISM	Carbohydrate transport and metabolism	Transketolase, C-terminal subunit	COG3958	0	0	0	0	0	0	0	0	0	0	0	0	0	0	0	0	0	0	0	0	0	1	1	1	0	0	0	0	0	0	0	0	0	0	0	0	0	0	0	0	0	0	0	1	1	1
INFORMATION STORAGE AND PROCESSING	Translation, ribosomal structure and biogenesis	Predicted RNA-binding protein of the translin family	COG2178	0	0	0	0	0	0	0	0	0	0	0	0	0	0	0	0	0	0	0	0	0	0	0	1	0	0	0	0	0	0	0	0	0	0	0	0	0	0	0	0	0	0	0	0	0	0
POORLY CHARACTERIZED	General function prediction only	Predicted hydrolase of the HAD superfamily	COG2179	0	0	0	0	0	0	0	0	0	0	0	0	0	0	0	0	0	0	0	0	0	0	0	0	0	0	0	0	0	0	0	0	0	0	0	0	0	0	0	0	0	0	0	0	0	0
POORLY CHARACTERIZED	Function unknown	Predicted metal-binding integral membrane protein	COG5486	0	0	0	0	0	0	0	0	0	0	0	0	0	0	1	1	0	0	0	0	0	0	0	0	0	0	0	0	0	0	0	0	0	0	0	0	0	0	0	0	0	0	0	0	0	0
POORLY CHARACTERIZED	Function unknown	Uncharacterized conserved protein	COG5482	0	0	0	0	0	0	0	0	0	0	0	0	0	0	2	1	0	0	0	0	0	0	0	0	0	0	0	0	0	0	0	0	0	0	0	0	0	0	0	0	0	0	0	0	0	0
POORLY CHARACTERIZED	Function unknown	Uncharacterized conserved protein	COG2170	0	0	0	0	0	0	0	0	0	0	0	0	0	0	0	0	0	0	0	0	1	1	0	0	0	0	0	0	0	0	0	0	0	0	0	0	0	0	0	0	0	0	0	0	0	0
METABOLISM	Amino acid transport and metabolism	Tetrahydrodipicolinate N-succinyltransferase	COG2171	1	1	1	1	1	0	0	1	1	1	1	1	1	1	1	1	1	1	1	1	0	1	0	0	1	1	1	1	1	1	1	1	0	1	0	0	1	0	1	1	1	1	1	1	1	1
CELLULAR PROCESSES AND SIGNALING	Signal transduction mechanisms	Anti-sigma regulatory factor (Ser/Thr protein kinase)	COG2172	0	0	0	0	0	0	0	0	0	0	0	0	0	0	0	0	0	0	0	0	1	1	0	0	1	1	0	0	0	0	0	0	0	0	0	0	0	0	0	0	0	0	1	0	0	0
CELLULAR PROCESSES AND SIGNALING	Cell wall/membrane/envelope biogenesis	D-alanyl-D-alanine dipeptidase	COG2173	0	0	0	0	0	0	0	0	0	0	0	0	0	0	0	0	0	0	0	0	1	1	0	0	0	0	0	0	0	0	0	0	0	0	0	0	0	0	0	0	0	0	0	0	1	0
METABOLISM	Secondary metabolites biosynthesis, transport and catabolism	Probable taurine catabolism dioxygenase	COG2175	2	2	2	2	2	2	1	2	2	1	1	2	2	2	2	2	2	0	0	0	0	0	0	0	0	0	0	0	1	1	0	1	0	0	0	0	0	0	0	0	0	0	2	0	0	0
CELLULAR PROCESSES AND SIGNALING	Cell cycle control, cell division, chromosome partitioning	Cell division protein	COG2177	0	0	0	0	0	0	0	0	0	0	0	0	0	0	1	1	1	1	0	1	0	1	0	0	1	1	1	1	1	1	1	1	1	1	1	0	1	1	1	0	0	1	0	1	1	1
POORLY CHARACTERIZED	Function unknown	Uncharacterized protein with conserved CXXC pairs	COG3880	0	0	0	0	0	0	0	0	0	0	0	0	0	0	0	0	0	0	0	0	0	0	0	0	0	0	0	0	0	0	0	0	0	0	0	0	0	0	0	0	0	0	0	0	0	0
METABOLISM	Lipid transport and metabolism	Acyl-ACP thioesterase	COG3884	0	0	0	0	0	0	0	0	0	0	0	0	0	0	0	0	0	0	0	0	0	0	0	0	0	0	0	0	0	0	1	1	0	0	0	0	0	0	0	0	0	0	0	0	0	0
POORLY CHARACTERIZED	General function prediction only	Predicted solute binding protein	COG3889	0	0	0	0	0	0	0	0	0	0	0	0	0	0	0	0	0	0	0	0	0	0	1	1	0	0	0	0	0	0	0	0	0	0	0	0	0	0	0	0	0	0	0	0	0	0
POORLY CHARACTERIZED	Function unknown	Uncharacterized protein conserved in bacteria	COG4680	0	0	0	0	0	0	0	0	0	0	0	0	0	0	0	0	0	0	0	0	0	0	0	0	0	0	0	0	1	1	0	0	0	0	0	0	0	0	0	0	0	0	0	0	1	0
POORLY CHARACTERIZED	Function unknown	Uncharacterized protein conserved in bacteria	COG4681	0	0	0	0	0	0	0	0	0	0	0	0	0	0	1	1	2	0	0	0	0	0	0	0	0	0	0	0	1	1	0	0	0	0	0	0	0	0	0	0	0	0	0	0	0	0
METABOLISM	Secondary metabolites biosynthesis, transport and catabolism	Acetoacetate decarboxylase	COG4689	1	1	1	1	1	1	1	1	0	0	0	1	1	1	0	0	0	0	0	0	0	0	0	0	0	0	0	0	0	0	0	0	0	0	0	0	0	0	0	0	0	0	0	0	0	0
METABOLISM	Carbohydrate transport and metabolism	Phosphotransferase system, HPr-related proteins	COG1925	0	0	0	0	0	0	0	0	0	0	0	0	0	0	1	1	1	0	0	0	0	0	0	0	1	1	0	0	1	1	0	0	0	0	0	0	0	0	0	0	0	0	0	0	0	0
INFORMATION STORAGE AND PROCESSING	Replication, recombination and repair	Eukaryotic-type DNA primase, large subunit	COG2219	0	0	0	0	0	0	0	0	0	0	0	0	0	0	0	0	0	0	0	0	0	0	0	1	0	0	0	0	0	0	0	0	0	0	0	0	0	0	0	0	0	0	0	0	0	0
POORLY CHARACTERIZED	General function prediction only	Uncharacterized host factor I protein	COG1923	0	0	0	0	0	0	0	0	0	0	0	0	0	0	2	1	0	0	0	0	0	0	0	0	1	1	0	0	0	1	0	0	0	0	0	0	0	0	0	0	0	0	0	0	0	0
POORLY CHARACTERIZED	Function unknown	Uncharacterized conserved protein	COG1920	1	0	1	0	1	1	0	1	1	1	0	1	1	0	0	0	0	0	0	0	0	0	0	1	0	0	0	0	0	0	1	1	0	0	0	0	0	0	0	0	0	0	0	0	0	0
METABOLISM	Amino acid transport and metabolism	Selenocysteine synthase [seryl-tRNASer selenium transferase]	COG1921	0	0	0	0	0	0	0	0	0	0	0	0	0	0	0	0	0	0	0	0	0	0	0	0	0	0	0	0	0	0	0	0	0	0	0	0	0	0	0	0	0	0	0	0	0	0
POORLY CHARACTERIZED	General function prediction only	ABC-type uncharacterized transport system, permease component	COG2215	0	0	0	0	0	0	0	0	0	0	0	0	0	0	1	1	0	0	0	0	0	0	0	0	0	0	0	0	0	0	0	0	0	0	0	0	0	0	0	0	0	0	0	0	0	0
METABOLISM	Inorganic ion transport and metabolism	Cation transport ATPase	COG2217	0	0	0	0	0	0	0	0	0	0	0	0	0	0	1	1	0	2	1	0	2	2	0	0	0	0	1	1	0	0	1	1	0	0	1	1	1	1	1	1	0	1	0	0	0	0
METABOLISM	Carbohydrate transport and metabolism	Na+/melibiose symporter and related transporters	COG2211	4	5	4	5	2	3	3	5	5	3	6	3	4	5	0	0	0	0	0	0	0	1	0	0	0	0	0	0	0	1	0	0	0	0	0	0	0	0	0	0	0	0	0	2	5	0
POORLY CHARACTERIZED	Function unknown	Uncharacterized conserved protein	COG2210	0	0	0	0	0	0	0	0	0	0	0	0	0	0	0	0	0	0	0	0	1	1	0	0	0	0	0	0	0	0	0	0	0	0	0	0	0	0	0	0	0	0	0	0	0	0
METABOLISM	Carbohydrate transport and metabolism	Phosphotransferase system, mannitol-specific IIBC component	COG2213	0	0	0	0	0	0	0	0	0	0	0	0	0	0	0	0	0	0	0	0	0	0	0	0	0	0	0	0	0	0	0	0	0	0	0	0	0	0	0	0	0	0	0	0	0	0
METABOLISM	Carbohydrate transport and metabolism	Glycerate kinase	COG1929	0	0	0	0	0	0	0	0	0	0	0	0	0	0	0	0	0	0	0	0	0	0	0	0	0	0	0	0	0	0	2	2	0	0	1	0	0	0	0	0	0	0	0	1	0	0
METABOLISM	Energy production and conversion	Aconitase B	COG1049	1	1	1	1	1	1	1	1	1	1	1	1	1	1	0	0	0	0	0	0	0	0	0	0	1	1	0	0	1	1	0	0	0	0	0	0	0	0	0	0	0	0	0	0	0	0
METABOLISM	Amino acid transport and metabolism	3-isopropylmalate dehydratase large subunit	COG0065	1	1	1	1	1	1	1	1	1	1	1	1	0	1	1	1	1	0	0	0	0	0	2	2	0	1	1	1	2	2	0	1	0	0	1	0	1	1	1	1	2	1	0	0	1	0
POORLY CHARACTERIZED	General function prediction only	Predicted Fe-S protein	COG3313	1	1	1	1	1	1	1	1	1	1	1	1	1	1	1	1	0	0	0	0	0	0	0	0	1	1	0	0	1	1	0	0	0	0	0	0	0	0	0	0	0	0	0	0	0	0
METABOLISM	Energy production and conversion	F0F1-type ATP synthase, subunit I	COG3312	0	0	0	0	0	0	0	0	0	0	0	0	0	0	0	0	0	0	0	0	0	0	0	0	0	0	0	0	1	1	0	0	0	0	0	0	0	0	0	0	0	0	0	0	0	0
INFORMATION STORAGE AND PROCESSING	Transcription	Predicted transcriptional regulator	COG3311	0	0	0	0	0	0	0	0	0	0	0	0	0	0	0	1	0	0	1	1	0	0	0	0	1	1	0	0	0	2	0	0	0	0	0	0	0	0	0	0	0	0	0	0	0	0
POORLY CHARACTERIZED	Function unknown	Uncharacterized protein conserved in bacteria	COG3310	0	0	0	0	0	0	0	0	0	0	0	0	0	0	0	0	0	0	0	0	0	0	0	0	0	0	0	0	1	1	0	0	0	0	0	0	0	0	0	0	0	0	0	0	0	0
CELLULAR PROCESSES AND SIGNALING	Cell wall/membrane/envelope biogenesis	Uncharacterized lipoprotein	COG3317	1	1	1	1	1	1	1	1	1	1	1	1	1	1	0	0	0	0	0	0	0	0	0	0	1	0	0	0	1	1	0	0	0	0	0	0	0	0	0	0	0	0	0	0	0	0
INFORMATION STORAGE AND PROCESSING	Replication, recombination and repair	Transposase and inactivated derivatives	COG3316	0	0	0	0	0	0	0	0	0	0	0	0	0	0	1	1	0	0	0	0	0	0	0	0	0	0	0	0	0	0	0	0	0	0	0	0	0	0	0	0	0	0	0	0	0	0
POORLY CHARACTERIZED	Function unknown	Uncharacterized conserved protein	COG1598	0	0	0	0	0	0	0	0	0	0	0	0	0	0	0	0	0	0	0	0	0	0	0	0	0	0	0	0	0	0	0	0	0	0	0	0	0	0	0	0	0	0	0	0	0	0
METABOLISM	Carbohydrate transport and metabolism	TRAP-type C4-dicarboxylate transport system, large permease component	COG1593	0	0	0	0	0	0	0	0	0	0	0	0	0	0	3	4	4	0	0	0	0	0	0	0	0	0	0	0	1	1	0	0	0	0	0	0	0	0	0	0	0	0	2	0	0	0
METABOLISM	Energy production and conversion	Rubrerythrin	COG1592	0	0	0	0	0	0	0	0	0	0	0	0	0	0	0	0	0	0	0	0	0	0	0	0	1	1	0	0	0	1	0	1	0	0	0	0	0	0	0	0	0	0	0	0	0	0
METABOLISM	Amino acid transport and metabolism	Archaeal S-adenosylmethionine synthetase	COG1812	0	0	0	0	0	0	0	0	0	0	0	0	0	0	0	0	0	0	0	0	0	0	0	0	0	0	0	0	0	0	0	0	0	0	0	0	0	0	0	0	0	0	0	0	0	0
METABOLISM	Secondary metabolites biosynthesis, transport and catabolism	Aromatic ring hydroxylase	COG2368	0	0	0	0	0	0	0	0	0	0	0	0	0	0	0	0	0	0	0	0	0	0	1	1	0	0	0	0	0	0	0	0	0	0	0	0	0	0	0	0	0	0	0	0	0	0
CELLULAR PROCESSES AND SIGNALING	Cell motility	ABC-type uncharacterized transport system involved in gliding motility, auxiliary component	COG3225	0	0	0	0	0	0	0	0	0	0	0	0	0	0	0	0	0	1	1	1	1	1	0	0	0	0	0	0	0	0	0	0	0	0	0	0	0	0	0	0	0	0	0	0	0	0
POORLY CHARACTERIZED	General function prediction only	Uncharacterized membrane protein, possible Na+ channel or pump	COG1811	0	0	0	0	0	0	0	0	0	0	0	0	0	0	0	0	0	0	0	0	0	0	0	0	0	0	1	1	0	0	0	1	0	0	1	0	1	1	0	0	0	0	0	0	0	0
METABOLISM	Nucleotide transport and metabolism	Adenosine deaminase	COG1816	0	0	0	0	0	0	0	0	0	0	0	0	0	0	0	0	0	0	0	0	0	0	0	0	0	0	1	1	0	0	0	0	0	0	0	1	1	1	1	1	1	1	1	0	0	0
POORLY CHARACTERIZED	Function unknown	Uncharacterized protein conserved in archaea	COG1817	0	0	0	0	0	0	0	0	0	0	0	0	0	0	0	0	0	0	0	0	0	0	0	1	0	0	0	0	0	0	0	0	0	0	0	0	0	0	0	0	0	0	0	0	0	0
POORLY CHARACTERIZED	Function unknown	Uncharacterized membrane protein	COG1814	0	0	0	0	0	0	0	0	0	0	0	0	0	0	0	0	0	0	0	0	0	1	0	0	0	0	1	1	0	0	1	1	0	0	1	1	1	1	1	1	1	1	0	0	1	1
CELLULAR PROCESSES AND SIGNALING	Cell motility	Flagellar basal body protein	COG1815	0	0	0	0	0	0	0	0	0	0	0	0	0	0	2	1	0	0	0	0	0	0	0	0	0	0	0	0	0	1	0	0	0	0	0	0	0	0	0	0	0	0	0	0	0	0
CELLULAR PROCESSES AND SIGNALING	Cell wall/membrane/envelope biogenesis	UDP-3-O-[3-hydroxymyristoyl] glucosamine N-acyltransferase	COG1044	1	1	1	1	1	1	1	1	1	1	1	1	1	1	1	1	0	1	0	1	2	2	0	0	1	1	0	0	1	1	0	0	1	1	0	0	0	0	0	0	0	0	1	2	2	1
METABOLISM	Amino acid transport and metabolism	Serine acetyltransferase	COG1045	1	1	0	1	1	0	1	1	1	0	1	1	0	1	1	1	1	0	0	0	1	1	0	0	0	1	1	1	2	2	0	0	0	0	0	2	1	1	1	1	2	1	1	0	1	1
POORLY CHARACTERIZED	Function unknown	Uncharacterized small membrane protein	COG2363	0	0	0	0	0	0	0	0	0	0	0	0	0	0	0	0	0	0	0	0	0	1	0	0	0	0	0	0	1	1	0	0	0	0	0	0	0	0	0	0	0	0	0	1	0	0
METABOLISM	Carbohydrate transport and metabolism	Glycosyl transferases, related to UDP-glucuronosyltransferase	COG1819	0	0	0	0	0	0	0	0	0	0	0	0	0	0	0	0	0	0	0	0	0	0	0	0	0	0	0	0	1	1	0	0	0	0	0	0	0	0	0	0	0	0	0	0	0	0
CELLULAR PROCESSES AND SIGNALING	Signal transduction mechanisms	Protein tyrosine/serine phosphatase	COG2365	1	1	1	1	1	1	1	1	1	1	1	1	1	1	0	0	0	0	0	0	0	0	0	0	0	0	0	0	1	1	1	1	0	0	0	0	0	0	0	0	0	0	0	0	0	0
POORLY CHARACTERIZED	Function unknown	Predicted membrane protein	COG2364	0	0	0	0	0	0	0	0	0	0	0	0	0	0	0	1	1	0	0	0	0	0	0	0	0	0	1	1	1	1	1	1	0	0	1	1	1	1	0	2	1	0	0	0	0	0
POORLY CHARACTERIZED	General function prediction only	Protein related to penicillin acylase	COG2366	1	1	1	1	1	1	0	1	1	1	1	1	1	1	0	1	0	0	0	0	1	1	0	0	0	0	0	0	1	1	0	0	0	0	0	0	0	0	0	0	0	0	0	0	2	0
CELLULAR PROCESSES AND SIGNALING	Posttranslational modification, protein turnover, chaperones	FKBP-type peptidyl-prolyl cis-trans isomerases 2	COG1047	0	0	0	0	0	0	0	0	0	0	0	0	0	0	0	0	0	0	0	0	1	1	0	1	1	1	0	0	2	2	0	0	0	0	0	0	0	0	0	0	0	0	0	0	0	0
POORLY CHARACTERIZED	Function unknown	Predicted membrane protein	COG3762	0	0	0	0	0	0	0	0	0	0	0	0	0	0	0	0	0	0	0	0	0	0	0	0	0	0	0	0	0	0	0	0	0	0	0	0	0	0	0	0	0	0	0	0	0	0
POORLY CHARACTERIZED	Function unknown	Uncharacterized conserved protein	COG3760	0	0	0	0	0	0	0	0	0	0	0	0	0	0	1	1	1	0	0	0	0	0	0	0	0	0	0	0	0	0	0	0	0	0	0	0	0	0	0	0	0	0	0	0	0	0
METABOLISM	Energy production and conversion	NADH:ubiquinone oxidoreductase 17.2 kD subunit	COG3761	0	0	0	0	0	0	0	0	0	0	0	0	0	0	1	1	1	0	0	0	0	0	0	0	0	0	0	0	0	0	0	0	0	0	0	0	0	0	0	0	0	0	1	0	0	0
CELLULAR PROCESSES AND SIGNALING	Cell wall/membrane/envelope biogenesis	Chain length determinant protein	COG3765	0	0	0	0	0	0	0	0	0	0	0	0	0	0	0	0	0	0	0	0	0	0	0	0	0	0	0	0	0	1	0	0	0	0	0	0	0	0	0	0	0	0	0	0	0	0
METABOLISM	Coenzyme transport and metabolism	Hydroxymethylpyrimidine/phosphomethylpyrimidine kinase	COG0351	0	0	0	0	0	0	0	0	0	0	0	0	0	0	0	0	0	0	0	0	0	0	0	1	2	2	0	0	0	0	0	0	0	0	0	0	0	0	0	0	0	0	0	0	0	0
CELLULAR PROCESSES AND SIGNALING	Cell motility	Tfp pilus assembly protein PilP	COG3168	0	0	0	0	0	0	0	0	0	0	0	0	0	0	0	0	0	0	0	0	0	0	0	0	0	0	0	0	1	1	0	0	0	0	0	0	0	0	0	0	0	0	0	0	0	0
CELLULAR PROCESSES AND SIGNALING	Cell wall/membrane/envelope biogenesis	Predicted sugar nucleotidyltransferases	COG1213	0	0	0	0	0	0	0	0	0	0	0	0	0	0	0	0	0	0	0	0	0	0	0	0	0	0	0	0	0	0	0	0	0	0	0	1	1	1	0	1	1	1	0	0	0	0
POORLY CHARACTERIZED	Function unknown	Predicted membrane protein	COG3164	0	0	0	0	0	0	0	0	0	0	0	0	0	0	0	0	0	0	0	0	0	0	0	0	1	1	0	0	1	1	0	0	0	0	0	0	0	0	0	0	0	0	0	0	0	0
POORLY CHARACTERIZED	Function unknown	Uncharacterized protein conserved in bacteria	COG3165	0	0	0	0	0	0	0	0	0	0	0	0	0	0	0	0	0	0	0	0	0	0	0	0	1	1	0	0	1	1	0	0	0	0	0	0	0	0	0	0	0	0	0	0	0	0
CELLULAR PROCESSES AND SIGNALING	Cell motility	Tfp pilus assembly protein PilN	COG3166	0	0	0	0	0	0	0	0	0	0	0	0	0	0	0	0	0	0	0	0	0	0	0	0	0	0	0	0	1	1	0	0	0	0	0	0	0	0	0	0	0	0	0	0	0	0
CELLULAR PROCESSES AND SIGNALING	Cell motility	Tfp pilus assembly protein PilO	COG3167	0	0	0	0	0	0	0	0	0	0	0	0	0	0	0	0	0	0	0	0	0	0	0	0	0	0	0	0	1	1	0	0	0	0	0	0	0	0	0	0	0	0	0	0	0	0
INFORMATION STORAGE AND PROCESSING	Transcription	Regulator of sigma D	COG3160	0	0	0	0	0	0	0	0	0	0	0	0	0	0	0	0	0	0	0	0	0	0	0	0	0	0	0	0	1	1	0	0	0	0	0	0	0	0	0	0	0	0	0	0	0	0
METABOLISM	Coenzyme transport and metabolism	4-hydroxybenzoate synthetase (chorismate lyase)	COG3161	1	1	1	1	1	1	1	1	1	1	1	1	1	1	0	0	0	0	0	0	0	0	0	0	0	0	0	0	1	1	0	0	0	0	0	0	0	0	0	0	0	0	0	0	0	0
CELLULAR PROCESSES AND SIGNALING	Posttranslational modification, protein turnover, chaperones	Chaperonin GroEL (HSP60 family)	COG0459	1	1	1	1	1	1	1	1	1	0	1	1	1	1	1	1	1	1	1	1	1	1	2	2	1	1	2	2	1	1	2	1	1	1	1	2	2	2	2	1	2	2	1	1	1	1
METABOLISM	Amino acid transport and metabolism	Carbamoylphosphate synthase large subunit (split gene in MJ)	COG0458	1	1	1	1	1	1	2	1	1	1	1	1	1	1	1	1	1	2	2	1	1	1	1	1	2	1	1	0	2	1	1	2	1	1	1	2	1	1	1	0	1	1	1	1	2	1
METABOLISM	Amino acid transport and metabolism	Dihydrodipicolinate synthase/N-acetylneuraminate lyase	COG0329	1	1	1	1	1	1	1	1	1	1	1	1	1	1	4	4	3	1	1	1	1	1	0	0	0	1	1	0	1	1	0	1	1	1	1	3	0	2	1	2	3	1	3	1	2	1
INFORMATION STORAGE AND PROCESSING	Replication, recombination and repair	Ribonuclease HI	COG0328	1	1	1	1	1	1	0	1	1	1	1	1	1	1	2	1	1	1	1	0	0	1	0	1	1	1	0	0	1	1	1	1	1	1	1	0	0	1	1	0	1	1	1	0	0	1
POORLY CHARACTERIZED	Function unknown	Uncharacterized conserved protein	COG0327	0	0	0	0	0	0	0	0	0	0	0	0	0	0	0	0	0	1	1	0	0	0	0	0	0	0	0	0	0	0	0	0	0	0	0	0	0	0	0	0	0	0	0	0	0	1
CELLULAR PROCESSES AND SIGNALING	Posttranslational modification, protein turnover, chaperones	Molecular chaperone, HSP90 family	COG0326	1	1	1	1	1	0	0	1	1	1	1	1	1	1	1	1	1	0	0	0	1	1	0	0	1	1	0	0	1	1	0	0	1	0	0	0	0	0	0	0	0	0	0	1	0	1
POORLY CHARACTERIZED	General function prediction only	FOG: TPR repeat	COG0457	0	0	0	0	0	0	0	0	0	0	0	0	0	1	0	0	0	0	0	0	1	0	0	3	1	1	0	0	2	5	0	0	1	2	0	0	0	0	0	0	0	0	0	0	0	1
INFORMATION STORAGE AND PROCESSING	Translation, ribosomal structure and biogenesis	tRNA delta(2)-isopentenylpyrophosphate transferase	COG0324	1	1	1	1	1	1	1	1	1	1	1	1	1	1	1	1	0	1	0	1	0	1	0	0	1	1	1	0	0	1	0	0	1	1	1	1	1	1	1	1	1	0	1	1	1	1
CELLULAR PROCESSES AND SIGNALING	Cell wall/membrane/envelope biogenesis	Nucleoside-diphosphate-sugar epimerases	COG0451	0	1	0	0	0	0	1	0	1	0	0	0	0	0	3	3	4	4	2	2	8	9	0	1	2	3	0	0	2	1	4	3	1	2	1	1	0	0	1	1	0	0	1	5	5	2
INFORMATION STORAGE AND PROCESSING	Replication, recombination and repair	Nuclease subunit of the excinuclease complex	COG0322	1	1	1	0	1	0	1	0	0	0	0	0	1	0	1	1	1	0	1	1	1	1	0	1	1	1	0	0	1	1	1	1	0	1	0	1	1	1	1	1	1	1	1	1	1	1
METABOLISM	Coenzyme transport and metabolism	Lipoate-protein ligase B	COG0321	1	1	1	1	1	1	1	1	1	1	1	1	1	1	1	1	0	1	1	1	1	1	0	0	1	1	1	0	1	1	0	0	1	1	0	1	0	0	1	1	1	1	1	1	1	1
METABOLISM	Coenzyme transport and metabolism	Lipoate synthase	COG0320	1	1	1	2	2	1	0	1	0	1	1	1	1	1	1	1	1	0	0	1	0	1	0	0	1	1	1	1	0	1	1	1	1	1	1	1	1	0	1	1	1	1	1	1	1	1
POORLY CHARACTERIZED	Function unknown	Uncharacterized protein conserved in bacteria	COG4529	0	0	0	0	0	0	0	0	0	0	0	0	0	0	0	0	0	0	0	0	0	0	0	0	0	0	0	0	0	0	0	0	0	0	2	0	0	0	0	0	0	0	0	0	0	0
METABOLISM	Inorganic ion transport and metabolism	ABC-type taurine transport system, periplasmic component	COG4521	0	0	0	0	0	0	0	0	0	0	0	0	0	0	0	1	1	0	0	0	0	0	0	0	0	0	0	0	0	0	0	0	0	0	0	0	0	0	0	0	0	0	0	0	0	0
POORLY CHARACTERIZED	General function prediction only	Predicted CDP-diglyceride synthetase/phosphatidate cytidylyltransferase	COG4589	0	0	0	0	0	0	0	0	0	0	0	0	0	0	0	0	0	0	0	0	0	0	0	0	0	0	1	1	0	0	0	0	0	0	0	0	0	0	0	0	0	0	0	0	0	0
POORLY CHARACTERIZED	Function unknown	Uncharacterized conserved protein	COG4274	0	0	0	0	0	0	0	0	0	0	0	0	0	0	0	0	0	0	0	0	0	0	0	0	0	0	0	0	0	0	0	0	0	0	0	1	2	0	1	0	1	0	0	0	0	0
METABOLISM	Nucleotide transport and metabolism	Thymidine phosphorylase	COG0213	0	0	0	0	0	0	0	0	0	0	0	0	0	0	1	1	0	0	0	0	0	0	0	0	0	0	1	1	0	0	0	0	0	0	0	0	1	1	0	0	0	0	0	0	0	0
METABOLISM	Coenzyme transport and metabolism	5-formyltetrahydrofolate cyclo-ligase	COG0212	2	2	0	1	1	1	1	1	2	1	2	1	1	2	1	1	0	0	0	0	0	0	1	1	0	1	0	0	1	1	0	0	0	0	0	1	1	1	1	1	1	1	0	1	0	0
INFORMATION STORAGE AND PROCESSING	Translation, ribosomal structure and biogenesis	Ribosomal protein L27	COG0211	1	1	1	1	1	1	1	1	1	0	1	1	1	1	1	1	0	0	1	0	1	1	0	0	0	1	1	1	1	1	1	1	1	1	0	1	1	1	1	1	1	1	1	1	1	1
INFORMATION STORAGE AND PROCESSING	Replication, recombination and repair	Superfamily I DNA and RNA helicases	COG0210	1	1	1	0	1	1	1	1	1	1	1	1	1	1	1	1	1	1	0	1	2	2	0	0	1	1	2	3	2	2	1	2	1	1	1	1	1	2	1	1	0	0	1	1	1	1
POORLY CHARACTERIZED	Function unknown	Uncharacterized conserved protein	COG0217	1	1	1	1	1	1	1	1	1	1	1	1	1	1	0	1	0	1	1	1	1	1	0	0	1	1	1	1	1	2	1	1	1	1	0	1	1	2	0	0	0	1	1	1	1	1
INFORMATION STORAGE AND PROCESSING	Translation, ribosomal structure and biogenesis	Protein chain release factor A	COG0216	1	1	1	1	1	1	0	1	1	1	1	1	1	1	1	1	1	1	0	1	0	0	0	0	1	0	1	0	1	1	1	1	1	1	1	0	0	1	0	1	0	1	1	1	1	1
INFORMATION STORAGE AND PROCESSING	Translation, ribosomal structure and biogenesis	Cysteinyl-tRNA synthetase	COG0215	1	1	1	1	1	1	1	1	1	1	1	1	1	1	1	1	1	1	1	1	0	1	0	1	1	1	2	2	1	1	2	2	0	1	3	1	3	3	0	1	2	3	0	1	1	1
METABOLISM	Coenzyme transport and metabolism	Pyridoxine biosynthesis enzyme	COG0214	0	0	0	0	0	0	0	0	0	0	0	0	0	0	0	0	0	0	0	0	0	0	1	1	0	0	1	0	0	0	1	1	0	0	1	1	1	1	1	1	1	1	0	0	0	0
METABOLISM	Carbohydrate transport and metabolism	TRAP-type C4-dicarboxylate transport system, small permease component	COG3090	0	0	0	0	0	0	0	0	0	0	0	0	0	0	4	4	3	0	0	0	0	0	0	0	0	0	0	0	0	0	0	0	0	0	0	0	0	0	0	0	0	0	3	0	0	0
METABOLISM	Secondary metabolites biosynthesis, transport and catabolism	Lignostilbene-alpha,beta-dioxygenase and related enzymes	COG3670	1	1	0	1	1	0	1	1	1	0	1	1	1	1	0	0	0	0	0	0	0	0	0	0	0	0	0	0	1	3	0	0	0	0	1	0	0	0	0	0	0	0	0	0	0	0
INFORMATION STORAGE AND PROCESSING	Translation, ribosomal structure and biogenesis	Predicted rRNA methylase (SpoU class)	COG0219	0	0	0	0	0	0	0	0	0	0	0	0	0	0	1	1	1	0	0	0	0	0	0	0	0	2	0	0	1	1	0	0	0	0	0	0	0	0	0	0	0	0	1	0	0	0
POORLY CHARACTERIZED	General function prediction only	Predicted GTPase	COG0218	1	1	1	1	1	1	1	1	1	1	1	1	1	1	1	0	1	1	1	1	1	1	0	0	1	1	0	0	1	1	1	1	1	1	0	0	0	0	0	0	0	0	0	1	1	1
METABOLISM	Inorganic ion transport and metabolism	Predicted subunit of the Multisubunit Na+/H+ antiporter	COG1563	0	0	0	0	0	0	0	0	0	0	0	0	0	0	1	1	1	0	0	0	0	0	0	0	0	0	0	0	0	0	0	0	0	0	0	0	0	0	0	0	0	0	0	0	0	0
CELLULAR PROCESSES AND SIGNALING	Posttranslational modification, protein turnover, chaperones	Membrane-bound serine protease (ClpP class)	COG1030	0	0	0	0	0	0	0	0	0	0	0	0	0	0	0	0	0	0	0	0	0	1	0	0	0	0	0	0	0	0	1	1	0	0	0	0	0	0	0	0	0	0	0	0	0	0
METABOLISM	Energy production and conversion	Fe-S oxidoreductase	COG1032	0	0	0	0	0	0	0	0	0	0	0	0	0	0	0	0	0	0	0	0	3	2	2	2	0	0	0	0	1	1	0	0	0	0	0	0	0	0	0	0	0	0	0	0	1	0
POORLY CHARACTERIZED	General function prediction only	Predicted exporters of the RND superfamily	COG1033	1	1	1	1	1	1	1	0	0	1	1	1	1	1	0	0	0	0	0	0	2	1	0	0	0	0	0	0	1	1	0	0	1	1	0	0	0	0	0	0	0	0	0	1	1	1
METABOLISM	Energy production and conversion	NADH dehydrogenase/NADH:ubiquinone oxidoreductase 75 kD subunit (chain G)	COG1034	0	0	0	0	0	0	0	0	0	0	0	0	0	0	1	0	1	0	0	0	0	0	0	0	1	1	0	1	1	1	0	1	0	0	0	0	1	0	0	0	1	1	1	0	0	0
METABOLISM	Energy production and conversion	Coenzyme F420-reducing hydrogenase, beta subunit	COG1035	0	0	0	0	0	0	0	0	0	0	0	0	0	0	0	0	0	0	0	0	0	0	0	0	0	0	0	0	0	0	1	1	0	0	1	0	0	0	0	0	0	0	0	0	0	0
METABOLISM	Energy production and conversion	Pyruvate carboxylase	COG1038	0	0	0	0	0	0	0	0	0	0	0	0	0	0	1	1	1	0	0	0	0	1	0	0	0	0	0	0	0	0	0	0	0	0	0	0	0	0	0	0	0	0	0	0	0	0
INFORMATION STORAGE AND PROCESSING	Replication, recombination and repair	Ribonuclease HIII	COG1039	0	0	0	0	0	0	0	0	0	0	0	0	0	0	0	0	0	0	0	0	0	0	0	0	0	0	0	0	0	0	0	0	0	0	0	0	0	0	0	0	0	0	0	0	0	0
POORLY CHARACTERIZED	Function unknown	Uncharacterized conserved protein	COG3673	0	0	0	0	0	0	0	0	0	0	0	0	0	0	0	0	0	0	0	0	0	0	0	0	0	0	0	0	0	0	0	0	0	0	0	0	0	0	0	0	0	0	0	0	0	0
METABOLISM	Inorganic ion transport and metabolism	Adenylylsulfate kinase and related kinases	COG0529	0	0	0	0	0	0	0	0	0	0	0	0	0	0	0	0	0	0	1	1	1	1	0	1	0	1	0	0	1	1	1	1	0	1	1	2	0	0	0	0	0	0	1	1	0	1
METABOLISM	Nucleotide transport and metabolism	Uridylate kinase	COG0528	1	1	1	1	1	1	1	1	1	1	1	1	1	1	1	1	1	1	1	1	1	1	0	1	1	1	1	0	1	1	1	1	1	1	1	1	1	1	1	0	1	1	0	1	1	1
METABOLISM	Energy production and conversion	Malate/lactate dehydrogenases	COG0039	1	1	1	1	1	0	1	1	1	1	1	1	1	1	1	1	1	1	1	1	0	1	1	1	0	0	1	1	1	1	1	1	1	1	0	0	2	1	0	2	1	1	1	1	1	1
METABOLISM	Inorganic ion transport and metabolism	Chloride channel protein EriC	COG0038	0	0	0	0	0	0	0	0	0	0	0	0	0	0	1	1	0	0	0	0	0	1	0	0	0	0	0	0	1	1	0	1	0	1	0	0	0	0	0	0	0	0	0	1	2	1
METABOLISM	Coenzyme transport and metabolism	Molybdopterin biosynthesis enzymes	COG0521	0	0	0	0	0	0	0	0	0	0	0	0	0	0	1	1	1	0	0	0	0	1	0	0	1	1	0	0	1	1	1	1	0	0	1	0	0	0	0	0	0	0	0	0	0	0
METABOLISM	Amino acid transport and metabolism	Selenocysteine lyase	COG0520	0	0	0	0	0	0	0	0	0	0	0	0	0	0	2	2	2	2	3	2	1	2	1	2	0	0	1	1	3	3	0	1	1	0	2	1	1	1	1	1	1	1	0	1	2	1
METABOLISM	Amino acid transport and metabolism	Cysteine synthase	COG0031	1	1	0	1	1	1	1	1	1	0	1	1	0	1	2	2	2	1	0	1	1	1	1	1	1	2	1	1	2	2	1	2	1	1	1	1	3	1	2	1	3	2	1	2	2	1
INFORMATION STORAGE AND PROCESSING	Translation, ribosomal structure and biogenesis	Dimethyladenosine transferase (rRNA methylation)	COG0030	1	1	1	1	1	1	1	1	1	0	1	1	1	1	2	1	1	0	1	1	1	1	0	1	0	1	1	1	1	1	1	1	1	1	1	1	1	1	1	1	1	1	1	1	1	1
CELLULAR PROCESSES AND SIGNALING	Cell cycle control, cell division, chromosome partitioning	Predicted ATPase of the PP-loop superfamily implicated in cell cycle control	COG0037	1	2	1	1	1	1	1	1	1	1	2	1	1	1	1	3	1	1	1	0	1	1	0	0	2	2	0	1	2	2	1	0	0	0	0	0	0	0	1	0	1	1	0	0	1	1
METABOLISM	Carbohydrate transport and metabolism	Sugar kinases, ribokinase family	COG0524	1	1	1	1	1	1	1	1	0	1	1	1	1	1	8	8	6	0	1	0	1	0	0	2	1	1	4	3	1	1	2	1	1	1	3	5	2	5	5	6	5	2	0	2	3	1
METABOLISM	Amino acid transport and metabolism	Aspartokinases	COG0527	1	1	1	1	1	1	1	1	1	1	1	1	1	1	1	1	1	1	0	1	0	1	1	2	1	1	1	1	1	1	1	1	1	1	1	0	0	1	0	0	2	1	1	1	3	1
CELLULAR PROCESSES AND SIGNALING	Posttranslational modification, protein turnover, chaperones	Thiol-disulfide isomerase and thioredoxins	COG0526	2	2	2	2	2	2	2	2	2	1	2	2	2	2	2	1	1	2	1	2	6	5	0	0	1	2	2	2	2	2	2	2	2	2	2	1	1	1	1	1	2	1	2	3	3	3
POORLY CHARACTERIZED	General function prediction only	ABC-type uncharacterized transport system, permease component	COG4239	0	0	0	0	0	0	0	0	0	0	0	0	0	0	1	1	1	0	0	0	0	0	0	0	0	0	0	0	0	0	0	0	0	0	0	0	0	0	0	0	0	0	0	0	0	0
METABOLISM	Inorganic ion transport and metabolism	Phosphodiesterase/alkaline phosphatase D	COG3540	1	1	1	1	2	2	1	2	1	0	1	1	1	1	0	0	0	0	0	0	1	0	0	0	0	0	0	0	0	0	0	0	0	0	0	0	0	0	0	0	0	0	0	0	0	2
INFORMATION STORAGE AND PROCESSING	Replication, recombination and repair	Transposase and inactivated derivatives	COG3547	0	0	0	0	0	0	0	0	0	0	0	0	0	0	1	2	1	0	0	0	0	0	0	0	0	0	0	0	0	0	0	0	0	0	0	0	0	0	0	0	0	0	0	0	0	0
POORLY CHARACTERIZED	Function unknown	Uncharacterized protein conserved in bacteria	COG3544	1	0	0	1	0	0	0	0	0	0	0	0	0	0	0	0	0	0	0	0	0	0	0	0	0	0	1	0	0	0	0	0	0	0	0	0	1	0	0	0	0	0	0	0	0	0
POORLY CHARACTERIZED	General function prediction only	Predicted esterase of the alpha/beta hydrolase fold	COG3545	0	0	0	0	0	0	0	0	0	0	0	0	0	0	0	0	0	0	0	0	0	0	0	0	0	0	0	0	0	0	0	0	0	0	0	0	0	0	0	0	0	0	0	0	0	0
METABOLISM	Energy production and conversion	Indolepyruvate ferredoxin oxidoreductase, alpha and beta subunits	COG4231	0	0	0	0	0	0	0	0	0	0	0	0	0	0	1	1	1	0	0	0	0	0	0	0	0	0	0	0	0	0	0	0	0	0	0	0	0	0	0	0	0	0	0	0	0	0
METABOLISM	Energy production and conversion	Delta 1-pyrroline-5-carboxylate dehydrogenase	COG4230	1	1	1	1	0	1	1	1	0	1	1	1	1	1	0	2	0	0	0	0	0	0	0	0	0	0	0	0	1	1	0	0	0	0	0	0	0	0	0	0	0	0	1	0	0	0
POORLY CHARACTERIZED	Function unknown	Uncharacterized conserved protein	COG4276	0	0	0	0	0	0	0	0	0	0	0	0	0	0	0	0	0	0	0	1	1	1	0	0	0	0	0	0	0	0	0	0	0	0	0	0	0	0	0	0	0	0	0	1	1	1
POORLY CHARACTERIZED	General function prediction only	Plasmid maintenance system killer protein	COG3549	0	0	0	0	0	0	0	0	0	0	0	0	0	0	1	1	1	0	0	0	0	0	0	0	0	0	0	0	0	0	0	0	0	0	0	0	0	0	0	0	0	0	0	0	0	0
CELLULAR PROCESSES AND SIGNALING	Posttranslational modification, protein turnover, chaperones	Cytochrome c biogenesis factor	COG4235	0	0	0	0	0	0	0	0	0	0	0	0	0	0	0	0	0	0	0	0	0	0	0	0	0	0	0	0	1	1	0	0	0	0	0	0	0	0	0	0	0	0	0	0	0	0
POORLY CHARACTERIZED	Function unknown	Uncharacterized protein conserved in bacteria	COG3784	0	0	0	0	0	0	0	0	0	0	0	0	0	0	0	0	0	0	0	0	0	0	0	0	0	0	0	0	0	0	0	0	0	0	0	0	0	0	0	0	0	0	0	0	0	0
POORLY CHARACTERIZED	Function unknown	Uncharacterized conserved protein	COG3785	1	1	1	1	1	1	1	1	1	1	1	1	1	1	1	1	0	0	0	0	0	0	0	0	0	0	0	0	0	0	0	0	0	0	0	0	0	0	0	0	0	0	1	0	0	0
POORLY CHARACTERIZED	Function unknown	Uncharacterized protein conserved in bacteria	COG3786	0	0	0	0	0	0	0	0	0	0	0	0	0	0	1	1	1	0	0	0	1	1	0	0	0	0	0	0	0	0	0	0	0	0	0	0	0	0	0	0	0	0	0	0	0	0
POORLY CHARACTERIZED	Function unknown	Uncharacterized protein conserved in bacteria	COG3787	0	0	0	0	0	0	0	0	0	0	0	0	0	0	0	0	0	0	0	0	0	0	0	0	0	0	0	0	1	1	0	0	0	0	0	0	0	0	0	0	0	0	0	0	0	0
POORLY CHARACTERIZED	Function unknown	Predicted membrane protein	COG3781	0	0	0	0	0	0	0	0	0	0	0	0	0	0	0	0	0	0	0	0	1	1	0	0	0	0	0	0	0	0	0	0	0	0	0	0	0	0	0	0	0	0	0	0	0	0
POORLY CHARACTERIZED	Function unknown	Uncharacterized protein conserved in bacteria	COG3782	0	0	0	0	0	0	0	0	0	0	0	0	0	0	0	0	0	0	0	0	0	0	0	0	0	0	0	0	0	0	0	0	0	0	0	0	0	0	0	0	0	0	0	0	0	0
POORLY CHARACTERIZED	General function prediction only	Uncharacterized relative of glutathione S-transferase, MAPEG superfamily	COG3788	1	1	1	1	1	1	1	1	0	1	1	1	1	1	0	0	0	0	0	0	0	0	0	0	0	1	0	0	0	0	0	0	0	0	0	0	0	0	0	0	0	0	0	0	0	0
METABOLISM	Energy production and conversion	Phosphoribulokinase	COG3954	0	0	0	0	0	0	0	0	0	0	0	0	0	0	0	0	0	0	0	0	0	0	0	0	0	0	0	0	0	0	0	0	0	0	0	0	0	0	0	0	0	0	0	0	0	0
POORLY CHARACTERIZED	Function unknown	Uncharacterized protein conserved in bacteria	COG4649	0	0	0	0	0	0	0	0	0	0	0	0	0	0	1	1	1	0	0	0	0	0	0	0	0	0	0	0	0	0	0	0	0	0	0	0	0	0	0	0	0	0	0	0	0	0
METABOLISM	Amino acid transport and metabolism	Anthranilate/para-aminobenzoate synthases component I	COG0147	1	1	1	1	1	1	1	1	1	1	1	1	1	1	1	2	2	0	1	1	0	1	1	1	2	2	1	2	2	2	1	0	1	1	0	2	2	1	1	1	1	1	1	1	2	1
METABOLISM	Amino acid transport and metabolism	N-methylhydantoinase B/acetone carboxylase, alpha subunit	COG0146	1	1	1	1	1	0	1	1	1	1	1	1	1	1	1	1	1	0	0	0	0	0	0	0	0	0	0	0	2	2	0	0	0	0	0	0	0	0	0	0	0	0	0	0	0	0
METABOLISM	Amino acid transport and metabolism	N-methylhydantoinase A/acetone carboxylase, beta subunit	COG0145	1	1	0	1	1	0	1	1	1	1	1	1	1	1	1	2	2	0	0	0	0	0	0	0	0	0	0	0	2	2	0	0	0	0	0	0	0	0	0	0	0	0	0	0	0	0
INFORMATION STORAGE AND PROCESSING	Translation, ribosomal structure and biogenesis	tRNA and rRNA cytosine-C5-methylases	COG0144	0	0	0	0	0	0	0	0	0	0	0	0	0	0	2	2	1	1	0	0	1	1	0	0	2	2	1	1	1	1	0	0	0	1	0	0	1	1	1	0	0	0	0	1	0	1
INFORMATION STORAGE AND PROCESSING	Translation, ribosomal structure and biogenesis	Methionyl-tRNA synthetase	COG0143	1	1	1	1	1	1	0	1	1	1	1	1	1	1	1	1	1	1	1	2	1	1	1	1	1	1	1	1	1	1	1	0	1	1	1	0	1	0	0	0	1	1	0	1	1	1
INFORMATION STORAGE AND PROCESSING	Transcription	Transcriptional regulators, similar to M. xanthus CarD	COG1329	0	0	0	0	0	0	0	0	0	0	0	0	0	0	1	1	1	0	0	0	0	0	0	0	0	0	1	1	0	0	1	1	0	0	1	0	1	0	1	0	1	1	1	0	0	0
METABOLISM	Amino acid transport and metabolism	Histidinol dehydrogenase	COG0141	1	2	1	1	2	1	2	1	2	0	2	1	1	1	5	2	2	0	0	0	0	0	1	1	1	1	1	1	1	3	0	1	0	0	0	0	1	1	1	2	1	0	2	0	2	0
METABOLISM	Amino acid transport and metabolism	Phosphoribosyl-ATP pyrophosphohydrolase	COG0140	0	0	0	0	0	0	0	0	0	0	0	0	0	0	1	1	1	0	0	0	0	0	0	0	0	1	1	1	0	1	0	0	0	0	0	1	0	1	1	2	0	1	1	0	0	0
POORLY CHARACTERIZED	Function unknown	Uncharacterized conserved protein	COG1496	0	0	0	0	0	0	0	0	0	0	0	0	0	0	1	1	1	0	0	0	0	0	0	0	1	1	1	0	1	1	0	0	0	0	0	0	1	0	1	1	0	1	1	0	0	0
INFORMATION STORAGE AND PROCESSING	Translation, ribosomal structure and biogenesis	Predicted exosome subunit	COG1325	0	0	0	0	0	0	0	0	0	0	0	0	0	0	0	0	0	0	0	0	0	0	1	1	0	0	0	0	0	0	0	0	0	0	0	0	0	0	0	0	0	0	0	0	0	0
METABOLISM	Carbohydrate transport and metabolism	Fructose-1,6-bisphosphatase/sedoheptulose 1,7-bisphosphatase and related proteins	COG1494	0	0	0	0	0	0	0	0	0	0	0	0	0	0	1	1	1	0	0	0	0	0	0	0	0	0	0	0	0	0	1	1	0	0	1	0	1	1	0	0	0	1	1	0	0	0
INFORMATION STORAGE AND PROCESSING	Transcription	Predicted transcriptional regulator, consists of a Zn-ribbon and ATP-cone domains	COG1327	1	1	1	1	1	1	1	1	1	1	1	1	1	1	1	0	0	0	0	0	0	0	0	0	1	1	1	1	1	1	1	1	0	0	1	1	1	1	1	1	1	1	1	0	0	0
METABOLISM	Coenzyme transport and metabolism	Cobyric acid synthase	COG1492	0	0	0	0	0	0	0	0	0	0	0	0	0	0	1	1	1	0	0	0	0	0	0	1	0	0	0	0	0	0	0	0	0	0	0	0	0	0	0	0	0	0	0	0	0	0
INFORMATION STORAGE AND PROCESSING	Transcription	Mn-dependent transcriptional regulator	COG1321	0	0	0	0	0	0	0	0	0	0	0	0	0	0	0	0	0	0	0	0	1	1	2	1	0	0	0	0	0	0	1	1	0	0	1	0	0	0	0	0	0	0	0	1	1	1
INFORMATION STORAGE AND PROCESSING	Translation, ribosomal structure and biogenesis	D-Tyr-tRNAtyr deacylase	COG1490	0	1	1	1	0	1	0	1	1	1	1	1	1	1	0	0	0	1	0	1	1	1	0	0	0	0	0	0	0	0	0	0	1	1	0	0	0	0	0	0	0	0	0	1	1	1
METABOLISM	Carbohydrate transport and metabolism	Enolase	COG0148	1	1	1	1	1	1	1	1	1	1	1	1	1	1	1	1	0	1	1	0	0	0	1	1	1	1	1	1	1	1	0	1	1	1	1	1	1	1	0	2	2	1	1	1	1	1
POORLY CHARACTERIZED	Function unknown	Uncharacterized conserved protein	COG4301	0	0	0	0	0	0	0	0	0	0	0	0	0	0	0	0	0	0	0	0	0	0	0	1	0	0	0	0	0	0	0	0	0	0	0	0	0	0	0	0	0	0	0	0	0	0
METABOLISM	Secondary metabolites biosynthesis, transport and catabolism	Limonene-1,2-epoxide hydrolase	COG4308	0	0	0	0	0	0	0	0	0	0	0	0	0	0	0	0	0	0	0	0	0	0	0	0	0	0	0	0	0	0	1	1	0	0	0	0	0	0	0	0	0	0	0	0	0	0
INFORMATION STORAGE AND PROCESSING	Replication, recombination and repair	Transposase and inactivated derivatives	COG3436	0	0	0	0	0	0	0	0	0	0	0	0	0	0	2	2	2	0	0	0	0	0	0	0	0	0	0	0	0	0	0	0	0	0	0	0	0	0	0	0	0	0	0	0	0	0
METABOLISM	Secondary metabolites biosynthesis, transport and catabolism	Gentisate 1,2-dioxygenase	COG3435	0	0	0	0	0	0	0	0	0	0	0	0	0	0	0	0	0	0	0	0	0	0	0	0	0	0	0	0	0	1	0	0	0	0	0	0	0	0	0	0	0	0	0	0	0	0
INFORMATION STORAGE AND PROCESSING	Transcription	Predicted transcriptional regulator	COG3432	0	0	0	0	0	0	0	0	0	0	0	0	0	0	0	0	0	0	0	0	0	0	1	4	0	0	0	0	0	0	0	0	0	0	0	0	0	0	0	0	0	0	0	0	0	0
POORLY CHARACTERIZED	General function prediction only	Predicted ester cyclase	COG5485	0	0	0	0	0	0	0	0	0	0	0	0	0	0	0	0	0	0	0	0	0	0	0	0	0	0	0	0	0	1	0	1	0	0	0	0	0	0	0	0	0	0	0	1	0	0
METABOLISM	Inorganic ion transport and metabolism	Multisubunit Na+/H+ antiporter, MnhG subunit	COG1320	0	0	0	0	0	0	0	0	0	0	0	0	0	0	0	0	0	0	0	0	0	0	0	0	0	0	0	0	0	0	1	1	0	0	0	0	0	0	0	0	0	0	0	0	0	0
POORLY CHARACTERIZED	Function unknown	Uncharacterized conserved protein	COG2930	0	0	0	0	0	0	0	0	0	0	0	0	0	0	0	1	1	0	0	0	0	0	0	0	1	1	0	0	0	1	0	0	0	0	0	0	0	0	0	0	0	0	0	0	0	0
POORLY CHARACTERIZED	General function prediction only	Predicted nucleic acid-binding protein, contains PIN domain	COG1848	0	0	0	0	0	0	0	0	0	0	0	0	0	0	0	0	0	0	0	0	0	0	0	0	0	0	0	0	0	0	1	0	0	0	0	0	0	0	0	0	0	0	0	0	0	0
METABOLISM	Energy production and conversion	Ferredoxin	COG1141	0	0	0	0	0	0	0	0	0	0	0	0	0	0	0	0	0	0	0	0	0	0	0	0	0	0	0	0	0	0	3	4	0	0	4	1	1	1	1	1	1	1	0	1	0	0
METABOLISM	Energy production and conversion	Formate hydrogenlyase subunit 6/NADH:ubiquinone oxidoreductase 23 kD subunit (chain I)	COG1143	0	0	0	0	0	0	0	0	0	0	0	0	0	0	1	1	1	1	2	1	0	0	1	1	1	1	1	1	1	1	2	2	0	0	2	1	0	1	0	1	0	1	1	0	0	0
METABOLISM	Energy production and conversion	Ferredoxin	COG1146	1	1	1	1	1	0	1	1	1	0	1	1	0	1	2	1	0	0	0	0	0	0	3	3	1	1	1	1	1	1	0	0	0	0	0	1	1	1	1	1	1	1	1	0	0	0
CELLULAR PROCESSES AND SIGNALING	Posttranslational modification, protein turnover, chaperones	ABC-type transport system involved in Fe-S cluster assembly, permease and ATPase components	COG5265	0	0	0	0	0	0	0	0	0	0	0	0	0	0	1	1	0	0	0	0	0	0	0	0	0	0	0	0	0	1	0	0	0	0	0	0	0	0	0	0	0	0	0	0	0	0
POORLY CHARACTERIZED	Function unknown	Uncharacterized protein conserved in bacteria	COG5267	0	0	0	0	0	0	0	0	0	0	0	0	0	0	0	1	0	0	0	0	1	1	0	0	0	0	0	0	0	0	0	0	0	0	0	0	0	1	0	0	1	0	0	0	2	0
INFORMATION STORAGE AND PROCESSING	Replication, recombination and repair	Transposase and inactivated derivatives	COG2963	0	0	1	0	0	0	1	0	0	0	1	0	0	1	4	2	2	0	0	0	1	1	0	0	0	0	0	0	1	3	0	0	1	1	0	0	0	0	0	0	0	0	0	0	1	0
POORLY CHARACTERIZED	General function prediction only	Predicted permeases	COG2962	0	0	0	0	0	0	0	0	0	0	0	0	0	0	1	1	1	0	0	0	0	0	0	0	0	0	1	1	0	0	1	1	0	0	1	1	1	1	0	0	2	1	1	0	0	0
POORLY CHARACTERIZED	General function prediction only	Protein involved in catabolism of external DNA	COG2961	0	0	0	0	0	0	0	0	0	0	0	0	0	0	1	1	1	0	0	0	0	0	0	0	0	0	0	0	1	1	0	0	0	0	0	0	0	0	0	0	0	0	0	0	0	0
POORLY CHARACTERIZED	Function unknown	Uncharacterized protein conserved in bacteria	COG2960	0	0	0	0	0	0	0	0	0	0	0	0	0	0	1	1	1	0	0	0	0	0	0	0	1	1	0	0	1	1	0	0	0	0	0	0	0	0	0	0	0	0	0	0	0	0
METABOLISM	Inorganic ion transport and metabolism	Uncharacterized protein affecting Mg2+/Co2+ transport	COG2967	0	0	0	0	0	0	0	0	0	0	0	0	0	0	0	0	0	0	0	0	1	1	0	0	1	2	0	0	1	1	0	0	0	0	0	0	0	0	0	0	0	0	0	0	1	0
INFORMATION STORAGE AND PROCESSING	Replication, recombination and repair	Primosomal replication protein N	COG2965	0	0	0	0	0	0	0	0	0	0	0	0	0	0	0	0	0	0	0	0	0	0	0	0	0	1	0	0	0	0	0	0	0	0	0	0	0	0	0	0	0	0	0	0	0	0
POORLY CHARACTERIZED	General function prediction only	Predicted metal-dependent phosphoesterases (PHP family)	COG0613	0	0	0	0	0	0	0	0	0	0	0	0	0	0	1	1	1	0	0	0	0	0	0	0	1	1	1	1	1	1	0	0	0	0	0	1	1	1	1	1	0	1	0	0	0	0
POORLY CHARACTERIZED	General function prediction only	Stringent starvation protein B	COG2969	0	0	0	0	0	0	0	0	0	0	0	0	0	0	0	0	0	0	0	0	0	0	0	0	1	1	0	0	1	1	0	0	0	0	0	0	0	0	0	0	0	0	0	0	0	0
POORLY CHARACTERIZED	Function unknown	Uncharacterized conserved protein	COG2968	0	0	0	0	0	0	0	0	0	0	0	0	0	0	0	0	0	0	0	0	0	0	1	1	0	0	0	0	0	1	1	1	0	0	1	0	1	1	1	0	0	1	0	0	0	0
POORLY CHARACTERIZED	Function unknown	Uncharacterized protein conserved in bacteria	COG1322	1	1	1	1	1	1	1	1	1	1	1	1	1	1	1	1	1	0	0	0	1	1	0	0	1	1	1	1	1	1	0	0	1	1	1	0	0	1	1	0	0	1	1	1	1	1
CELLULAR PROCESSES AND SIGNALING	Posttranslational modification, protein turnover, chaperones	ATP-dependent protease Clp, ATPase subunit	COG1219	1	1	1	1	0	1	1	1	1	1	1	1	1	1	1	1	1	1	1	1	0	1	0	0	1	1	1	1	1	1	1	1	0	1	1	1	1	1	1	1	0	1	1	1	1	1
METABOLISM	Coenzyme transport and metabolism	Thiamine monophosphate kinase	COG0611	1	1	1	2	0	1	1	1	1	1	1	1	1	1	0	0	0	1	1	1	0	1	0	1	1	1	1	0	1	1	0	0	0	1	0	1	1	1	0	1	1	1	1	1	1	1
POORLY CHARACTERIZED	Function unknown	Integral membrane protein	COG5488	1	1	1	1	1	1	1	1	1	1	1	1	1	1	0	0	0	0	0	0	0	0	0	0	0	0	0	0	0	0	0	0	0	0	0	0	0	0	0	0	0	0	0	0	0	0
INFORMATION STORAGE AND PROCESSING	Transcription	NAD-dependent protein deacetylases, SIR2 family	COG0846	1	1	1	1	1	0	1	1	1	0	1	1	1	1	0	0	0	0	0	0	1	1	0	0	0	0	0	0	0	0	1	1	0	0	1	0	0	0	0	0	0	0	0	0	0	0
INFORMATION STORAGE AND PROCESSING	Replication, recombination and repair	DNA polymerase III, epsilon subunit and related 3'-5' exonucleases	COG0847	1	1	1	1	1	1	1	1	1	1	1	1	1	1	0	1	1	0	1	1	1	2	0	0	2	3	0	0	2	2	1	0	3	2	0	1	0	1	1	0	0	1	0	1	1	2
CELLULAR PROCESSES AND SIGNALING	Cell wall/membrane/envelope biogenesis	Membrane-fusion protein	COG0845	2	2	1	2	2	3	1	3	3	2	3	3	2	4	1	1	1	1	0	1	2	2	0	0	2	2	0	0	5	5	0	0	1	1	0	0	0	0	0	0	0	0	2	2	2	1
CELLULAR PROCESSES AND SIGNALING	Defense mechanisms	ABC-type multidrug transport system, permease component	COG0842	0	3	1	2	2	1	1	2	2	1	1	0	1	2	1	1	1	0	0	0	3	3	0	0	1	1	4	4	1	1	1	1	0	0	1	2	1	2	2	2	2	1	0	0	0	0
METABOLISM	Energy production and conversion	Heme/copper-type cytochrome/quinol oxidases, subunit 1	COG0843	1	0	1	1	1	1	2	1	2	1	2	0	1	1	2	1	1	1	1	1	1	1	1	1	1	1	1	1	1	1	1	2	1	1	1	1	1	1	0	1	1	1	1	1	1	1
CELLULAR PROCESSES AND SIGNALING	Defense mechanisms	Cation/multidrug efflux pump	COG0841	1	3	2	2	2	2	3	2	1	1	1	1	1	1	0	1	0	0	1	1	0	1	0	0	1	1	0	0	3	3	0	0	1	1	0	0	0	0	0	0	0	0	2	1	1	1
POORLY CHARACTERIZED	General function prediction only	Predicted glycosyltransferases	COG1216	0	0	0	0	0	0	0	0	0	0	0	0	0	0	0	0	0	1	1	2	2	3	0	0	0	0	1	1	0	0	3	5	1	2	2	2	2	1	1	2	1	2	0	2	3	2
CELLULAR PROCESSES AND SIGNALING	Intracellular trafficking, secretion, and vesicular transport	Biopolymer transport protein	COG0848	2	2	2	2	2	2	2	2	2	2	2	2	2	2	1	1	1	2	2	2	1	1	0	0	2	3	0	0	4	4	0	0	0	0	0	0	0	0	0	0	0	0	2	1	1	1
CELLULAR PROCESSES AND SIGNALING	Cell cycle control, cell division, chromosome partitioning	Actin-like ATPase involved in cell division	COG0849	1	1	1	1	1	1	1	1	1	0	1	1	1	1	1	1	1	1	1	1	1	1	0	0	1	1	0	0	1	1	0	0	1	1	0	0	0	0	0	0	0	0	1	1	1	1
POORLY CHARACTERIZED	Function unknown	Uncharacterized conserved protein	COG1742	0	0	0	0	0	0	0	0	0	0	0	0	0	0	0	0	0	0	0	0	0	0	1	2	0	0	0	0	0	0	0	0	0	0	0	0	0	0	0	0	0	0	0	0	0	0
POORLY CHARACTERIZED	General function prediction only	Predicted metal-dependent RNase, consists of a metallo-beta-lactamase domain and an RNA-binding KH domain	COG1782	0	0	0	0	0	0	0	0	0	0	0	0	0	0	0	0	0	0	0	0	0	0	1	1	0	0	0	0	0	0	0	0	0	0	0	0	0	0	0	0	0	0	0	0	0	0
CELLULAR PROCESSES AND SIGNALING	Cell wall/membrane/envelope biogenesis	CMP-2-keto-3-deoxyoctulosonic acid synthetase	COG1212	2	2	2	2	2	2	2	2	2	2	2	2	2	2	1	1	1	1	1	1	1	1	0	0	1	1	0	0	1	1	0	0	0	0	0	0	0	0	0	0	0	0	0	1	1	0
POORLY CHARACTERIZED	General function prediction only	Exopolyphosphatase-related proteins	COG0618	0	0	0	0	0	0	0	0	0	0	0	0	0	0	0	0	0	0	0	0	1	0	0	0	0	0	0	0	0	0	0	0	1	1	0	0	0	0	0	0	0	0	0	1	1	1
POORLY CHARACTERIZED	Function unknown	Uncharacterized protein conserved in bacteria	COG4807	0	0	0	0	0	0	0	0	0	0	0	0	0	0	0	0	0	0	0	0	0	0	0	0	0	0	0	0	0	0	0	0	0	0	0	0	0	0	0	0	0	0	0	0	1	0
POORLY CHARACTERIZED	Function unknown	Predicted integral membrane protein	COG5650	0	0	0	0	0	0	0	0	0	0	0	0	0	0	0	0	0	0	0	0	0	0	0	0	0	0	1	0	0	0	0	0	0	0	0	0	0	0	0	0	0	0	0	0	0	0
INFORMATION STORAGE AND PROCESSING	Translation, ribosomal structure and biogenesis	Ribosomal protein L19E	COG2147	0	0	0	0	0	0	0	0	0	0	0	0	0	0	0	0	0	0	0	0	0	0	1	1	0	0	0	0	0	0	0	0	0	0	0	0	0	0	0	0	0	0	0	0	0	0
METABOLISM	Inorganic ion transport and metabolism	Ferredoxin subunits of nitrite reductase and ring-hydroxylating dioxygenases	COG2146	0	0	0	0	0	0	0	0	0	0	0	0	0	0	1	2	1	0	0	0	0	0	3	3	1	1	1	2	2	2	0	1	0	0	1	1	1	1	1	2	1	1	0	0	0	0
METABOLISM	Energy production and conversion	Coenzyme F420-dependent N5,N10-methylene tetrahydromethanopterin reductase and related flavin-dependent oxidoreductases	COG2141	5	6	5	6	6	5	7	5	5	5	7	6	5	6	4	3	3	0	0	0	1	1	2	2	0	0	0	0	0	0	8	13	1	1	9	0	1	0	1	1	0	0	2	0	0	0
CELLULAR PROCESSES AND SIGNALING	Posttranslational modification, protein turnover, chaperones	Thioredoxin-related protein	COG2143	0	0	0	0	0	0	0	0	0	0	0	0	0	0	1	1	1	2	1	0	1	1	0	0	0	0	0	0	0	0	0	0	0	0	0	0	0	0	0	0	0	0	0	1	0	0
METABOLISM	Energy production and conversion	Succinate dehydrogenase, hydrophobic anchor subunit	COG2142	0	0	0	0	0	0	0	0	0	0	0	0	0	0	1	1	0	0	0	0	0	0	1	1	1	1	0	0	1	1	0	0	0	0	0	0	0	0	0	0	0	0	0	0	0	0
CELLULAR PROCESSES AND SIGNALING	Signal transduction mechanisms	Response regulator containing CheY-like receiver and SARP domains	COG3947	0	0	0	0	0	0	0	0	0	0	0	0	0	0	0	0	0	0	0	0	0	0	0	0	0	0	1	1	0	0	0	0	0	0	1	0	1	0	0	0	0	0	0	0	0	0
POORLY CHARACTERIZED	Function unknown	Uncharacterized conserved protein	COG3945	0	0	0	0	0	0	0	0	0	0	0	0	0	0	0	0	0	0	0	0	0	0	0	2	0	0	0	0	0	0	0	0	0	0	0	0	0	0	0	0	0	0	0	0	0	0
CELLULAR PROCESSES AND SIGNALING	Cell wall/membrane/envelope biogenesis	Sugar transferases involved in lipopolysaccharide synthesis	COG2148	1	0	0	0	0	0	0	0	1	0	0	0	0	0	0	0	0	1	1	1	3	3	0	0	0	0	0	0	0	0	0	0	0	1	0	0	0	0	0	0	0	0	1	1	1	2
CELLULAR PROCESSES AND SIGNALING	Cell motility	Conserved protein implicated in secretion	COG5491	0	0	0	0	0	0	0	0	0	0	0	0	0	0	0	0	0	0	0	0	0	0	2	3	0	0	0	0	0	0	0	0	0	0	0	0	0	0	0	0	0	0	0	0	0	0
POORLY CHARACTERIZED	General function prediction only	Predicted thioesterase	COG5496	0	0	0	0	0	0	0	0	0	0	0	0	0	0	0	0	0	0	0	0	1	1	0	0	0	0	1	1	0	0	0	0	0	0	0	1	1	1	0	1	0	1	0	0	0	0
POORLY CHARACTERIZED	Function unknown	Uncharacterized conserved protein	COG5495	0	0	0	0	0	0	0	0	0	0	0	0	0	0	0	0	0	0	0	1	1	1	0	0	0	0	0	0	0	1	0	0	0	1	0	0	0	0	0	0	0	0	0	1	0	1
CELLULAR PROCESSES AND SIGNALING	Cell wall/membrane/envelope biogenesis	Predicted glycosyl hydrolase	COG5498	0	0	0	0	0	0	0	0	0	0	0	0	0	0	0	0	0	0	0	0	0	0	0	0	0	0	0	0	1	0	0	0	0	0	0	0	0	0	0	0	0	0	0	0	0	0
INFORMATION STORAGE AND PROCESSING	Transcription	Predicted transcription regulator containing HTH domain	COG5499	0	0	0	0	0	0	0	0	0	0	0	0	0	0	0	0	0	0	0	0	0	0	0	0	0	0	0	0	1	0	0	0	0	0	0	0	0	0	0	0	0	0	0	0	1	0
POORLY CHARACTERIZED	Function unknown	Uncharacterized protein conserved in bacteria	COG3892	0	0	0	0	0	0	0	0	0	0	0	0	0	0	1	1	1	0	0	0	0	0	0	0	0	0	0	0	0	0	0	0	0	0	0	0	0	0	0	0	0	0	0	0	0	0
INFORMATION STORAGE AND PROCESSING	Replication, recombination and repair	Inactivated superfamily I helicase	COG3893	0	0	0	0	0	0	0	0	0	0	0	0	0	0	1	1	0	0	0	0	0	0	0	0	0	0	0	0	0	0	0	0	0	1	0	0	0	0	0	0	0	0	0	0	0	0
POORLY CHARACTERIZED	General function prediction only	Uncharacterized metal-binding protein	COG3894	0	0	0	0	0	0	0	0	0	0	0	0	0	0	1	1	1	0	0	0	0	0	0	0	0	0	0	0	0	0	1	0	0	0	0	0	0	0	0	0	0	0	0	0	0	0
POORLY CHARACTERIZED	Function unknown	Uncharacterized membrane-bound protein	COG3898	0	0	0	0	0	0	0	0	0	0	0	0	0	0	0	1	1	0	0	0	0	0	0	0	0	0	0	0	0	0	0	0	0	0	0	0	0	0	0	0	0	0	0	0	0	0
METABOLISM	Nucleotide transport and metabolism	Cytosine/uracil/thiamine/allantoin permeases	COG1953	0	0	0	0	0	0	0	0	0	0	0	0	0	0	0	0	0	0	0	0	0	0	0	0	0	0	0	0	0	0	0	0	0	0	0	0	0	0	0	0	0	0	5	0	0	0
CELLULAR PROCESSES AND SIGNALING	Intracellular trafficking, secretion, and vesicular transport	Preprotein translocase subunit SecB	COG1952	0	0	0	0	0	0	0	0	0	0	0	0	0	0	0	1	1	0	0	0	0	0	0	0	1	1	0	0	0	1	0	0	0	0	0	0	0	0	0	0	0	0	0	0	0	0
METABOLISM	Energy production and conversion	Tartrate dehydratase alpha subunit/Fumarate hydratase class I, N-terminal domain	COG1951	0	0	0	0	0	0	0	0	0	0	0	0	0	0	0	0	0	0	0	0	0	0	0	0	1	0	1	1	1	1	1	1	0	0	0	2	1	0	0	1	0	0	0	0	0	0
METABOLISM	Energy production and conversion	Na+-transporting NADH:ubiquinone oxidoreductase, subunit NqrE	COG2209	1	1	1	1	0	1	1	1	1	1	1	1	1	1	0	0	0	1	1	1	1	1	0	0	0	0	0	0	0	1	0	0	1	1	0	0	0	0	0	0	0	0	0	1	1	1
METABOLISM	Nucleotide transport and metabolism	Inosine-uridine nucleoside N-ribohydrolase	COG1957	0	0	0	0	0	0	0	0	0	0	0	0	0	0	2	1	0	0	0	0	0	0	0	0	0	0	2	2	0	0	1	2	0	0	0	2	1	2	2	3	2	0	0	0	1	0
CELLULAR PROCESSES AND SIGNALING	Signal transduction mechanisms	GAF domain-containing protein	COG1956	0	0	0	0	0	0	0	0	0	0	0	0	0	0	1	1	1	0	0	0	0	0	0	0	0	0	0	0	1	1	0	0	0	1	0	0	0	0	0	0	0	0	0	1	1	1
CELLULAR PROCESSES AND SIGNALING	Signal transduction mechanisms	Serine kinase of the HPr protein, regulates carbohydrate metabolism	COG1493	0	0	0	0	0	0	0	0	0	0	0	0	0	0	0	0	0	0	0	0	0	0	0	0	0	0	0	0	0	0	0	0	0	0	0	0	0	0	0	0	0	0	0	0	0	0
CELLULAR PROCESSES AND SIGNALING	Signal transduction mechanisms	FOG: PAS/PAC domain	COG2202	0	0	0	0	0	0	0	0	0	0	0	0	0	0	0	0	0	0	0	0	2	2	0	0	0	0	0	0	0	0	0	0	0	0	0	0	0	0	0	0	0	0	0	0	0	0
CELLULAR PROCESSES AND SIGNALING	Signal transduction mechanisms	FOG: GAF domain	COG2203	0	0	0	0	0	0	0	0	0	0	0	0	0	0	1	1	1	0	0	0	1	0	0	0	0	0	0	0	1	0	0	0	0	0	0	0	0	0	0	0	0	0	0	0	0	0
INFORMATION STORAGE AND PROCESSING	Transcription	Predicted transcriptional regulator	COG1959	1	1	1	1	1	1	1	0	1	1	1	1	1	1	0	1	1	0	0	0	1	1	0	0	0	1	0	0	1	1	1	1	1	0	1	0	0	0	0	0	0	0	1	0	1	1
INFORMATION STORAGE AND PROCESSING	Transcription	Small nuclear ribonucleoprotein (snRNP) homolog	COG1958	0	0	0	0	0	0	0	0	0	0	0	0	0	0	0	0	0	0	0	0	0	0	2	3	0	0	0	0	0	0	0	0	0	0	0	0	0	0	0	0	0	0	0	0	0	0
CELLULAR PROCESSES AND SIGNALING	Signal transduction mechanisms	HD-GYP domain	COG2206	0	0	0	0	0	0	0	0	0	0	0	0	0	0	0	0	0	0	0	0	0	0	0	0	0	0	0	0	1	3	0	0	0	0	0	0	0	0	0	0	0	0	0	0	0	0
INFORMATION STORAGE AND PROCESSING	Transcription	AraC-type DNA-binding domain-containing proteins	COG2207	0	0	0	0	0	0	0	0	0	0	0	0	0	1	3	2	1	0	0	0	1	1	0	0	0	0	0	0	4	5	0	1	1	2	0	0	0	0	0	1	0	0	0	2	3	2
CELLULAR PROCESSES AND SIGNALING	Signal transduction mechanisms	Response regulator containing CheY-like receiver, AAA-type ATPase, and DNA-binding domains	COG2204	1	1	1	1	1	1	0	1	1	1	1	1	1	1	3	5	2	1	1	1	2	3	0	0	0	0	0	0	2	4	0	0	2	2	0	0	0	0	0	0	0	0	1	2	2	1
INFORMATION STORAGE AND PROCESSING	Translation, ribosomal structure and biogenesis	Ribosomal protein S26	COG4830	0	0	0	0	0	0	0	0	0	0	0	0	0	0	0	0	0	0	0	0	0	0	1	1	0	0	0	0	0	0	0	0	0	0	0	0	0	0	0	0	0	0	0	0	0	0
POORLY CHARACTERIZED	Function unknown	Predicted membrane protein	COG3308	0	0	0	0	0	0	0	0	0	0	0	0	0	0	0	0	0	0	0	0	0	0	0	0	0	1	0	0	1	1	0	0	0	0	0	0	0	0	0	0	0	0	0	0	0	0
POORLY CHARACTERIZED	General function prediction only	DMSO reductase anchor subunit	COG3302	0	0	0	0	0	0	0	0	0	0	0	0	0	0	0	0	1	0	0	0	0	0	0	0	0	0	0	0	0	0	0	0	0	0	0	0	0	0	0	0	0	0	0	0	0	0
POORLY CHARACTERIZED	General function prediction only	Zn-ribbon protein, possibly nucleic acid-binding	COG1579	0	0	0	0	0	0	0	0	0	0	0	0	0	0	0	0	0	1	1	0	0	0	0	0	0	0	0	1	0	0	1	1	0	0	1	1	0	1	1	0	0	0	0	1	1	1
CELLULAR PROCESSES AND SIGNALING	Cell wall/membrane/envelope biogenesis	Lipid A core - O-antigen ligase and related enzymes	COG3307	0	0	0	0	0	0	0	0	0	0	0	0	0	0	0	0	0	0	0	0	1	1	0	0	0	0	0	0	0	0	0	0	0	1	0	0	0	0	0	0	0	0	0	0	0	2
POORLY CHARACTERIZED	Function unknown	Uncharacterized protein conserved in bacteria	COG4293	0	0	0	0	0	0	0	0	0	0	0	0	0	0	0	0	0	0	0	0	0	0	0	0	0	0	0	0	0	0	0	0	0	0	0	0	0	0	0	0	0	0	0	0	0	0
METABOLISM	Lipid transport and metabolism	Penicillin tolerance protein	COG0761	1	1	1	1	1	1	1	1	1	1	1	1	1	1	0	1	1	1	1	0	0	0	0	0	1	1	1	1	1	1	1	1	0	0	1	1	1	1	1	1	0	1	1	0	0	0
METABOLISM	Carbohydrate transport and metabolism	Dihydroxyacetone kinase	COG2376	0	0	0	0	0	0	0	0	0	0	0	0	0	0	0	0	1	0	0	0	0	0	0	0	0	0	0	0	0	0	0	0	0	0	0	1	0	0	1	1	1	0	0	0	0	0
CELLULAR PROCESSES AND SIGNALING	Posttranslational modification, protein turnover, chaperones	Predicted molecular chaperone distantly related to HSP70-fold metalloproteases	COG2377	1	1	1	1	0	1	1	1	1	1	1	1	1	1	0	1	0	1	1	1	1	1	0	0	1	1	0	0	1	1	0	0	0	0	0	1	0	1	1	1	1	0	1	1	1	1
POORLY CHARACTERIZED	General function prediction only	Uncharacterized protein, homolog of Cu resistance protein CopC	COG2372	0	0	0	0	0	0	0	0	0	0	0	0	0	0	0	0	0	0	0	0	0	0	0	0	0	0	1	1	0	0	1	1	0	0	0	0	1	0	1	0	0	1	0	0	0	0
CELLULAR PROCESSES AND SIGNALING	Posttranslational modification, protein turnover, chaperones	Hydrogenase/urease accessory protein	COG2370	0	0	0	0	0	0	0	0	0	0	0	0	0	0	0	0	0	0	0	0	0	0	0	0	0	0	0	0	0	0	0	0	0	0	0	0	0	0	0	0	0	0	0	0	0	0
CELLULAR PROCESSES AND SIGNALING	Posttranslational modification, protein turnover, chaperones	Urease accessory protein UreE	COG2371	0	0	0	0	0	0	0	0	0	0	0	0	0	0	1	1	1	0	0	0	0	0	0	1	0	0	0	0	0	0	0	0	0	0	0	0	0	0	0	0	0	0	0	0	0	0
POORLY CHARACTERIZED	General function prediction only	Putative Zn-dependent protease, contains TPR repeats	COG4783	1	1	1	1	1	1	1	1	1	0	1	1	1	1	0	0	0	0	0	0	1	1	0	0	1	1	0	0	1	2	0	0	0	0	0	0	0	0	0	0	0	0	0	0	0	0
POORLY CHARACTERIZED	General function prediction only	Putative Zn-dependent protease	COG4784	0	0	0	0	0	0	0	0	0	0	0	0	0	0	0	0	0	0	0	0	0	0	0	0	0	0	0	0	1	1	0	0	0	0	0	0	0	0	0	0	0	0	0	0	0	0
INFORMATION STORAGE AND PROCESSING	Transcription	Predicted transcriptional regulator	COG2378	0	0	0	0	0	0	0	0	0	0	0	0	0	0	0	0	0	0	0	0	0	0	0	0	0	0	2	1	0	0	2	2	0	0	1	1	2	2	2	2	0	2	0	0	0	0
METABOLISM	Carbohydrate transport and metabolism	Putative glycerate kinase	COG2379	0	0	0	0	0	0	0	0	0	0	0	0	0	0	1	1	1	0	0	0	0	0	0	1	0	0	0	0	0	0	0	0	0	0	0	0	0	0	0	0	0	0	0	0	0	0
METABOLISM	Inorganic ion transport and metabolism	Heme oxygenase	COG3230	0	0	0	0	0	0	0	0	0	0	0	0	0	0	0	0	0	0	0	0	0	0	0	0	0	0	0	0	0	0	0	0	0	0	0	0	0	0	0	0	0	0	0	0	0	0
POORLY CHARACTERIZED	General function prediction only	Predicted deacetylase	COG3233	0	0	0	0	0	0	0	0	0	0	0	0	0	0	0	0	0	0	0	0	0	0	0	0	0	0	0	0	0	0	0	0	0	0	0	0	0	0	0	0	0	0	0	0	0	0
POORLY CHARACTERIZED	Function unknown	Uncharacterized protein conserved in bacteria	COG3238	0	0	0	0	0	0	0	0	0	0	0	0	0	0	0	0	0	0	0	0	0	0	0	0	0	0	1	1	0	0	0	0	0	0	0	2	0	0	0	0	0	0	0	0	0	0
METABOLISM	Lipid transport and metabolism	Fatty acid desaturase	COG3239	0	0	0	0	0	0	0	0	0	0	0	0	0	0	2	2	1	0	0	0	1	1	0	0	0	0	0	0	1	1	2	3	0	1	0	0	0	0	0	0	0	0	0	1	1	1
CELLULAR PROCESSES AND SIGNALING	Cell wall/membrane/envelope biogenesis	Teichoic acid biosynthesis proteins	COG1922	0	0	0	0	0	0	0	0	0	0	0	0	0	0	0	0	0	0	0	0	0	1	0	0	0	0	0	0	0	0	0	0	0	0	0	0	0	0	0	0	0	0	0	0	0	0
POORLY CHARACTERIZED	Function unknown	Predicted membrane protein	COG4244	0	0	0	0	0	0	0	0	0	0	0	0	0	0	0	0	0	0	0	0	0	0	0	0	0	0	0	0	0	0	0	0	0	0	0	0	0	0	0	0	0	0	0	0	0	0
POORLY CHARACTERIZED	General function prediction only	Predicted ICC-like phosphoesterases	COG1407	0	0	0	0	0	0	0	0	0	0	0	0	0	0	0	0	0	0	0	0	1	1	0	0	0	0	0	0	0	0	0	0	0	0	0	0	0	0	0	0	0	0	0	0	0	0
METABOLISM	Energy production and conversion	Cytochrome c	COG3258	0	0	0	0	0	0	0	0	0	0	0	0	0	0	0	0	0	0	0	0	0	0	0	0	0	0	0	0	0	0	0	0	0	0	0	0	0	0	0	0	0	0	0	0	0	1
POORLY CHARACTERIZED	Function unknown	Uncharacterized protein conserved in bacteria	COG3159	1	1	1	1	0	1	1	1	1	1	1	1	1	1	1	1	1	0	0	0	0	0	0	0	0	0	0	0	1	1	0	0	0	0	0	0	0	0	0	0	0	0	0	0	0	0
METABOLISM	Inorganic ion transport and metabolism	K+ transporter	COG3158	0	0	0	0	0	0	0	0	0	0	0	0	0	0	0	0	0	0	0	0	1	1	0	0	1	1	0	0	0	0	0	0	0	0	0	0	0	0	0	0	0	0	0	0	0	0
METABOLISM	Energy production and conversion	Cytochrome c551/c552	COG4654	0	0	0	0	0	0	0	0	0	0	0	0	0	0	0	0	0	0	0	0	0	0	0	0	0	1	0	0	0	0	0	0	0	1	0	0	0	0	0	0	0	0	0	0	0	0
METABOLISM	Inorganic ion transport and metabolism	Kef-type K+ transport system, predicted NAD-binding component	COG4651	0	0	0	0	0	0	0	0	0	0	0	0	0	0	0	0	0	0	0	0	0	0	0	0	0	0	1	1	0	1	0	0	0	0	0	0	0	0	0	0	0	0	0	0	0	0
POORLY CHARACTERIZED	Function unknown	Uncharacterized protein conserved in bacteria	COG3151	0	1	1	1	1	1	1	1	1	0	1	1	0	1	0	0	0	0	0	0	0	0	0	0	0	0	0	0	1	1	0	0	0	0	0	0	0	0	0	0	0	0	0	0	0	0
POORLY CHARACTERIZED	General function prediction only	Predicted esterase	COG3150	1	1	1	1	1	1	1	1	1	0	1	1	0	1	0	0	0	0	0	0	0	0	0	0	0	0	0	0	1	1	0	0	0	0	0	0	0	0	0	0	0	0	0	0	0	0
POORLY CHARACTERIZED	General function prediction only	Predicted acetyltransferase	COG3153	0	0	0	0	0	0	0	0	0	0	0	0	0	0	0	0	1	0	0	0	0	0	0	0	0	0	0	0	0	0	0	0	0	0	0	0	0	0	0	0	0	0	0	0	0	0
POORLY CHARACTERIZED	Function unknown	Predicted membrane protein	COG3152	0	0	0	0	0	0	0	0	0	0	0	0	0	0	0	0	0	0	0	0	0	0	0	0	0	0	0	0	0	0	1	1	0	0	0	0	0	0	0	0	0	0	0	0	0	0
METABOLISM	Secondary metabolites biosynthesis, transport and catabolism	Uncharacterized protein involved in an early stage of isoprenoid biosynthesis	COG3155	0	0	0	0	0	0	0	0	0	0	0	0	0	0	0	0	0	0	0	0	0	0	0	0	0	0	0	0	0	0	0	0	0	0	0	0	0	0	0	0	0	0	0	0	0	0
METABOLISM	Energy production and conversion	Predicted NADH:ubiquinone oxidoreductase, subunit RnfG	COG4659	0	0	0	0	0	0	0	0	0	0	0	0	0	0	0	0	0	0	0	0	1	1	0	0	1	2	0	0	1	1	0	0	0	0	0	0	0	0	0	0	0	0	0	0	0	0
CELLULAR PROCESSES AND SIGNALING	Intracellular trafficking, secretion, and vesicular transport	Type II secretory pathway, component PulK	COG3156	2	3	0	2	1	0	3	0	2	0	2	2	0	2	0	0	0	0	0	0	0	0	0	0	0	0	0	0	0	1	0	0	0	0	0	0	0	0	0	0	0	0	0	0	0	0
METABOLISM	Inorganic ion transport and metabolism	Multisubunit Na+/H+ antiporter, MnhF subunit	COG2212	0	0	0	0	0	0	0	0	0	0	0	0	0	0	1	1	0	0	0	0	0	0	0	0	0	0	0	0	0	0	0	0	0	0	0	0	0	0	0	0	0	0	0	0	0	0
POORLY CHARACTERIZED	Function unknown	Uncharacterized protein conserved in bacteria	COG4246	0	0	0	0	0	0	0	0	0	0	0	0	0	0	1	1	0	0	0	0	0	0	0	0	0	0	0	0	0	0	0	0	0	0	0	0	0	0	0	0	0	0	0	0	0	0
CELLULAR PROCESSES AND SIGNALING	Cell wall/membrane/envelope biogenesis	Glucosamine 6-phosphate synthetase, contains amidotransferase and phosphosugar isomerase domains	COG0449	1	1	1	1	1	0	1	1	1	0	1	1	1	1	1	1	0	1	0	1	1	1	1	1	1	1	1	1	1	1	0	1	1	0	1	1	1	1	1	1	1	1	0	1	1	1
INFORMATION STORAGE AND PROCESSING	Replication, recombination and repair	Site-specific DNA methylase	COG0338	0	0	0	0	0	0	0	0	0	0	0	0	0	0	0	0	0	0	0	0	0	0	1	1	0	0	0	0	0	0	0	0	0	0	0	0	0	0	0	0	0	0	0	0	0	0
METABOLISM	Amino acid transport and metabolism	Zn-dependent oligopeptidases	COG0339	0	0	0	0	0	0	0	0	0	0	0	0	0	0	1	1	1	0	0	0	0	0	0	0	0	1	1	1	0	0	0	0	0	1	0	0	1	1	0	0	0	0	0	1	1	1
INFORMATION STORAGE AND PROCESSING	Translation, ribosomal structure and biogenesis	Prolyl-tRNA synthetase	COG0442	1	1	1	1	1	1	0	1	1	1	1	1	1	1	1	1	1	0	0	1	1	1	1	1	1	1	1	1	1	1	1	1	1	1	1	0	1	1	0	0	0	0	0	1	1	1
CELLULAR PROCESSES AND SIGNALING	Posttranslational modification, protein turnover, chaperones	Molecular chaperone	COG0443	1	1	1	1	1	1	1	1	1	1	1	1	1	1	1	1	1	1	1	1	2	2	1	1	2	2	0	1	2	3	1	1	0	1	1	1	1	1	0	1	1	2	2	1	1	1
INFORMATION STORAGE AND PROCESSING	Translation, ribosomal structure and biogenesis	tRNA-(guanine-N1)-methyltransferase	COG0336	1	1	1	1	1	1	1	1	1	1	1	1	1	1	1	1	1	0	1	0	0	1	0	0	1	1	0	1	1	1	0	1	0	1	0	1	0	1	1	1	1	1	1	1	1	1
METABOLISM	Amino acid transport and metabolism	3-dehydroquinate synthetase	COG0337	1	1	1	1	1	1	1	1	1	0	1	1	1	1	1	1	1	0	1	1	0	0	0	0	1	1	1	0	1	1	2	1	0	1	1	1	1	1	0	0	0	1	1	1	1	1
CELLULAR PROCESSES AND SIGNALING	Posttranslational modification, protein turnover, chaperones	Membrane protease subunits, stomatin/prohibitin homologs	COG0330	2	3	2	2	2	2	2	1	2	1	2	2	2	2	3	3	3	1	1	1	2	3	1	1	2	2	0	0	3	3	0	0	2	2	2	1	1	1	1	1	1	1	1	2	3	1
METABOLISM	Lipid transport and metabolism	(acyl-carrier-protein) S-malonyltransferase	COG0331	1	1	1	1	1	1	1	1	1	0	1	1	1	1	1	1	1	1	1	1	0	1	0	0	1	2	1	1	1	1	0	1	1	1	0	0	0	0	0	0	0	0	1	1	1	1
METABOLISM	Amino acid transport and metabolism	ABC-type dipeptide/oligopeptide/nickel transport system, ATPase component	COG0444	0	0	0	0	0	0	0	0	0	0	0	0	1	0	9	7	3	0	0	0	1	1	1	2	1	1	0	0	0	0	1	1	1	0	3	2	0	2	1	5	4	0	0	0	0	1
INFORMATION STORAGE AND PROCESSING	Translation, ribosomal structure and biogenesis	Ribosomal protein L32	COG0333	1	1	1	1	1	1	1	1	1	0	1	1	1	1	1	1	1	0	0	0	0	0	0	0	1	1	0	0	1	1	1	1	0	0	0	0	1	1	1	0	1	1	1	1	1	1
POORLY CHARACTERIZED	General function prediction only	Predicted transcriptional regulator	COG2522	0	0	0	0	0	0	0	0	0	0	0	0	0	0	0	0	0	0	0	0	0	0	1	1	0	0	0	0	0	0	0	0	0	0	0	0	0	0	0	0	0	0	0	0	0	0
METABOLISM	Inorganic ion transport and metabolism	ABC-type Zn2+ transport system, periplasmic component/surface adhesin	COG4531	0	0	0	0	0	0	0	0	0	0	0	0	0	0	0	0	0	0	0	0	0	0	0	0	0	0	0	0	1	1	0	0	0	0	0	0	0	0	0	0	0	0	1	0	0	0
METABOLISM	Inorganic ion transport and metabolism	Putative Mg2+ and Co2+ transporter CorB	COG4536	1	1	1	1	1	1	1	1	1	0	1	1	1	1	1	1	1	0	0	0	0	0	0	0	0	1	0	0	1	1	0	0	0	0	0	0	0	0	0	0	0	0	0	0	0	0
METABOLISM	Inorganic ion transport and metabolism	Putative Mg2+ and Co2+ transporter CorC	COG4535	1	1	1	1	1	1	1	1	1	1	1	1	1	1	0	0	0	0	0	0	0	0	0	0	1	1	0	0	1	1	0	0	0	0	0	0	0	0	0	0	0	0	0	0	0	0
POORLY CHARACTERIZED	General function prediction only	Predicted methyltransferase	COG2520	0	0	0	0	0	0	0	0	0	0	0	0	0	0	0	0	0	0	0	0	0	0	0	1	0	0	0	0	0	0	0	0	0	0	0	0	0	0	0	0	0	0	0	0	0	0
INFORMATION STORAGE AND PROCESSING	Translation, ribosomal structure and biogenesis	Ribosomal protein L15	COG0200	1	1	1	1	1	1	0	1	1	1	1	1	1	1	1	1	1	1	1	1	1	1	1	1	1	1	1	1	1	1	1	1	1	1	1	1	1	1	1	1	1	1	1	1	1	1
CELLULAR PROCESSES AND SIGNALING	Intracellular trafficking, secretion, and vesicular transport	Preprotein translocase subunit SecY	COG0201	1	1	1	1	1	1	1	1	1	1	1	1	1	1	1	1	1	1	1	1	1	1	1	1	1	0	1	1	1	1	1	1	1	1	0	1	0	0	1	0	0	1	1	1	1	1
INFORMATION STORAGE AND PROCESSING	Transcription	DNA-directed RNA polymerase, alpha subunit/40 kD subunit	COG0202	1	1	1	1	1	1	0	1	1	1	1	1	1	1	1	1	1	2	1	0	1	1	1	1	1	1	1	1	1	1	1	1	1	0	1	1	1	1	1	0	1	1	0	1	1	1
INFORMATION STORAGE AND PROCESSING	Translation, ribosomal structure and biogenesis	Ribosomal protein L17	COG0203	1	1	1	1	1	1	1	1	1	1	1	1	1	1	1	1	1	1	1	1	1	1	0	0	1	1	1	1	1	1	1	1	1	0	1	1	1	1	0	0	1	1	1	1	1	1
METABOLISM	Lipid transport and metabolism	1-acyl-sn-glycerol-3-phosphate acyltransferase	COG0204	3	4	3	3	3	2	3	3	4	2	4	2	3	3	1	2	2	1	2	1	3	3	0	0	1	1	3	1	1	2	3	2	2	2	2	1	3	2	2	2	1	3	1	2	5	5
METABOLISM	Carbohydrate transport and metabolism	6-phosphofructokinase	COG0205	1	1	1	1	1	1	1	1	1	1	1	1	1	1	0	0	0	0	1	1	1	1	0	0	0	0	1	1	1	1	1	1	1	2	1	1	0	1	1	1	0	0	0	1	1	2
CELLULAR PROCESSES AND SIGNALING	Cell cycle control, cell division, chromosome partitioning	Cell division GTPase	COG0206	1	1	1	1	1	1	1	1	1	1	1	1	1	1	0	1	1	1	1	1	1	1	0	1	0	1	1	1	1	1	0	1	1	1	1	1	1	1	1	0	1	1	0	1	1	1
METABOLISM	Nucleotide transport and metabolism	Thymidylate synthase	COG0207	1	1	1	1	1	1	1	1	1	1	1	1	1	1	0	0	0	0	1	1	1	1	0	0	1	1	0	0	1	1	0	0	0	1	0	0	0	0	0	0	0	0	0	1	1	1
METABOLISM	Nucleotide transport and metabolism	Ribonucleotide reductase, beta subunit	COG0208	0	1	1	1	1	0	0	1	1	1	1	1	1	1	0	0	0	0	0	0	0	0	0	0	0	0	0	0	0	0	0	0	1	1	0	0	0	0	0	0	0	0	1	1	1	1
METABOLISM	Nucleotide transport and metabolism	Ribonucleotide reductase, alpha subunit	COG0209	1	1	1	1	1	0	1	1	1	1	1	1	1	1	2	2	1	1	0	1	1	1	1	1	1	2	1	1	1	1	1	0	1	1	0	1	1	1	1	1	1	1	0	1	1	1
INFORMATION STORAGE AND PROCESSING	Transcription	Transcriptional regulator of a riboflavin/FAD biosynthetic operon	COG1339	0	0	0	0	0	0	0	0	0	0	0	0	0	0	0	0	0	0	0	0	0	0	0	1	0	0	0	0	0	0	0	0	0	0	0	0	0	0	0	0	0	0	0	0	0	0
POORLY CHARACTERIZED	General function prediction only	Predicted GTPase	COG0536	1	1	0	1	1	1	1	1	1	0	1	1	1	1	1	2	1	1	1	0	1	1	0	0	1	1	1	1	1	1	1	1	1	1	1	1	1	1	1	0	1	0	1	1	1	1
METABOLISM	Nucleotide transport and metabolism	Diadenosine tetraphosphate (Ap4A) hydrolase and other HIT family hydrolases	COG0537	2	2	1	1	2	1	1	1	1	1	2	1	1	2	0	0	1	0	1	0	1	1	2	2	0	2	2	2	2	2	2	2	0	1	1	3	2	1	0	2	1	1	3	1	1	1
CELLULAR PROCESSES AND SIGNALING	Defense mechanisms	Na+-driven multidrug efflux pump	COG0534	2	2	2	2	2	2	2	2	2	2	2	2	2	2	1	2	1	0	0	0	1	2	0	0	0	0	0	0	3	3	0	0	1	1	0	0	0	0	0	0	0	0	1	2	2	1
POORLY CHARACTERIZED	General function prediction only	Predicted Fe-S oxidoreductases	COG0535	0	0	0	0	0	0	0	0	0	0	0	0	0	0	0	0	0	0	0	0	1	2	0	0	1	2	0	0	0	0	1	1	0	1	0	0	0	0	0	0	0	0	0	1	0	0
METABOLISM	Energy production and conversion	NADH:ubiquinone oxidoreductase subunit 5 (chain L)/Multisubunit Na+/H+ antiporter, MnhA subunit	COG1009	0	0	0	0	0	0	0	0	0	0	0	0	0	0	1	1	1	1	1	1	0	0	1	1	1	2	1	1	1	1	2	3	0	0	0	0	1	1	0	1	0	1	1	0	0	0
METABOLISM	Energy production and conversion	NADH:ubiquinone oxidoreductase subunit 4 (chain M)	COG1008	0	0	0	0	0	0	0	0	0	0	0	0	0	0	1	1	1	1	1	1	0	0	1	1	1	1	1	1	1	1	0	1	0	0	1	0	1	1	2	0	0	1	1	0	0	0
METABOLISM	Inorganic ion transport and metabolism	Ca2+/Na+ antiporter	COG0530	1	1	1	1	1	1	1	1	1	1	1	1	1	1	1	1	1	1	1	1	1	2	1	1	0	0	0	0	1	1	1	1	0	0	1	0	0	0	0	0	0	0	0	1	0	0
METABOLISM	Amino acid transport and metabolism	Amino acid transporters	COG0531	0	0	0	0	0	0	0	0	0	0	0	0	0	0	0	0	0	0	0	0	1	1	0	0	0	0	1	1	1	1	1	1	0	0	1	2	2	2	1	1	1	0	0	1	0	0
METABOLISM	Energy production and conversion	NADH:ubiquinone oxidoreductase subunit 1 (chain H)	COG1005	0	0	0	0	0	0	0	0	0	0	0	0	0	0	1	1	1	1	2	1	0	0	1	1	1	1	0	1	1	1	2	2	0	0	0	1	1	1	0	1	1	1	2	0	0	0
CELLULAR PROCESSES AND SIGNALING	Cell wall/membrane/envelope biogenesis	Predicted UDP-glucose 6-dehydrogenase	COG1004	1	1	0	0	1	0	1	0	1	0	1	0	0	0	0	0	0	1	1	0	1	1	0	0	0	0	1	1	1	1	0	0	0	1	0	0	1	2	1	0	1	1	1	1	1	1
METABOLISM	Energy production and conversion	NADH:ubiquinone oxidoreductase subunit 2 (chain N)	COG1007	0	0	0	0	0	0	0	0	0	0	0	0	0	0	1	1	1	1	1	1	0	0	1	1	1	2	1	0	1	1	0	0	0	0	0	0	1	0	1	0	1	0	1	0	0	0
METABOLISM	Inorganic ion transport and metabolism	Multisubunit Na+/H+ antiporter, MnhC subunit	COG1006	0	0	0	0	0	0	0	0	0	0	0	0	0	0	1	1	0	0	0	0	0	0	0	0	0	0	0	0	0	0	1	1	0	0	2	0	0	0	0	0	0	0	0	0	0	0
METABOLISM	Nucleotide transport and metabolism	Adenine deaminase	COG1001	0	0	0	0	0	0	0	0	0	0	0	0	0	0	1	1	1	0	0	0	0	0	1	0	0	0	0	0	0	0	0	0	0	0	0	0	0	0	0	0	0	0	0	0	1	0
CELLULAR PROCESSES AND SIGNALING	Intracellular trafficking, secretion, and vesicular transport	Signal recognition particle GTPase	COG0541	0	0	0	0	0	0	0	0	0	0	0	0	0	0	1	1	1	1	1	1	1	1	1	1	1	1	1	1	1	1	1	1	1	1	0	1	1	1	1	1	1	1	1	1	1	1
METABOLISM	Amino acid transport and metabolism	Glycine cleavage system protein P (pyridoxal-binding), C-terminal domain	COG1003	1	1	1	1	1	1	1	1	1	1	1	1	1	1	1	1	1	1	1	1	1	1	0	0	0	0	1	1	1	1	0	0	1	1	1	0	1	0	0	0	1	0	1	1	1	1
INFORMATION STORAGE AND PROCESSING	Translation, ribosomal structure and biogenesis	Ribosomal protein S1	COG0539	1	1	1	1	1	0	1	1	1	1	1	1	1	1	1	1	1	1	1	1	0	1	0	0	0	1	1	1	1	1	1	1	1	1	1	1	1	1	0	0	0	1	1	1	1	1
METABOLISM	Amino acid transport and metabolism	Thiamine pyrophosphate-requiring enzymes [acetolactate synthase, pyruvate dehydrogenase (cytochrome), glyoxylate carboligase, phosphonopyruvate decarboxylase]	COG0028	1	1	1	1	1	1	1	1	1	1	1	1	1	1	6	7	5	0	0	0	0	0	1	1	1	1	1	0	4	3	2	2	0	0	1	0	1	0	0	0	0	0	1	1	1	0
METABOLISM	Coenzyme transport and metabolism	Aspartate oxidase	COG0029	0	0	0	0	0	0	0	0	0	0	0	0	0	0	0	0	0	0	0	0	1	1	0	0	1	1	0	0	1	1	1	1	0	0	0	1	1	2	0	0	0	1	0	0	0	0
INFORMATION STORAGE AND PROCESSING	Translation, ribosomal structure and biogenesis	Phenylalanyl-tRNA synthetase alpha subunit	COG0016	1	1	1	1	1	1	0	1	0	1	1	1	1	1	1	1	1	0	1	1	0	0	1	1	1	1	1	1	1	1	1	1	0	1	0	1	1	1	0	1	1	1	1	1	1	1
POORLY CHARACTERIZED	Function unknown	Uncharacterized protein conserved in bacteria	COG4222	0	0	0	0	0	0	0	0	0	0	0	0	0	0	0	0	0	0	0	0	0	0	0	0	0	0	0	0	0	0	0	0	0	0	0	0	0	0	0	0	0	0	0	0	1	0
METABOLISM	Amino acid transport and metabolism	Tryptophan synthase beta chain	COG0133	1	1	1	1	1	1	1	1	1	1	1	1	1	1	1	0	1	0	0	0	0	0	1	1	1	1	1	1	1	1	1	1	0	0	1	1	1	1	1	1	1	0	0	0	1	0
POORLY CHARACTERIZED	General function prediction only	Short-chain alcohol dehydrogenase of unknown specificity	COG4221	3	4	2	2	2	2	4	3	3	1	3	2	2	2	2	2	1	0	0	0	1	1	0	1	0	0	1	0	2	2	2	1	1	1	3	0	0	0	0	0	1	0	1	2	1	1
METABOLISM	Lipid transport and metabolism	Undecaprenyl pyrophosphate synthase	COG0020	1	1	1	1	1	1	1	1	1	1	1	1	1	1	1	1	1	1	0	1	1	1	1	1	1	1	1	2	1	1	1	1	1	1	1	1	2	1	0	1	2	2	0	1	1	1
METABOLISM	Carbohydrate transport and metabolism	Transketolase	COG0021	1	1	1	1	1	1	1	1	1	1	1	1	1	2	1	1	1	0	0	0	0	0	0	0	1	1	1	1	1	1	1	1	0	0	1	1	1	1	1	1	1	1	0	0	1	0
METABOLISM	Energy production and conversion	Pyruvate/2-oxoglutarate dehydrogenase complex, dehydrogenase (E1) component, eukaryotic type, beta subunit	COG0022	0	0	0	0	0	0	0	0	0	0	0	0	0	0	2	2	2	4	3	3	4	4	0	0	0	0	0	0	2	3	0	0	4	3	0	2	0	0	0	3	1	0	0	3	3	4
INFORMATION STORAGE AND PROCESSING	Translation, ribosomal structure and biogenesis	Translation initiation factor 1 (eIF-1/SUI1) and related proteins	COG0023	0	0	0	0	0	0	0	0	0	0	0	0	0	0	0	0	0	0	1	1	1	1	1	1	0	0	0	0	1	1	0	0	0	1	0	0	0	0	0	0	0	0	0	1	1	1
INFORMATION STORAGE AND PROCESSING	Translation, ribosomal structure and biogenesis	Methionine aminopeptidase	COG0024	1	1	1	1	1	1	1	1	1	1	1	1	1	1	1	1	1	1	1	1	1	1	1	1	1	1	1	1	1	1	0	1	0	1	0	0	1	1	0	1	0	1	1	1	1	1
METABOLISM	Inorganic ion transport and metabolism	NhaP-type Na+/H+ and K+/H+ antiporters	COG0025	0	0	0	0	0	0	0	0	0	0	0	0	0	0	0	0	0	0	0	0	0	0	0	0	0	0	0	0	0	0	0	0	0	0	0	0	0	0	0	0	0	0	0	0	1	0
METABOLISM	Nucleotide transport and metabolism	Phosphoribosylaminoimidazole carboxylase (NCAIR synthetase)	COG0026	0	0	0	0	0	0	0	0	0	0	0	0	0	0	1	1	1	0	0	0	0	1	0	1	1	1	1	1	0	0	0	0	0	1	1	0	0	0	0	0	0	0	1	1	1	1
POORLY CHARACTERIZED	General function prediction only	Predicted phosphatases	COG0546	1	1	1	1	1	1	1	1	1	1	1	1	1	1	4	2	2	0	0	0	0	0	0	0	4	4	0	0	2	2	0	0	0	0	0	0	0	0	0	0	0	0	1	0	0	0
CELLULAR PROCESSES AND SIGNALING	Cell motility	Type II secretory pathway, component PulD	COG1450	2	2	0	2	2	0	2	0	2	0	2	1	1	2	0	0	0	0	0	0	0	0	0	0	0	0	0	0	1	2	0	0	0	0	0	0	0	0	0	0	0	0	0	0	0	0
CELLULAR PROCESSES AND SIGNALING	Posttranslational modification, protein turnover, chaperones	FKBP-type peptidyl-prolyl cis-trans isomerases 1	COG0545	0	0	1	0	0	1	0	0	0	0	0	0	2	2	1	1	1	2	0	0	1	2	0	0	0	0	0	0	1	1	0	0	0	0	0	1	1	1	1	1	1	1	0	2	2	0
INFORMATION STORAGE AND PROCESSING	Translation, ribosomal structure and biogenesis	Predicted GTPase, probable translation factor	COG0012	1	1	1	1	1	1	0	1	1	0	1	1	1	1	1	1	1	1	1	1	0	1	1	1	1	1	1	1	1	1	1	1	1	1	1	0	0	1	2	1	0	0	0	1	1	1
METABOLISM	Energy production and conversion	NAD-dependent aldehyde dehydrogenases	COG1012	4	4	4	4	2	2	3	4	3	4	4	5	3	4	14	12	11	6	5	4	5	5	0	0	1	1	4	4	7	10	6	7	6	6	4	8	5	8	7	6	7	3	9	5	4	6
POORLY CHARACTERIZED	General function prediction only	Predicted nucleic-acid-binding protein containing a Zn-ribbon	COG1545	2	2	2	2	2	2	4	2	3	2	2	2	1	2	0	0	0	0	0	0	0	0	1	1	0	0	0	0	1	1	0	0	0	0	0	0	0	0	0	1	0	0	0	0	0	0
METABOLISM	Coenzyme transport and metabolism	Precorrin-3B methylase	COG1010	0	0	0	0	0	0	0	0	0	0	0	0	0	0	1	1	1	0	0	0	0	0	1	1	0	0	0	0	0	0	0	0	0	0	0	0	0	0	0	0	0	0	0	0	0	0
POORLY CHARACTERIZED	General function prediction only	Predicted hydrolase (HAD superfamily)	COG1011	2	3	2	2	2	2	2	2	3	2	2	2	2	2	4	4	4	0	1	0	1	1	0	2	0	1	0	0	1	1	1	2	0	2	2	0	0	0	0	0	0	0	2	3	3	1
POORLY CHARACTERIZED	General function prediction only	Uncharacterized proteins, homologs of lactam utilization protein B	COG1540	0	0	0	0	0	0	0	0	0	0	0	0	0	0	0	0	0	0	0	0	0	0	0	0	0	0	0	0	1	1	0	0	0	0	1	0	0	0	0	0	0	0	1	1	1	0
INFORMATION STORAGE AND PROCESSING	Translation, ribosomal structure and biogenesis	Asp-tRNAAsn/Glu-tRNAGln amidotransferase A subunit and related amidases	COG0154	1	1	0	1	1	0	1	1	0	1	1	1	0	1	6	5	5	1	1	1	1	1	1	1	1	1	1	0	1	1	4	5	0	1	3	0	1	0	1	0	1	1	1	0	1	1
METABOLISM	Inorganic ion transport and metabolism	Sulfite reductase, beta subunit (hemoprotein)	COG0155	0	0	0	0	0	0	0	0	0	0	0	0	0	0	1	0	0	0	0	0	0	0	1	1	1	1	0	0	1	1	0	0	0	0	0	0	0	0	0	0	0	0	0	0	0	0
METABOLISM	Coenzyme transport and metabolism	7-keto-8-aminopelargonate synthetase and related enzymes	COG0156	0	0	0	0	0	0	0	0	0	0	0	0	0	0	1	1	0	1	1	1	3	3	1	1	2	2	0	0	2	2	0	0	1	1	0	0	0	0	0	0	0	0	0	2	2	1
METABOLISM	Coenzyme transport and metabolism	Nicotinate-nucleotide pyrophosphorylase	COG0157	0	0	0	0	0	0	0	0	0	0	0	0	0	0	0	0	0	1	1	0	1	1	0	1	1	1	0	0	1	1	1	1	0	1	0	0	0	1	1	2	1	1	1	1	1	0
METABOLISM	Nucleotide transport and metabolism	Phosphoribosylaminoimidazole (AIR) synthetase	COG0150	1	1	1	1	1	1	1	1	1	1	1	1	1	1	1	1	0	1	1	1	1	1	1	1	1	1	1	1	0	1	0	0	1	1	1	0	0	0	0	0	0	0	0	1	1	1
METABOLISM	Nucleotide transport and metabolism	Phosphoribosylamine-glycine ligase	COG0151	1	1	1	1	1	1	1	1	1	1	1	1	1	1	1	1	1	1	2	1	1	1	1	1	1	1	1	1	1	1	1	1	0	1	1	0	0	0	0	0	0	0	1	1	1	1
METABOLISM	Nucleotide transport and metabolism	Phosphoribosylaminoimidazolesuccinocarboxamide (SAICAR) synthase	COG0152	1	1	1	1	1	1	1	0	1	1	1	1	1	1	2	2	2	1	0	1	1	1	0	1	1	1	1	1	1	1	1	1	1	1	1	0	0	0	0	0	0	0	1	1	1	1
METABOLISM	Carbohydrate transport and metabolism	Galactokinase	COG0153	0	0	0	0	0	0	0	0	0	0	0	0	0	0	0	0	0	0	0	0	0	0	0	0	0	0	1	1	0	0	1	1	0	0	0	0	1	1	0	2	1	1	0	0	1	0
INFORMATION STORAGE AND PROCESSING	Replication, recombination and repair	Archaeal DNA polymerase II, small subunit/DNA polymerase delta, subunit B	COG1311	0	0	0	0	0	0	0	0	0	0	0	0	0	0	0	0	0	0	0	0	0	0	1	1	0	0	0	0	0	0	0	0	0	0	0	0	0	0	0	0	0	0	0	0	0	0
POORLY CHARACTERIZED	General function prediction only	Predicted metal-dependent protease of the PAD1/JAB1 superfamily	COG1310	0	0	0	0	0	0	0	0	0	0	0	0	0	0	0	0	0	0	0	0	0	0	0	2	0	0	0	0	0	0	1	1	0	0	1	0	0	0	0	0	0	0	0	0	0	0
INFORMATION STORAGE AND PROCESSING	Replication, recombination and repair	Uracil-DNA glycosylase	COG1573	0	0	0	0	0	0	0	0	0	0	0	0	0	0	1	1	1	0	0	0	0	0	0	1	1	1	1	1	0	0	1	1	0	0	0	0	1	1	0	1	0	1	2	0	0	0
METABOLISM	Carbohydrate transport and metabolism	D-mannonate dehydratase	COG1312	0	0	0	0	0	0	0	0	0	0	0	0	0	0	1	1	0	0	0	0	0	0	0	0	0	0	0	0	0	0	0	0	0	0	0	0	0	0	0	0	0	0	0	0	0	0
METABOLISM	Carbohydrate transport and metabolism	Fructose-1,6-bisphosphatase	COG0158	0	0	0	0	0	0	0	0	0	0	0	0	0	0	0	0	0	0	0	0	1	1	0	0	0	0	0	0	0	0	0	0	1	1	0	0	0	0	0	0	0	0	0	1	1	1
METABOLISM	Amino acid transport and metabolism	Tryptophan synthase alpha chain	COG0159	1	1	1	1	1	1	1	1	0	1	1	1	1	1	1	1	1	0	0	0	0	0	0	1	1	1	1	1	1	1	1	1	0	0	1	1	1	1	0	1	0	0	0	0	1	0
CELLULAR PROCESSES AND SIGNALING	Cell motility	Flagellar biosynthesis/type III secretory pathway protein	COG1317	0	0	0	0	0	0	0	0	0	0	0	0	0	0	0	0	0	0	0	0	0	0	0	0	0	0	0	0	0	1	0	0	0	0	0	0	0	0	0	0	0	0	0	0	0	0
INFORMATION STORAGE AND PROCESSING	Transcription	Transcriptional regulator	COG1316	0	0	0	0	0	0	0	0	0	0	0	0	0	0	0	0	0	0	0	0	0	0	0	0	0	0	1	1	0	0	1	2	0	0	2	0	1	0	1	1	1	1	0	0	0	0
METABOLISM	Amino acid transport and metabolism	Sarcosine oxidase delta subunit	COG4311	0	0	0	0	0	0	0	0	0	0	0	0	0	0	3	4	4	0	0	0	0	0	0	0	0	0	0	0	1	0	0	0	0	0	0	0	0	0	0	0	0	0	1	0	0	0
POORLY CHARACTERIZED	Function unknown	Uncharacterized protein conserved in bacteria	COG4315	0	0	0	0	0	0	0	0	0	0	0	0	0	0	0	0	0	0	0	0	0	0	0	0	0	0	0	0	0	0	0	0	0	0	0	0	0	0	0	0	0	0	0	0	0	0
POORLY CHARACTERIZED	Function unknown	Uncharacterized protein conserved in bacteria	COG4318	0	0	0	0	0	0	0	0	0	0	0	0	0	0	0	0	0	0	0	0	0	0	0	0	0	0	0	0	0	0	0	0	0	0	0	0	0	0	0	0	0	0	0	0	0	0
POORLY CHARACTERIZED	Function unknown	Ketosteroid isomerase homolog	COG4319	0	0	0	0	0	0	0	0	0	0	0	0	0	0	0	0	0	0	0	0	0	0	0	0	0	0	0	0	0	0	0	0	0	0	0	0	0	0	0	0	0	0	0	0	0	0
INFORMATION STORAGE AND PROCESSING	Replication, recombination and repair	DNA gyrase inhibitor	COG3449	0	0	0	0	0	0	0	0	0	0	0	0	0	0	0	0	0	0	0	0	0	0	0	0	0	0	0	0	0	0	0	0	0	0	0	0	0	0	0	0	0	0	0	0	0	0
POORLY CHARACTERIZED	Function unknown	Uncharacterized protein conserved in bacteria	COG1799	0	0	0	0	0	0	0	0	0	0	0	0	0	0	0	0	0	0	0	0	0	0	0	0	0	0	0	0	0	0	0	0	0	0	0	0	1	1	1	1	0	1	0	0	0	0
INFORMATION STORAGE AND PROCESSING	Translation, ribosomal structure and biogenesis	Diphthamide biosynthesis methyltransferase	COG1798	0	0	0	0	0	0	0	0	0	0	0	0	0	0	0	0	0	0	0	0	0	0	0	1	0	0	0	0	0	0	0	0	0	0	0	0	0	0	0	0	0	0	0	0	0	0
POORLY CHARACTERIZED	General function prediction only	Predicted glutamine amidotransferase	COG3442	0	0	0	0	0	0	0	0	0	0	0	0	0	0	0	0	0	0	0	0	0	0	0	0	0	0	0	0	0	0	0	0	0	0	0	0	0	0	0	0	0	0	0	0	0	0
METABOLISM	Coenzyme transport and metabolism	Cobyrinic acid a,c-diamide synthase	COG1797	0	0	0	0	0	0	0	0	0	0	0	0	0	0	1	1	1	0	0	0	0	0	0	1	0	0	0	0	0	0	0	0	0	0	0	0	0	0	0	0	0	0	0	0	0	0
INFORMATION STORAGE AND PROCESSING	Replication, recombination and repair	DNA polymerase IV (family X)	COG1796	0	0	0	0	0	0	0	0	0	0	0	0	0	0	0	0	0	0	0	0	1	0	0	0	0	0	0	0	0	0	0	0	0	0	0	0	0	0	0	0	0	0	0	0	0	0
CELLULAR PROCESSES AND SIGNALING	Signal transduction mechanisms	Predicted integral membrane sensor domain	COG3447	0	0	0	0	0	0	0	0	0	0	0	0	0	0	0	0	0	0	0	0	0	0	0	0	0	0	0	0	0	0	0	0	0	0	0	0	0	0	0	0	0	0	0	0	0	0
INFORMATION STORAGE AND PROCESSING	Replication, recombination and repair	ATP-dependent DNA ligase	COG1793	0	0	0	0	0	0	0	0	0	0	0	0	0	0	0	0	0	0	0	0	0	0	1	1	0	0	0	0	0	0	0	0	0	0	0	0	0	0	0	0	0	0	0	0	0	0
CELLULAR PROCESSES AND SIGNALING	Cell wall/membrane/envelope biogenesis	Cell shape-determining protein	COG1792	0	0	0	0	0	0	0	0	0	0	0	0	0	0	1	1	1	1	1	1	1	1	0	0	1	1	1	1	1	1	1	1	1	1	1	1	1	0	0	1	0	1	1	1	0	1
METABOLISM	Carbohydrate transport and metabolism	ABC-type sugar transport systems, permease components	COG1175	0	0	0	0	0	0	0	0	0	0	0	0	0	0	6	3	3	0	0	0	1	1	0	0	0	0	4	4	0	0	0	0	0	0	0	10	5	10	9	10	9	5	3	0	0	0
METABOLISM	Amino acid transport and metabolism	ABC-type proline/glycine betaine transport systems, permease component	COG1174	0	0	0	0	0	0	0	0	0	0	0	0	0	0	0	0	0	0	0	0	0	0	0	0	0	0	0	0	0	0	0	0	0	0	0	0	0	0	0	0	0	0	0	0	0	0
METABOLISM	Amino acid transport and metabolism	ABC-type spermidine/putrescine transport system, permease component II	COG1177	0	0	0	0	0	0	0	0	0	0	0	0	0	0	8	9	7	0	0	0	1	1	0	0	0	0	1	1	0	0	2	2	0	0	0	2	2	1	2	3	2	2	1	0	0	0
METABOLISM	Amino acid transport and metabolism	ABC-type spermidine/putrescine transport system, permease component I	COG1176	0	0	0	0	0	0	0	0	0	0	0	0	0	0	9	8	6	0	0	0	0	0	0	0	0	0	1	1	0	0	1	2	0	0	0	2	2	1	3	4	4	2	1	0	0	0
METABOLISM	Amino acid transport and metabolism	Threonine dehydratase	COG1171	2	3	2	2	2	1	1	2	2	1	2	2	1	3	3	3	2	0	0	0	0	0	1	1	1	1	0	0	2	2	2	2	1	1	0	0	0	0	0	0	0	0	0	1	0	1
METABOLISM	Amino acid transport and metabolism	ABC-type dipeptide/oligopeptide/nickel transport systems, permease components	COG1173	0	2	0	1	0	0	0	1	0	0	2	0	0	1	14	10	7	2	2	2	2	2	0	1	2	2	1	1	0	1	2	2	1	0	3	5	1	3	3	6	5	0	0	1	0	1
METABOLISM	Carbohydrate transport and metabolism	Ribose/xylose/arabinose/galactoside ABC-type transport systems, permease components	COG1172	0	0	0	0	0	0	0	0	0	0	0	0	0	0	1	0	1	0	0	0	0	0	0	0	0	0	3	0	0	0	0	0	0	0	0	2	0	2	2	3	3	0	0	0	0	0
METABOLISM	Coenzyme transport and metabolism	Dinucleotide-utilizing enzymes involved in molybdopterin and thiamine biosynthesis family 1	COG1179	0	0	0	0	0	0	0	0	0	0	0	0	0	0	0	0	0	0	0	0	0	0	0	0	1	1	0	0	0	0	0	0	1	1	0	0	0	0	0	0	0	0	0	0	1	1
METABOLISM	Inorganic ion transport and metabolism	ABC-type Fe3+ transport system, permease component	COG1178	0	0	0	0	0	0	0	0	0	0	0	0	0	0	5	7	5	0	0	0	0	0	0	0	0	0	0	0	0	0	2	1	0	0	0	3	2	2	2	2	1	1	1	0	0	0
CELLULAR PROCESSES AND SIGNALING	Posttranslational modification, protein turnover, chaperones	ABC-type transport system involved in Fe-S cluster assembly, ATPase component	COG0396	0	0	0	0	0	0	0	0	0	0	0	0	0	0	1	0	1	1	1	1	0	0	1	1	0	0	1	1	0	0	0	2	1	1	2	1	1	0	1	1	0	0	1	1	1	1
POORLY CHARACTERIZED	Function unknown	Uncharacterized homolog of PSP1	COG1774	0	0	0	0	0	0	0	0	0	0	0	0	0	0	0	0	0	0	1	1	0	1	0	0	0	0	0	0	0	0	0	0	0	0	0	0	0	0	0	0	0	0	0	1	1	1
METABOLISM	Energy production and conversion	Rubredoxin	COG1773	2	2	2	2	2	2	2	2	2	1	2	2	2	2	0	0	0	0	0	0	0	0	0	0	0	0	0	0	0	0	0	1	0	0	0	0	0	0	0	0	0	0	0	0	0	0
POORLY CHARACTERIZED	Function unknown	Uncharacterized conserved protein	COG0397	1	1	1	1	1	1	1	1	1	1	1	1	1	1	1	1	0	0	0	0	0	0	0	0	0	0	0	0	1	1	0	0	0	0	0	0	0	0	0	0	0	0	1	0	1	0
POORLY CHARACTERIZED	Function unknown	Uncharacterized protein conserved in bacteria	COG4390	0	0	0	0	0	0	0	0	0	0	0	0	0	0	0	0	0	0	0	0	0	0	0	0	1	1	0	0	0	0	0	0	0	0	0	0	0	0	0	0	0	0	0	0	0	0
POORLY CHARACTERIZED	General function prediction only	Low specificity phosphatase (HAD superfamily)	COG1778	0	0	0	0	0	0	0	0	0	0	0	0	0	0	0	0	0	0	0	0	1	1	0	0	0	0	0	0	1	1	0	0	0	2	0	0	0	0	0	0	0	0	0	1	1	2
POORLY CHARACTERIZED	Function unknown	Uncharacterized protein conserved in bacteria	COG4391	0	0	0	0	0	0	0	0	0	0	0	0	0	0	1	1	0	0	0	0	0	0	0	0	0	0	0	0	0	0	0	0	0	0	0	0	0	0	0	0	0	0	0	0	0	0
POORLY CHARACTERIZED	Function unknown	Uncharacterized conserved protein	COG5276	0	0	0	0	0	0	0	0	0	0	0	0	0	0	1	1	0	3	2	3	0	1	0	0	0	0	0	0	0	0	0	0	0	0	0	0	0	0	0	0	0	0	0	0	1	1
INFORMATION STORAGE AND PROCESSING	Replication, recombination and repair	DNA repair exonuclease	COG0420	0	0	0	0	0	0	0	0	0	0	0	0	0	0	0	0	0	0	0	0	0	0	0	1	0	0	0	0	0	0	0	0	0	0	0	0	0	0	0	0	0	0	0	0	0	0
METABOLISM	Energy production and conversion	Cytochrome b involved in lipid metabolism	COG5274	0	0	0	0	0	0	0	0	0	0	0	0	0	0	0	0	0	0	0	0	0	0	0	0	0	0	0	0	0	0	0	0	0	0	0	0	0	0	0	0	0	0	0	0	0	0
METABOLISM	Amino acid transport and metabolism	Spermidine synthase	COG0421	0	0	0	0	0	0	0	0	0	0	0	0	0	0	0	0	0	0	0	0	0	0	0	0	1	0	0	0	0	1	0	0	0	0	0	0	0	0	0	0	0	0	1	0	0	0
METABOLISM	Carbohydrate transport and metabolism	Predicted N-acetylglucosamine kinase	COG2971	0	0	0	0	0	0	0	0	0	0	0	0	0	0	0	0	0	0	0	0	0	1	0	0	0	0	0	0	0	0	0	0	1	0	0	3	0	4	4	4	4	0	0	1	1	0
INFORMATION STORAGE AND PROCESSING	Replication, recombination and repair	DNA recombination-dependent growth factor C	COG2974	0	0	0	0	0	0	0	0	0	0	0	0	0	0	0	0	0	0	0	0	0	0	0	0	0	0	0	0	0	0	0	0	0	0	0	0	0	0	0	0	0	0	0	0	0	0
POORLY CHARACTERIZED	Function unknown	Uncharacterized protein conserved in bacteria	COG2975	1	1	1	1	1	1	1	1	1	1	1	1	1	1	0	0	0	0	0	0	1	1	0	0	1	1	0	0	1	1	0	0	0	0	0	0	0	0	0	0	0	0	0	0	0	0
POORLY CHARACTERIZED	Function unknown	Uncharacterized protein conserved in bacteria	COG2976	1	1	1	1	1	0	1	1	1	1	1	1	1	1	0	0	0	0	0	0	0	0	0	0	1	1	0	0	1	1	0	0	0	0	0	0	0	0	0	0	0	0	0	0	0	0
METABOLISM	Secondary metabolites biosynthesis, transport and catabolism	Phosphopantetheinyl transferase component of siderophore synthetase	COG2977	0	0	0	0	0	0	0	0	0	0	0	0	0	0	0	0	0	0	0	0	0	0	0	0	0	0	0	0	0	0	0	0	0	0	0	0	0	0	0	0	0	0	0	0	0	0
METABOLISM	Coenzyme transport and metabolism	Putative p-aminobenzoyl-glutamate transporter	COG2978	0	0	0	0	0	0	0	0	0	0	0	0	0	0	0	0	0	0	0	0	1	1	0	0	0	0	0	0	0	0	0	0	0	0	0	0	0	0	0	0	0	0	0	0	0	0
INFORMATION STORAGE AND PROCESSING	Translation, ribosomal structure and biogenesis	Glycyl-tRNA synthetase (class II)	COG0423	1	1	1	1	1	1	1	1	1	0	1	1	1	1	0	0	0	2	1	1	1	1	1	1	0	0	1	0	0	0	1	1	1	1	0	0	1	1	0	1	0	1	0	1	1	0
METABOLISM	Amino acid transport and metabolism	Urea amidohydrolase (urease) beta subunit	COG0832	0	0	0	0	0	0	0	0	0	0	0	0	0	0	1	1	0	0	0	0	0	0	1	1	0	0	0	0	0	0	0	0	0	0	0	0	0	0	0	0	0	0	0	0	0	0
METABOLISM	Amino acid transport and metabolism	Urea amidohydrolase (urease) gamma subunit	COG0831	0	0	0	0	0	0	0	0	0	0	0	0	0	0	1	1	1	0	0	0	0	0	1	1	0	0	0	0	0	0	0	0	0	0	0	0	0	0	0	0	0	0	0	0	0	0
CELLULAR PROCESSES AND SIGNALING	Posttranslational modification, protein turnover, chaperones	Urease accessory protein UreF	COG0830	0	0	0	0	0	0	0	0	0	0	0	0	0	0	1	1	1	0	0	0	0	0	0	1	0	0	0	0	0	0	0	0	0	0	0	0	0	0	0	0	0	0	0	0	0	0
METABOLISM	Carbohydrate transport and metabolism	Glucokinase	COG0837	1	1	1	1	1	1	1	1	1	1	1	1	1	1	0	1	0	0	0	0	0	0	0	0	0	0	0	0	1	1	0	0	0	0	0	0	0	0	0	0	0	0	0	0	0	0
CELLULAR PROCESSES AND SIGNALING	Cell wall/membrane/envelope biogenesis	Mannose-1-phosphate guanylyltransferase	COG0836	0	0	0	0	0	0	0	0	0	0	0	0	0	0	0	0	0	1	1	1	2	2	0	0	0	0	0	0	1	1	0	0	1	1	0	0	0	0	0	0	0	0	1	0	0	1
METABOLISM	Amino acid transport and metabolism	ABC-type amino acid transport/signal transduction systems, periplasmic component/domain	COG0834	0	0	1	0	0	0	0	0	0	0	0	0	0	0	5	5	5	0	0	0	0	0	0	0	1	1	1	1	0	0	0	0	0	0	1	3	1	3	3	2	3	1	4	0	0	0
METABOLISM	Energy production and conversion	NADH:ubiquinone oxidoreductase subunit 6 (chain J)	COG0839	0	0	0	0	0	0	0	0	0	0	0	0	0	0	1	1	1	1	0	1	0	0	1	1	1	1	1	1	1	1	2	2	0	0	1	1	0	1	1	1	1	1	0	0	0	0
METABOLISM	Energy production and conversion	NADH:ubiquinone oxidoreductase subunit 3 (chain A)	COG0838	0	0	0	0	0	0	0	0	0	0	0	0	0	0	1	1	1	1	1	1	0	0	1	1	1	1	1	1	1	1	2	2	0	0	1	0	1	1	1	1	1	1	1	0	0	0
METABOLISM	Carbohydrate transport and metabolism	Predicted glycosylase	COG2152	0	0	0	0	0	0	0	0	0	0	0	0	0	0	0	0	0	0	0	0	0	0	0	0	0	0	0	0	0	0	0	0	0	0	0	0	0	0	0	0	0	0	0	1	0	0
POORLY CHARACTERIZED	General function prediction only	Predicted acyltransferase	COG2153	1	1	1	1	1	1	1	1	1	1	1	1	1	1	1	1	1	1	0	1	1	2	0	0	0	1	0	0	1	1	0	0	0	0	0	0	0	0	0	0	0	0	0	1	1	1
POORLY CHARACTERIZED	General function prediction only	Predicted metal-sulfur cluster biosynthetic enzyme	COG2151	0	0	0	0	0	0	0	0	0	0	0	0	0	0	0	1	0	1	2	2	0	0	0	2	0	0	1	0	0	0	0	0	2	2	0	1	2	1	1	1	0	1	1	1	1	2
METABOLISM	Coenzyme transport and metabolism	Pterin-4a-carbinolamine dehydratase	COG2154	1	1	0	0	1	1	0	1	1	0	1	1	1	0	1	1	1	1	1	1	1	1	0	1	0	1	0	0	0	1	0	1	0	0	0	0	0	0	0	0	0	0	1	0	1	0
POORLY CHARACTERIZED	General function prediction only	Uncharacterized ABC-type transport system, permease components	COG3932	0	0	0	0	0	0	0	0	0	0	0	0	0	0	0	0	0	0	0	0	0	0	0	0	1	1	0	0	0	0	0	0	0	0	0	0	0	0	0	0	0	0	0	0	0	0
METABOLISM	Amino acid transport and metabolism	Predicted N-formylglutamate amidohydrolase	COG3931	0	0	0	0	0	0	0	0	0	0	0	0	0	0	2	2	1	0	0	0	0	0	0	0	0	0	0	0	0	0	0	0	0	0	0	0	0	0	0	0	0	0	0	0	0	0
POORLY CHARACTERIZED	General function prediction only	Predicted metal-dependent hydrolase of the TIM-barrel fold	COG2159	1	0	1	1	0	1	0	0	1	1	1	1	1	1	2	3	1	1	1	1	1	1	0	0	0	0	0	0	1	2	0	0	0	0	1	0	0	0	0	1	0	0	0	1	0	1
POORLY CHARACTERIZED	Function unknown	Predicted metal-binding protein	COG5469	0	0	0	0	0	0	0	0	0	0	0	0	0	0	2	2	1	0	0	0	0	0	0	0	0	0	0	0	0	0	0	0	0	0	0	0	0	0	0	0	0	0	0	0	0	0
POORLY CHARACTERIZED	Function unknown	Predicted secreted (periplasmic) protein	COG5468	0	0	0	0	0	0	0	0	0	0	0	0	0	0	1	1	0	0	0	0	0	0	0	0	0	0	0	0	0	0	0	0	0	0	0	0	0	0	0	0	0	0	0	0	0	0
POORLY CHARACTERIZED	Function unknown	Uncharacterized conserved protein	COG5467	0	0	0	0	0	0	0	0	0	0	0	0	0	0	0	0	0	0	0	0	0	0	0	0	0	0	0	0	0	0	0	0	0	0	0	0	0	0	0	0	0	0	0	0	0	0
POORLY CHARACTERIZED	Function unknown	Predicted small metal-binding protein	COG5466	0	0	0	0	0	0	0	0	0	0	0	0	0	0	0	0	0	0	0	0	0	0	1	2	0	0	0	0	0	0	0	0	0	0	0	0	0	0	0	0	0	0	0	0	0	0
POORLY CHARACTERIZED	Function unknown	Uncharacterized conserved protein	COG5465	0	0	0	0	0	0	0	0	0	0	0	0	0	0	1	1	1	0	0	0	0	0	0	0	0	0	0	0	0	0	0	0	0	0	0	0	0	0	0	0	0	0	0	0	0	0
POORLY CHARACTERIZED	Function unknown	Predicted secreted (periplasmic) protein	COG5462	0	0	0	0	0	0	0	0	0	0	0	0	0	0	1	1	0	0	0	0	0	0	0	0	0	0	0	0	0	0	0	0	0	0	0	0	0	0	0	0	0	0	0	0	0	0
METABOLISM	Inorganic ion transport and metabolism	Phenylpropionate dioxygenase and related ring-hydroxylating dioxygenases, large terminal subunit	COG4638	0	0	0	0	0	0	0	0	0	0	0	0	0	0	6	3	4	1	0	0	1	0	0	0	0	0	0	0	2	5	1	1	0	0	0	0	0	0	0	0	0	0	2	1	0	0
METABOLISM	Amino acid transport and metabolism	Zinc metalloprotease (elastase)	COG3227	0	0	0	0	0	0	0	0	0	0	0	0	0	0	0	0	0	0	1	0	0	0	0	0	0	0	0	0	0	0	0	0	0	0	0	0	0	0	0	0	0	0	0	0	0	0
POORLY CHARACTERIZED	Function unknown	Uncharacterized conserved small protein	COG5626	0	0	0	0	0	0	0	0	0	0	0	0	0	0	0	0	0	0	0	0	0	0	0	0	0	0	0	0	1	1	0	0	0	0	0	0	0	0	0	0	0	0	0	0	0	0
INFORMATION STORAGE AND PROCESSING	Transcription	Transcriptional regulator/sugar kinase	COG1940	0	0	0	0	0	0	0	0	0	0	0	0	0	0	4	3	1	0	0	0	1	1	0	1	0	1	4	3	0	0	1	1	0	0	2	2	2	2	2	2	2	2	1	1	2	0
METABOLISM	Energy production and conversion	Coenzyme F420-reducing hydrogenase, gamma subunit	COG1941	0	0	0	0	0	0	0	0	0	0	0	0	0	0	0	0	0	0	0	0	0	1	0	0	0	0	0	0	0	0	0	0	0	0	0	0	0	0	0	0	0	0	0	0	0	0
POORLY CHARACTERIZED	General function prediction only	ABC-type uncharacterized transport systems, ATPase components	COG3845	0	0	0	0	0	0	0	0	0	0	0	0	0	0	3	2	2	0	0	0	0	0	0	0	0	0	1	1	0	0	1	2	0	0	2	2	0	2	2	2	2	0	0	0	0	0
POORLY CHARACTERIZED	Function unknown	Predicted membrane protein	COG3336	0	0	0	0	0	0	0	0	0	0	0	0	0	0	0	0	0	0	0	0	0	0	0	0	0	0	1	1	0	0	1	1	0	0	1	1	1	1	1	1	1	1	0	0	0	0
POORLY CHARACTERIZED	Function unknown	Uncharacterized conserved protein	COG1944	0	0	0	0	0	0	0	0	0	0	0	0	0	0	0	0	0	0	0	0	0	0	0	0	1	1	0	0	0	0	0	0	0	0	0	0	0	0	0	0	0	0	0	0	0	0
METABOLISM	Amino acid transport and metabolism	ABC-type spermidine/putrescine transport systems, ATPase components	COG3842	0	0	0	0	0	0	0	0	0	0	0	0	0	0	13	11	9	0	0	0	1	0	0	0	0	0	1	2	0	0	2	3	0	0	2	5	4	4	2	5	4	4	2	1	1	1
METABOLISM	Lipid transport and metabolism	Acyl-CoA thioesterase	COG1946	1	1	1	1	1	1	1	1	1	1	1	1	1	1	0	0	0	0	0	0	0	0	0	0	0	0	0	0	2	2	3	3	0	0	1	0	0	0	0	0	0	0	0	0	1	0
POORLY CHARACTERIZED	Function unknown	Uncharacterized conserved protein	COG3332	0	0	0	0	0	0	0	0	0	0	0	0	0	0	0	0	0	0	0	0	1	1	0	0	0	0	0	0	1	1	0	0	0	0	0	0	0	0	0	0	0	0	0	0	0	0
INFORMATION STORAGE AND PROCESSING	Replication, recombination and repair	ERCC4-type nuclease	COG1948	0	0	0	0	0	0	0	0	0	0	0	0	0	0	0	0	0	0	0	0	0	0	1	1	0	0	0	0	0	0	0	0	0	0	0	0	0	0	0	0	0	0	0	0	0	0
INFORMATION STORAGE AND PROCESSING	RNA processing and modification	Oligoribonuclease (3'->5' exoribonuclease)	COG1949	1	1	1	1	1	1	0	1	1	0	1	1	1	1	0	0	0	0	0	0	0	0	0	0	1	1	1	1	1	1	1	1	0	0	1	2	1	1	2	0	0	0	0	0	0	0
POORLY CHARACTERIZED	Function unknown	Uncharacterized conserved protein	COG3339	0	0	0	0	0	0	0	0	0	0	0	0	0	0	0	0	0	0	0	0	0	0	0	0	0	0	0	0	0	0	0	0	0	0	0	0	0	0	0	0	0	0	0	0	0	0
POORLY CHARACTERIZED	General function prediction only	Uncharacterized protein containing SIS (Sugar ISomerase) phosphosugar binding domain	COG4821	0	0	0	0	0	0	0	0	0	0	0	0	0	0	0	0	0	0	0	0	0	0	0	0	0	0	1	0	0	0	0	0	0	0	0	1	0	1	2	2	1	0	0	0	0	0
POORLY CHARACTERIZED	Function unknown	Uncharacterized protein conserved in bacteria	COG3222	0	0	0	0	0	0	0	0	0	0	0	0	0	0	0	0	0	0	0	0	0	1	0	0	0	0	0	0	0	0	0	0	0	0	0	0	0	0	0	0	0	0	0	1	1	0
METABOLISM	Inorganic ion transport and metabolism	ABC-type phosphate/phosphonate transport system, periplasmic component	COG3221	0	0	0	0	0	0	0	0	0	0	0	0	0	0	2	2	1	0	0	0	0	0	0	1	0	0	0	0	0	0	1	1	0	0	0	0	0	0	0	0	0	0	0	0	0	0
POORLY CHARACTERIZED	Function unknown	Uncharacterized conserved small protein	COG5457	0	0	0	0	0	0	0	0	0	0	0	0	0	0	1	1	2	0	0	0	0	0	0	0	0	0	0	0	0	0	0	0	0	0	0	0	0	0	0	0	0	0	0	0	0	0
POORLY CHARACTERIZED	Function unknown	Uncharacterized protein conserved in bacteria	COG3220	0	0	0	0	0	0	0	0	0	0	0	0	0	0	0	0	0	0	0	0	0	0	0	0	0	0	0	0	0	1	0	0	0	0	0	0	0	0	0	0	0	0	0	0	0	0
POORLY CHARACTERIZED	Function unknown	Uncharacterized conserved protein	COG2361	0	0	0	0	0	0	0	0	0	0	0	0	0	0	0	0	0	0	0	0	0	0	0	0	0	0	0	0	0	0	0	0	0	0	0	0	0	0	0	0	0	0	0	0	0	0
CELLULAR PROCESSES AND SIGNALING	Posttranslational modification, protein turnover, chaperones	Leu/Phe-tRNA-protein transferase	COG2360	0	0	0	0	0	0	0	0	0	0	0	0	0	0	1	1	1	0	0	0	1	1	0	0	0	0	0	0	1	1	1	1	0	0	0	0	0	0	0	0	0	0	0	0	1	0
POORLY CHARACTERIZED	General function prediction only	Predicted RNA-binding protein, contains THUMP domain	COG1818	0	0	0	0	0	0	0	0	0	0	0	0	0	0	0	0	0	0	0	0	0	0	0	1	0	0	0	0	0	0	0	0	0	0	0	0	0	0	0	0	0	0	0	0	0	0
CELLULAR PROCESSES AND SIGNALING	Intracellular trafficking, secretion, and vesicular transport	Type II secretory pathway, component HofQ	COG4796	0	0	0	0	0	0	0	0	0	0	0	0	0	0	0	0	0	0	0	0	0	0	0	0	0	0	0	0	0	1	0	0	0	0	0	0	0	0	0	0	0	0	1	0	0	0
CELLULAR PROCESSES AND SIGNALING	Intracellular trafficking, secretion, and vesicular transport	Type II secretory pathway, component PulJ	COG4795	0	0	0	0	0	0	0	0	0	0	0	0	0	0	0	0	0	0	0	0	0	0	0	0	0	0	0	0	1	1	0	0	0	0	0	0	0	0	0	0	0	0	0	0	0	0
POORLY CHARACTERIZED	General function prediction only	Predicted methyltransferase	COG4798	1	1	1	1	1	0	0	1	1	1	1	1	1	1	0	0	0	0	0	0	0	0	0	0	1	0	0	0	0	0	0	0	0	0	0	0	0	0	0	0	0	0	0	0	0	0
METABOLISM	Lipid transport and metabolism	Acetyl-CoA carboxylase, carboxyltransferase component (subunits alpha and beta)	COG4799	1	1	0	0	1	0	1	1	1	0	1	1	1	1	1	1	1	0	1	0	2	2	1	1	0	0	2	1	3	4	1	1	1	2	0	0	0	0	0	0	0	0	0	1	1	3
METABOLISM	Amino acid transport and metabolism	Choline dehydrogenase and related flavoproteins	COG2303	1	1	0	0	0	0	0	0	2	0	0	0	0	0	5	7	5	0	0	0	0	0	0	0	0	0	1	0	0	0	1	1	0	0	0	1	1	1	1	1	1	1	1	1	0	0
METABOLISM	Carbohydrate transport and metabolism	Citrate lyase beta subunit	COG2301	0	0	0	0	0	0	0	0	0	0	0	0	0	0	4	3	2	0	0	0	0	0	1	1	3	3	0	0	0	0	0	1	0	0	1	0	0	0	0	0	0	0	0	0	0	0
POORLY CHARACTERIZED	Function unknown	Uncharacterized protein conserved in bacteria	COG2307	0	0	0	0	0	0	0	0	0	0	0	0	0	0	0	0	0	0	0	0	0	0	0	0	0	0	0	0	0	0	0	0	0	0	0	0	0	0	0	0	0	0	0	0	0	0
POORLY CHARACTERIZED	General function prediction only	Uncharacterized protein containing a von Willebrand factor type A (vWA) domain	COG2304	0	0	0	0	0	0	0	0	0	0	0	0	0	0	0	0	0	0	0	0	2	0	0	0	0	0	0	0	0	0	0	0	0	0	0	0	0	0	0	0	0	0	0	0	0	0
METABOLISM	Amino acid transport and metabolism	Leucyl aminopeptidase (aminopeptidase T)	COG2309	0	0	0	0	0	0	0	0	0	0	0	0	0	0	1	1	1	0	0	0	0	0	0	0	0	0	0	0	0	0	0	0	0	0	0	0	0	0	0	0	0	0	0	0	0	0
POORLY CHARACTERIZED	Function unknown	Uncharacterized conserved protein	COG2308	0	0	0	0	0	0	0	0	0	0	0	0	0	0	0	0	0	0	0	0	0	0	0	0	0	0	0	0	0	0	0	0	0	0	0	0	0	0	0	0	0	0	0	0	0	0
METABOLISM	Coenzyme transport and metabolism	Nicotinamide mononucleotide transporter	COG3201	0	0	1	0	0	1	0	1	0	0	1	1	0	1	0	0	0	1	1	0	1	1	0	0	0	0	1	1	1	1	0	0	1	1	0	1	1	1	1	1	1	1	0	1	1	1
METABOLISM	Amino acid transport and metabolism	3-deoxy-D-arabino-heptulosonate 7-phosphate (DAHP) synthase	COG3200	0	0	0	0	0	0	0	0	0	0	0	0	0	0	1	1	0	0	0	0	0	0	0	0	0	0	1	1	0	0	1	1	0	0	0	1	1	1	1	1	1	1	1	0	0	0
CELLULAR PROCESSES AND SIGNALING	Cell wall/membrane/envelope biogenesis	Outer membrane protein (porin)	COG3203	0	0	0	0	0	0	0	0	0	0	0	0	0	0	0	0	0	0	0	0	0	0	0	0	0	0	0	0	0	1	0	0	0	0	0	0	0	0	0	0	0	0	0	0	0	0
POORLY CHARACTERIZED	Function unknown	Predicted membrane protein	COG3205	0	0	0	0	0	0	0	0	0	0	0	0	0	0	0	0	0	1	1	1	0	0	0	0	0	0	1	1	0	0	0	0	0	0	0	0	0	0	0	0	0	0	0	1	1	0
CELLULAR PROCESSES AND SIGNALING	Cell wall/membrane/envelope biogenesis	Uncharacterized protein involved in exopolysaccharide biosynthesis	COG3206	0	0	0	0	0	0	0	0	0	0	0	0	0	0	0	0	0	0	0	0	0	0	0	0	0	0	0	0	0	0	0	0	0	0	0	0	0	0	0	0	0	0	0	0	0	0
CELLULAR PROCESSES AND SIGNALING	Cell wall/membrane/envelope biogenesis	Rhs family protein	COG3209	0	0	0	0	0	0	0	0	0	0	0	0	0	0	0	0	0	0	0	0	0	1	0	0	0	0	0	0	0	0	0	0	0	0	0	0	0	0	0	0	0	0	0	0	0	0
INFORMATION STORAGE AND PROCESSING	Replication, recombination and repair	Transposase and inactivated derivatives	COG3676	0	0	0	0	0	0	0	0	0	0	0	0	0	0	0	0	1	0	0	0	0	0	0	0	0	0	0	0	0	0	0	0	0	0	0	0	0	0	0	0	0	0	0	0	0	0
POORLY CHARACTERIZED	Function unknown	Uncharacterized protein conserved in bacteria	COG3146	1	0	1	1	1	1	0	1	1	1	1	1	0	1	1	1	0	0	0	0	0	0	0	0	1	1	0	0	1	1	0	0	0	0	0	0	0	0	0	0	0	0	0	0	0	0
POORLY CHARACTERIZED	Function unknown	Uncharacterized protein conserved in bacteria	COG3147	0	0	0	0	0	0	0	0	0	0	0	0	0	0	0	0	0	0	0	0	0	0	0	0	0	0	0	0	0	1	0	0	0	0	0	0	0	0	0	0	0	0	0	0	0	0
INFORMATION STORAGE AND PROCESSING	Replication, recombination and repair	Alkylated DNA repair protein	COG3145	1	1	1	1	0	0	0	1	1	1	1	1	1	1	0	0	0	0	0	0	0	0	0	0	0	0	0	0	0	1	0	1	1	0	0	0	0	0	0	0	0	0	0	0	1	1
METABOLISM	Inorganic ion transport and metabolism	Uncharacterized protein involved in copper resistance	COG3142	0	0	0	0	0	0	0	0	0	0	0	0	0	0	0	0	0	0	0	0	0	0	0	0	0	0	0	0	0	0	0	0	1	0	0	0	0	0	0	0	0	0	0	1	1	1
POORLY CHARACTERIZED	Function unknown	Uncharacterized conserved protein	COG3148	0	0	0	0	0	0	0	0	0	0	0	0	0	0	0	0	0	0	0	0	0	0	0	0	0	0	0	0	0	0	0	0	0	0	0	0	0	0	0	0	0	0	0	0	0	0
INFORMATION STORAGE AND PROCESSING	Replication, recombination and repair	Transposase and inactivated derivatives, TnpA family	COG4644	0	0	0	0	0	0	0	0	0	0	0	0	0	0	0	0	0	0	0	0	0	0	0	0	0	0	0	0	0	0	0	0	0	0	0	0	0	0	0	0	0	0	0	0	0	0
CELLULAR PROCESSES AND SIGNALING	Posttranslational modification, protein turnover, chaperones	Ni2+-binding GTPase involved in regulation of expression and maturation of urease and hydrogenase	COG0378	0	0	0	0	0	0	0	0	0	0	0	0	0	0	1	1	1	0	0	0	0	0	0	1	0	0	0	0	0	0	0	0	0	0	0	0	0	0	0	0	0	0	0	0	0	0
POORLY CHARACTERIZED	Function unknown	Uncharacterized protein conserved in bacteria	COG4642	0	0	0	0	0	0	0	0	0	0	0	0	0	0	1	2	1	0	0	0	1	1	0	0	0	0	0	0	0	0	0	0	0	0	0	0	0	0	0	0	0	0	1	0	0	0
POORLY CHARACTERIZED	Function unknown	Uncharacterized conserved protein	COG2412	0	0	0	0	0	0	0	0	0	0	0	0	0	0	0	0	0	0	0	0	0	0	1	1	0	0	0	0	0	0	0	0	0	0	0	0	0	0	0	0	0	0	0	0	0	0
POORLY CHARACTERIZED	Function unknown	Uncharacterized conserved protein	COG2410	0	0	0	0	0	0	0	0	0	0	0	0	0	0	0	0	0	0	0	0	0	1	0	0	0	0	0	0	0	0	0	0	0	0	0	0	0	0	0	0	0	0	0	0	0	0
CELLULAR PROCESSES AND SIGNALING	Defense mechanisms	Streptogramin lyase	COG4257	0	0	0	0	0	0	0	0	0	0	0	0	0	0	0	0	0	0	0	0	0	0	1	1	0	0	0	0	0	0	0	0	0	0	0	0	0	0	0	0	0	0	0	0	0	0
CELLULAR PROCESSES AND SIGNALING	Posttranslational modification, protein turnover, chaperones	Hydrogenase maturation factor	COG0309	0	0	0	0	0	0	0	0	0	0	0	0	0	0	0	0	0	0	0	0	0	1	0	0	0	0	0	0	0	0	0	0	0	0	0	0	0	0	0	0	0	0	0	0	0	0
METABOLISM	Amino acid transport and metabolism	Aminopeptidase N	COG0308	0	1	0	1	0	1	0	0	0	1	1	0	0	1	0	0	0	1	0	0	1	4	1	1	0	0	1	1	1	2	0	0	1	1	0	1	1	0	1	0	0	1	0	2	1	1
POORLY CHARACTERIZED	General function prediction only	Short-chain dehydrogenases of various substrate specificities	COG0300	4	4	4	4	4	3	3	4	4	3	4	4	5	4	0	0	0	1	0	0	3	2	1	2	2	2	1	1	2	3	1	1	0	1	4	1	1	2	0	1	2	1	1	2	2	4
METABOLISM	Coenzyme transport and metabolism	Molybdopterin biosynthesis enzyme	COG0303	0	0	0	0	0	0	0	0	0	0	0	0	0	0	2	1	0	0	0	0	1	1	0	0	1	1	0	0	1	1	1	1	0	0	1	1	1	0	1	0	0	1	0	0	1	0
METABOLISM	Coenzyme transport and metabolism	GTP cyclohydrolase I	COG0302	1	1	1	1	1	1	0	0	1	1	1	1	1	1	0	0	0	1	1	1	1	2	1	1	0	0	1	1	0	1	0	0	2	2	0	0	1	1	1	0	0	1	1	1	2	2
INFORMATION STORAGE AND PROCESSING	Replication, recombination and repair	Replicative DNA helicase	COG0305	1	1	1	1	1	1	1	1	1	0	1	1	1	1	1	1	1	1	1	1	1	1	0	0	0	2	0	1	1	1	1	1	1	0	1	1	1	0	1	1	0	1	1	2	1	1
METABOLISM	Lipid transport and metabolism	3-oxoacyl-(acyl-carrier-protein) synthase	COG0304	3	3	3	3	3	2	3	3	3	2	3	2	3	2	3	3	3	1	1	1	1	1	0	0	2	2	1	0	2	2	1	1	1	1	1	0	0	0	0	0	0	0	1	1	2	1
METABOLISM	Coenzyme transport and metabolism	Riboflavin synthase alpha chain	COG0307	1	1	1	1	1	1	0	1	1	1	1	1	1	1	1	1	1	1	1	1	1	1	1	1	1	1	2	0	1	1	1	1	0	0	1	1	0	1	1	1	0	1	1	0	1	1
METABOLISM	Inorganic ion transport and metabolism	Phosphate/sulphate permeases	COG0306	1	0	1	1	1	1	0	1	0	0	0	1	1	1	1	1	1	0	0	0	1	1	0	0	0	0	0	0	1	1	0	0	0	0	0	0	0	0	0	0	0	0	0	0	1	0
POORLY CHARACTERIZED	General function prediction only	Arylsulfatase regulator (Fe-S oxidoreductase)	COG0641	0	0	0	0	0	0	0	0	0	0	0	0	0	0	0	0	0	0	0	0	0	0	0	0	0	0	0	0	0	0	0	0	0	0	0	0	0	0	0	0	0	0	0	0	0	0
METABOLISM	Amino acid transport and metabolism	Threonine dehydrogenase and related Zn-dependent dehydrogenases	COG1063	1	1	0	1	1	0	1	0	1	0	1	1	0	1	1	1	0	0	0	0	0	0	2	2	0	1	0	0	1	1	0	0	0	0	0	1	0	1	1	1	1	0	0	0	0	0
CELLULAR PROCESSES AND SIGNALING	Cell cycle control, cell division, chromosome partitioning	Integral membrane protein possibly involved in chromosome condensation	COG0239	1	1	1	1	1	1	1	1	1	1	1	1	1	1	2	1	1	0	0	0	1	1	0	1	1	1	1	1	1	1	0	0	0	1	1	0	1	1	1	1	0	1	0	1	0	0
INFORMATION STORAGE AND PROCESSING	Translation, ribosomal structure and biogenesis	Ribosomal protein S18	COG0238	1	1	1	1	1	1	1	1	1	0	1	1	1	1	1	1	1	1	1	1	1	1	0	0	0	1	1	1	1	1	1	1	1	1	1	0	1	1	0	1	1	1	1	1	1	1
METABOLISM	Carbohydrate transport and metabolism	Ribulose-5-phosphate 4-epimerase and related epimerases and aldolases	COG0235	1	1	1	1	0	0	0	1	1	1	1	1	0	1	4	4	2	0	0	0	1	1	0	0	1	1	0	0	1	1	2	2	0	0	1	1	1	1	1	2	1	1	1	0	0	0
CELLULAR PROCESSES AND SIGNALING	Posttranslational modification, protein turnover, chaperones	Co-chaperonin GroES (HSP10)	COG0234	1	1	1	1	1	1	1	1	1	0	1	1	1	1	1	1	1	1	1	1	1	1	0	0	1	1	1	1	1	1	1	1	1	1	2	1	1	1	1	1	1	1	1	1	1	1
METABOLISM	Coenzyme transport and metabolism	Dephospho-CoA kinase	COG0237	1	1	1	1	1	1	1	1	1	1	1	1	1	1	1	1	1	1	1	0	1	1	0	1	1	1	1	1	1	1	1	1	1	1	1	1	1	1	1	1	1	0	0	1	0	1
METABOLISM	Lipid transport and metabolism	Acyl carrier protein	COG0236	1	1	1	0	1	1	1	0	1	0	1	1	1	0	2	2	1	1	1	1	1	1	0	0	1	1	1	1	1	2	1	1	0	0	1	0	0	0	0	0	0	0	2	1	1	1
INFORMATION STORAGE AND PROCESSING	Translation, ribosomal structure and biogenesis	Translation elongation factor P (EF-P)/translation initiation factor 5A (eIF-5A)	COG0231	1	1	1	1	1	1	1	1	1	1	1	1	1	1	1	1	1	1	1	1	1	1	0	1	1	1	1	1	1	1	1	1	1	1	1	1	1	1	1	1	1	1	1	1	1	1
INFORMATION STORAGE AND PROCESSING	Translation, ribosomal structure and biogenesis	Ribosomal protein L34	COG0230	0	1	0	0	0	0	1	0	0	0	0	0	0	0	0	1	1	1	1	0	0	0	0	0	1	1	1	0	0	0	0	0	1	1	0	1	1	1	0	1	1	1	0	0	0	1
INFORMATION STORAGE AND PROCESSING	Translation, ribosomal structure and biogenesis	Ribosome recycling factor	COG0233	1	1	1	1	1	1	1	1	1	1	1	1	1	1	1	1	1	1	1	1	1	1	0	0	1	1	1	1	1	1	1	1	1	1	1	1	1	1	1	0	1	1	0	1	1	1
METABOLISM	Nucleotide transport and metabolism	dGTP triphosphohydrolase	COG0232	0	0	0	0	0	0	0	0	0	0	0	0	0	0	0	1	0	0	0	0	0	0	0	0	0	0	0	1	0	0	1	1	0	0	1	1	1	1	1	1	0	1	0	1	1	0
METABOLISM	Nucleotide transport and metabolism	Adenylosuccinate lyase	COG0015	0	1	0	1	1	0	1	1	0	1	1	1	1	0	2	2	1	1	1	1	0	1	1	1	1	1	1	1	2	2	1	1	1	1	0	0	0	0	0	0	1	0	1	1	1	1
CELLULAR PROCESSES AND SIGNALING	Posttranslational modification, protein turnover, chaperones	ATPases with chaperone activity, ATP-binding subunit	COG0542	1	1	1	1	1	0	0	1	1	0	1	1	1	1	2	2	2	1	1	1	2	2	0	0	1	1	1	1	2	2	1	1	1	2	1	1	1	0	1	1	1	1	0	1	2	2
METABOLISM	Energy production and conversion	Flavodoxin reductases (ferredoxin-NADPH reductases) family 1	COG1018	0	0	0	0	0	0	0	0	0	0	0	0	0	0	2	2	1	0	1	1	1	1	1	2	0	0	0	0	0	0	0	0	1	1	0	0	0	0	0	0	0	0	0	1	1	1
METABOLISM	Nucleotide transport and metabolism	Aspartate carbamoyltransferase, catalytic chain	COG0540	1	1	1	1	1	1	1	1	1	1	1	1	1	1	1	1	1	0	1	1	1	1	1	1	1	1	1	1	1	1	0	1	0	1	1	0	0	1	0	0	3	1	1	1	1	1
METABOLISM	Amino acid transport and metabolism	Anthranilate phosphoribosyltransferase	COG0547	1	1	1	1	1	1	1	1	1	1	1	1	1	1	1	1	0	0	0	0	0	0	1	1	1	1	1	1	1	1	0	1	0	0	0	0	1	1	1	1	0	1	1	0	1	0
METABOLISM	Amino acid transport and metabolism	Arginase/agmatinase/formimionoglutamate hydrolase, arginase family	COG0010	0	0	1	0	0	0	0	0	0	0	0	0	0	0	7	5	7	1	0	1	2	2	1	1	0	0	1	1	2	2	0	0	1	2	0	0	0	1	1	1	0	1	3	2	2	3
INFORMATION STORAGE AND PROCESSING	Translation, ribosomal structure and biogenesis	Alanyl-tRNA synthetase	COG0013	1	1	1	1	1	1	1	1	1	1	1	1	1	1	0	1	0	0	0	0	1	1	0	1	1	1	1	1	1	1	1	1	1	1	1	1	2	1	1	1	1	1	1	1	1	1
CELLULAR PROCESSES AND SIGNALING	Posttranslational modification, protein turnover, chaperones	FKBP-type peptidyl-prolyl cis-trans isomerase (trigger factor)	COG0544	1	1	1	1	1	0	1	1	1	1	1	1	1	1	1	1	1	0	1	1	1	1	0	0	1	1	1	1	0	1	1	1	0	1	0	1	1	0	0	0	0	1	1	1	1	1
INFORMATION STORAGE AND PROCESSING	Translation, ribosomal structure and biogenesis	Ribosome-associated protein Y (PSrp-1)	COG1544	0	0	0	0	0	0	0	0	0	0	0	0	0	0	1	1	1	1	0	1	0	1	0	0	1	1	1	1	0	1	0	0	0	0	0	1	1	1	1	1	1	1	0	1	0	0
METABOLISM	Energy production and conversion	Pyruvate:ferredoxin oxidoreductase and related 2-oxoacid:ferredoxin oxidoreductases, beta subunit	COG1013	0	0	0	0	0	0	0	0	0	0	0	0	0	0	0	0	0	1	1	1	2	1	1	1	0	0	0	0	0	0	0	0	1	1	0	0	0	0	0	0	0	0	0	0	0	1
POORLY CHARACTERIZED	General function prediction only	Uncharacterized protein (competence- and mitomycin-induced)	COG1546	0	0	0	0	0	0	0	0	0	0	0	0	0	0	1	1	0	1	0	0	1	0	0	0	2	1	2	0	1	1	0	1	1	0	0	1	1	1	2	1	1	1	1	0	0	0
METABOLISM	Amino acid transport and metabolism	Acetylglutamate kinase	COG0548	1	1	1	1	1	0	1	1	1	1	1	1	0	1	1	1	1	0	0	0	0	0	1	1	1	2	0	1	2	2	1	1	0	0	1	1	1	1	1	1	0	1	1	0	1	0
METABOLISM	Amino acid transport and metabolism	Diaminopimelate decarboxylase	COG0019	2	2	2	2	2	2	2	2	2	2	2	2	2	2	2	2	3	1	1	1	1	1	0	0	0	1	1	1	4	4	1	1	1	1	0	1	1	2	1	1	1	1	2	1	2	2
INFORMATION STORAGE AND PROCESSING	Translation, ribosomal structure and biogenesis	Arginyl-tRNA synthetase	COG0018	1	1	1	1	1	1	1	1	1	1	1	1	1	1	1	1	1	2	1	0	0	1	1	1	2	1	1	1	1	1	1	1	0	0	1	0	1	1	0	0	0	1	1	1	1	1
METABOLISM	Energy production and conversion	Pyruvate:ferredoxin oxidoreductase and related 2-oxoacid:ferredoxin oxidoreductases, gamma subunit	COG1014	0	0	0	0	0	0	0	0	0	0	0	0	0	0	0	0	0	0	0	1	2	1	0	0	0	0	0	0	0	0	0	0	0	1	0	0	0	0	0	0	0	0	0	0	0	0
METABOLISM	Carbohydrate transport and metabolism	Phosphopentomutase	COG1015	0	0	0	0	0	0	0	0	0	0	0	0	0	0	1	1	0	0	0	0	0	0	0	0	0	0	0	0	0	0	0	0	0	0	0	0	0	0	0	0	0	0	0	0	0	0
CELLULAR PROCESSES AND SIGNALING	Posttranslational modification, protein turnover, chaperones	Cytochrome c biogenesis protein	COG0785	0	0	0	0	0	0	0	0	0	0	0	0	0	0	2	2	1	0	0	0	0	0	1	2	0	0	1	1	0	0	0	1	0	0	0	1	1	0	0	1	0	1	1	0	0	0
CELLULAR PROCESSES AND SIGNALING	Signal transduction mechanisms	FOG: CheY-like receiver	COG0784	0	0	0	0	0	0	0	0	0	0	0	0	0	0	0	0	1	0	0	0	4	2	0	0	0	0	0	0	2	2	0	0	0	0	1	0	0	0	0	0	0	0	0	1	0	0
CELLULAR PROCESSES AND SIGNALING	Cell wall/membrane/envelope biogenesis	Alanine racemase	COG0787	1	1	1	1	1	1	1	1	1	0	1	1	1	1	1	1	1	1	0	1	2	2	0	0	1	1	1	1	1	1	1	1	0	1	2	2	1	1	1	0	1	1	0	1	1	1
INFORMATION STORAGE AND PROCESSING	Transcription	Transcription termination factor	COG0781	1	1	1	1	1	0	1	1	1	1	1	1	1	1	1	1	1	1	1	1	1	1	0	0	1	1	1	1	1	1	0	0	1	0	1	2	1	0	1	1	1	2	0	1	0	1
POORLY CHARACTERIZED	General function prediction only	Enzyme related to GTP cyclohydrolase I	COG0780	1	1	0	1	0	0	1	0	1	0	1	1	0	1	0	0	0	0	0	0	0	0	0	0	1	1	0	0	0	0	0	0	0	0	0	0	0	0	0	0	0	0	0	0	0	0
INFORMATION STORAGE AND PROCESSING	Transcription	Transcription elongation factor	COG0782	1	1	1	1	1	0	1	1	1	1	1	1	1	1	1	1	1	0	1	1	1	1	0	0	3	3	1	1	2	2	1	1	0	1	1	0	0	1	0	0	2	1	1	1	1	1
POORLY CHARACTERIZED	Function unknown	Uncharacterized protein conserved in bacteria	COG4259	0	1	0	0	0	0	1	0	0	0	0	0	0	0	0	0	0	0	0	0	0	0	0	0	0	0	0	0	0	0	0	0	0	0	0	0	0	0	0	0	0	0	0	0	0	0
INFORMATION STORAGE AND PROCESSING	Transcription	Predicted transcriptional regulators	COG0789	1	1	0	1	1	0	1	1	0	0	1	1	1	1	1	1	1	0	0	0	1	1	0	0	1	1	2	2	2	2	3	2	2	2	3	3	3	1	1	1	3	1	0	2	2	2
METABOLISM	Nucleotide transport and metabolism	Formyltetrahydrofolate hydrolase	COG0788	0	0	0	0	0	0	0	0	0	0	0	0	0	0	0	0	0	0	0	0	0	0	1	1	0	0	1	1	0	1	0	0	0	0	0	1	1	1	1	1	1	1	0	0	0	0
POORLY CHARACTERIZED	Function unknown	Uncharacterized protein conserved in bacteria	COG4496	0	2	0	0	2	0	2	0	0	0	0	1	0	0	0	0	0	0	0	0	0	0	0	0	0	0	0	0	0	0	0	0	0	0	0	0	0	0	0	0	0	0	0	0	0	0
POORLY CHARACTERIZED	Function unknown	Uncharacterized protein conserved in bacteria	COG1307	0	0	0	0	0	0	0	0	0	0	0	0	0	0	0	0	0	0	0	0	0	0	0	0	0	0	0	0	0	0	1	1	0	0	1	0	0	0	0	0	0	0	0	0	0	0
METABOLISM	Energy production and conversion	L-lactate dehydrogenase (FMN-dependent) and related alpha-hydroxy acid dehydrogenases	COG1304	0	0	0	0	0	0	0	0	0	0	0	0	0	0	2	2	1	0	0	0	2	1	0	0	0	0	0	0	1	2	1	1	0	0	1	1	0	0	0	1	1	0	2	0	1	0
METABOLISM	Amino acid transport and metabolism	Transglutaminase-like enzymes, putative cysteine proteases	COG1305	0	0	0	0	0	0	0	0	0	0	0	0	0	0	0	0	0	0	0	0	0	0	0	0	0	0	0	0	0	0	0	0	0	0	0	0	0	0	0	0	0	0	0	0	0	0
POORLY CHARACTERIZED	Function unknown	Uncharacterized protein conserved in bacteria	COG1302	0	0	0	0	0	0	0	0	0	0	0	0	0	0	0	0	0	0	0	0	0	0	0	0	0	0	0	0	0	0	0	0	0	0	0	0	0	0	0	0	0	0	0	0	0	0
POORLY CHARACTERIZED	Function unknown	Uncharacterized protein conserved in archaea	COG1303	0	0	0	0	0	0	0	0	0	0	0	0	0	0	0	0	0	0	0	0	0	0	0	1	0	0	0	0	0	0	0	0	0	0	0	0	0	0	0	0	0	0	0	0	0	0
POORLY CHARACTERIZED	Function unknown	Uncharacterized membrane protein	COG1300	0	0	0	0	0	0	0	0	0	0	0	0	0	0	0	0	0	0	0	0	0	1	0	0	0	0	0	0	0	0	0	0	0	0	0	0	0	0	0	0	0	0	0	0	0	0
METABOLISM	Energy production and conversion	Na+/H+-dicarboxylate symporters	COG1301	1	1	1	1	1	1	1	0	1	1	1	1	1	1	0	0	0	1	1	1	0	1	0	0	1	1	0	0	1	1	0	0	0	1	0	0	0	0	0	0	0	0	0	1	1	1
INFORMATION STORAGE AND PROCESSING	Transcription	Transcription factor homologous to NACalpha-BTF3	COG1308	0	0	0	0	0	0	0	0	0	0	0	0	0	0	0	0	0	0	0	0	0	0	1	1	0	0	0	0	0	0	0	0	0	0	0	0	0	0	0	0	0	0	0	0	0	0
INFORMATION STORAGE AND PROCESSING	Transcription	Transcriptional regulator	COG1309	4	4	4	5	5	4	5	3	4	2	5	6	3	6	7	6	3	0	0	0	3	3	0	0	1	1	1	1	5	10	3	4	1	1	4	1	1	1	1	1	1	1	0	1	0	1
METABOLISM	Coenzyme transport and metabolism	Adenosylmethionine-8-amino-7-oxononanoate aminotransferase	COG0161	0	0	0	0	0	0	0	0	0	0	0	0	0	0	4	4	3	0	0	0	1	1	0	1	1	1	0	0	3	5	1	2	0	0	1	0	0	0	0	0	0	0	0	0	0	0
METABOLISM	Amino acid transport and metabolism	4-aminobutyrate aminotransferase and related aminotransferases	COG0160	0	0	0	0	0	0	0	0	0	0	0	0	0	0	2	3	3	0	0	0	0	0	0	0	0	0	1	1	0	0	1	1	0	0	1	1	2	1	1	2	1	2	0	0	0	0
METABOLISM	Coenzyme transport and metabolism	3-polyprenyl-4-hydroxybenzoate decarboxylase	COG0163	0	0	0	0	0	0	0	0	0	0	0	0	0	0	0	0	0	0	1	0	0	0	0	1	0	0	0	0	1	1	0	0	0	0	0	0	0	0	0	0	0	0	0	0	0	0
INFORMATION STORAGE AND PROCESSING	Translation, ribosomal structure and biogenesis	Tyrosyl-tRNA synthetase	COG0162	1	1	1	1	1	1	1	1	1	1	1	1	1	1	0	0	1	0	1	1	1	0	0	1	1	1	1	1	1	1	0	1	1	1	0	0	1	0	1	0	0	0	1	1	1	1
METABOLISM	Amino acid transport and metabolism	Argininosuccinate lyase	COG0165	1	1	1	1	1	0	0	1	1	1	1	1	1	2	1	1	1	0	0	0	0	0	1	1	1	1	1	1	1	1	1	1	0	0	1	1	1	1	1	1	1	1	2	0	1	0
INFORMATION STORAGE AND PROCESSING	Replication, recombination and repair	Ribonuclease HII	COG0164	1	1	1	1	1	1	1	1	1	1	1	1	1	1	1	1	1	0	0	0	1	1	1	1	1	1	1	1	0	1	1	1	1	0	0	0	1	0	0	1	1	1	1	1	1	1
METABOLISM	Nucleotide transport and metabolism	Dihydroorotate dehydrogenase	COG0167	2	2	1	1	1	1	2	1	2	0	2	1	1	1	2	2	1	1	0	1	1	0	1	1	0	1	1	0	1	1	0	1	0	0	1	0	1	1	0	0	0	1	0	1	1	1
METABOLISM	Carbohydrate transport and metabolism	Glucose-6-phosphate isomerase	COG0166	1	0	0	1	1	0	1	0	0	0	1	0	0	2	2	1	1	0	0	0	1	1	0	0	1	1	0	1	1	1	1	1	1	1	1	0	0	0	0	0	0	0	0	1	1	1
METABOLISM	Amino acid transport and metabolism	Shikimate 5-dehydrogenase	COG0169	1	1	1	1	1	1	1	1	1	1	1	1	1	1	3	3	1	0	0	1	1	1	1	1	0	1	1	1	1	1	1	1	0	0	1	0	0	1	0	0	0	1	0	1	1	1
METABOLISM	Inorganic ion transport and metabolism	Trk-type K+ transport systems, membrane components	COG0168	1	1	1	1	1	1	1	1	1	1	1	1	1	1	3	2	1	1	1	1	1	1	1	1	0	0	0	0	1	1	0	0	1	0	0	0	0	0	0	0	0	0	0	1	1	1
POORLY CHARACTERIZED	General function prediction only	Zn-dependent hydrolases, including glyoxylases	COG0491	5	3	5	5	5	5	4	5	4	4	5	5	5	5	8	5	4	1	0	1	2	4	0	2	1	1	1	0	2	3	5	3	1	1	3	2	1	1	1	2	1	1	1	3	2	2
METABOLISM	Inorganic ion transport and metabolism	Putative regulatory, ligand-binding protein related to C-terminal domains of K+ channels	COG0490	0	0	0	0	0	0	0	0	0	0	0	0	0	0	0	0	0	0	0	0	0	0	0	0	0	0	0	0	0	0	0	0	0	0	0	0	0	0	0	0	0	0	0	0	0	0
METABOLISM	Amino acid transport and metabolism	NADPH-dependent glutamate synthase beta chain and related oxidoreductases	COG0493	1	1	1	1	1	1	0	1	1	1	1	1	1	1	2	2	1	0	0	0	0	0	0	0	1	1	2	1	1	1	1	1	0	0	0	2	2	1	2	2	2	2	1	0	1	0
CELLULAR PROCESSES AND SIGNALING	Posttranslational modification, protein turnover, chaperones	Thioredoxin reductase	COG0492	2	2	2	2	2	1	2	2	2	1	2	2	2	2	2	1	1	0	1	1	0	1	1	1	1	1	0	1	1	1	1	1	1	1	1	0	1	1	0	1	1	1	1	3	2	1
INFORMATION STORAGE AND PROCESSING	Translation, ribosomal structure and biogenesis	Leucyl-tRNA synthetase	COG0495	1	1	1	1	1	1	0	1	1	1	1	1	1	1	0	0	0	0	1	0	0	1	1	1	1	1	1	1	1	1	1	1	0	1	0	2	0	1	1	0	1	1	0	1	0	1
INFORMATION STORAGE AND PROCESSING	Replication, recombination and repair	NTP pyrophosphohydrolases including oxidative damage repair enzymes	COG0494	1	1	0	1	1	1	1	1	1	1	1	1	1	1	7	4	5	0	0	0	1	2	1	3	1	3	1	0	2	2	0	0	1	1	1	0	0	0	0	0	0	0	0	1	0	1
INFORMATION STORAGE AND PROCESSING	Replication, recombination and repair	ATPase involved in DNA repair	COG0497	0	0	0	0	0	0	0	0	0	0	0	0	0	0	0	1	1	1	1	1	0	1	0	0	1	1	1	1	1	1	1	1	1	0	1	0	2	0	0	0	1	0	0	1	1	1
POORLY CHARACTERIZED	General function prediction only	Predicted acid phosphatase	COG0496	1	1	1	1	1	1	1	1	1	1	1	1	1	1	0	1	0	1	0	1	1	1	0	0	1	1	0	0	0	0	0	0	1	1	0	0	0	0	0	0	0	0	0	1	1	1
METABOLISM	Coenzyme transport and metabolism	S-adenosylhomocysteine hydrolase	COG0499	1	1	1	1	1	1	1	1	1	1	1	1	1	1	1	1	1	0	1	1	1	1	1	1	1	1	1	1	1	1	1	1	0	0	1	1	1	1	1	1	1	1	2	1	1	2
METABOLISM	Amino acid transport and metabolism	Threonine synthase	COG0498	2	2	2	2	2	2	2	2	2	2	2	2	2	2	1	1	1	0	0	0	0	0	1	2	1	1	1	1	1	1	1	1	0	0	1	0	2	1	1	0	1	1	1	0	0	0
METABOLISM	Secondary metabolites biosynthesis, transport and catabolism	Acetyl esterase (deacetylase)	COG3458	0	0	0	0	0	0	0	0	0	0	0	0	0	0	0	0	0	0	0	0	0	0	0	0	0	0	1	0	0	0	0	0	0	0	0	0	0	0	0	0	0	0	0	0	0	0
METABOLISM	Carbohydrate transport and metabolism	Cellobiose phosphorylase	COG3459	0	0	0	0	0	0	0	0	0	0	0	0	0	0	0	0	0	0	0	0	0	0	0	0	0	0	0	0	0	0	0	0	0	0	0	0	0	0	0	0	0	0	0	0	1	0
METABOLISM	Lipid transport and metabolism	Acyl CoA:acetate/3-ketoacid CoA transferase, alpha subunit	COG1788	1	1	1	1	1	1	0	1	1	1	1	1	1	1	2	2	2	1	1	1	1	1	0	0	0	0	0	0	1	0	0	0	1	1	0	0	0	0	0	0	0	0	0	1	1	1
POORLY CHARACTERIZED	General function prediction only	Predicted enzyme of the cupin superfamily	COG3450	0	0	0	0	0	0	0	0	0	0	0	0	0	0	4	4	1	0	0	0	0	0	0	0	0	0	0	0	0	0	1	1	0	0	0	0	0	0	0	0	0	0	0	0	0	0
METABOLISM	Nucleotide transport and metabolism	Protein involved in ribonucleotide reduction	COG1780	0	0	0	0	0	0	0	0	0	0	0	0	0	0	0	0	0	0	0	0	0	0	0	0	0	0	0	0	0	0	0	0	0	0	0	0	0	0	0	0	0	0	0	0	0	0
METABOLISM	Nucleotide transport and metabolism	Aspartate carbamoyltransferase, regulatory subunit	COG1781	0	0	0	0	0	0	0	0	0	0	0	0	0	0	0	0	0	0	0	0	0	0	1	1	0	0	0	0	0	0	0	0	0	0	0	0	0	0	0	0	0	0	0	0	0	0
POORLY CHARACTERIZED	Function unknown	Uncharacterized conserved protein	COG1786	0	0	0	0	0	0	0	0	0	0	0	0	0	0	0	0	0	0	0	0	0	0	1	1	0	0	0	0	0	0	0	0	0	0	0	0	0	0	0	0	0	0	0	0	0	0
CELLULAR PROCESSES AND SIGNALING	Defense mechanisms	Predicted endonuclease distantly related to archaeal Holliday junction resolvase and Mrr-like restriction enzymes	COG1787	0	0	0	0	0	0	0	0	0	0	0	0	0	0	0	0	0	0	0	0	0	0	1	1	0	0	0	0	0	0	0	0	0	0	0	0	0	0	0	0	0	0	0	0	0	0
METABOLISM	Inorganic ion transport and metabolism	Alkaline phosphatase	COG1785	1	2	1	1	1	0	1	1	2	1	1	1	1	1	0	0	0	0	0	0	0	0	0	0	0	0	0	0	2	1	0	0	0	0	0	0	0	0	0	0	0	0	0	1	0	0
POORLY CHARACTERIZED	General function prediction only	Predicted GTPases	COG1162	1	1	1	1	1	1	1	1	1	0	1	1	1	1	1	0	1	1	0	1	1	1	0	0	0	0	2	1	1	1	1	1	1	1	0	0	1	0	1	0	1	1	0	1	1	1
POORLY CHARACTERIZED	General function prediction only	Predicted GTPase	COG1163	0	0	0	0	0	0	0	0	0	0	0	0	0	0	0	0	0	0	0	0	0	0	1	1	0	0	0	0	0	0	0	0	0	0	0	0	0	0	0	0	0	0	0	0	0	0
POORLY CHARACTERIZED	General function prediction only	Predicted GTPases	COG1160	1	1	1	1	1	1	0	1	1	0	1	1	1	1	1	1	1	1	1	1	0	0	0	0	0	1	1	1	1	1	1	1	1	1	1	1	1	1	1	1	1	1	0	1	1	1
POORLY CHARACTERIZED	General function prediction only	Predicted GTPases	COG1161	0	0	0	0	0	0	0	0	0	0	0	0	0	0	0	0	0	0	0	0	0	0	0	0	1	1	0	0	1	1	0	0	0	0	0	0	0	0	0	0	0	0	0	0	0	0
METABOLISM	Amino acid transport and metabolism	Arginine decarboxylase (spermidine biosynthesis)	COG1166	0	0	0	0	0	0	0	0	0	0	0	0	0	0	0	0	0	0	0	0	0	0	0	0	0	0	0	0	1	1	0	0	0	0	0	0	0	0	0	0	0	0	0	0	0	0
INFORMATION STORAGE AND PROCESSING	Transcription	Transcriptional regulators containing a DNA-binding HTH domain and an aminotransferase domain (MocR family) and their eukaryotic orthologs	COG1167	1	1	1	1	1	1	1	1	1	1	1	1	1	1	2	1	2	0	0	0	0	0	0	0	0	0	1	1	0	0	0	0	0	1	0	0	0	0	0	0	0	1	0	0	3	0
METABOLISM	Amino acid transport and metabolism	Oligoendopeptidase F	COG1164	0	0	0	0	0	0	0	0	0	0	0	0	0	0	1	1	0	0	1	1	1	1	0	1	0	0	0	0	0	0	1	0	0	0	1	0	0	0	0	0	0	0	0	0	0	0
METABOLISM	Coenzyme transport and metabolism	2-succinyl-6-hydroxy-2,4-cyclohexadiene-1-carboxylate synthase	COG1165	0	0	0	0	0	0	0	0	0	0	0	0	0	0	0	0	0	0	0	0	0	0	0	0	0	0	1	1	0	0	1	1	0	1	1	1	1	1	0	1	1	0	0	1	1	1
METABOLISM	Amino acid transport and metabolism	Bifunctional PLP-dependent enzyme with beta-cystathionase and maltose regulon repressor activities	COG1168	0	0	0	0	0	0	0	0	0	0	0	0	0	0	1	1	1	0	0	0	0	0	0	0	0	0	1	1	0	0	0	0	0	0	2	1	0	1	0	0	0	1	0	0	0	0
METABOLISM	Coenzyme transport and metabolism	Isochorismate synthase	COG1169	0	0	0	0	0	0	0	0	0	0	0	0	0	0	0	0	0	0	0	0	0	0	0	0	0	0	2	0	0	0	1	1	0	1	1	1	1	1	0	0	0	1	0	1	0	1
CELLULAR PROCESSES AND SIGNALING	Posttranslational modification, protein turnover, chaperones	Predicted redox protein, regulator of disulfide bond formation	COG1764	0	0	0	0	0	0	0	0	0	0	0	0	0	0	0	1	0	0	0	0	0	0	0	0	0	0	0	0	1	1	0	0	0	0	0	0	0	0	0	0	0	0	0	0	0	0
CELLULAR PROCESSES AND SIGNALING	Posttranslational modification, protein turnover, chaperones	Predicted redox protein, regulator of disulfide bond formation	COG1765	0	0	0	0	0	0	0	0	0	0	0	0	0	0	1	1	1	0	0	0	1	1	0	0	1	1	0	0	1	1	0	0	1	0	0	0	0	0	0	0	0	0	0	2	1	1
CELLULAR PROCESSES AND SIGNALING	Cell motility	Flagellar biosynthesis/type III secretory pathway lipoprotein	COG1766	0	0	0	0	0	0	0	0	0	0	0	0	0	0	2	0	0	0	0	0	0	0	0	0	0	0	0	0	0	1	0	0	0	0	0	0	0	0	0	0	0	0	0	0	0	0
METABOLISM	Amino acid transport and metabolism	L-serine deaminase	COG1760	0	0	0	0	0	0	0	0	0	0	0	0	0	0	1	1	1	0	0	0	0	0	0	0	0	0	0	0	1	1	0	0	0	0	0	0	0	0	0	0	0	0	0	1	2	0
INFORMATION STORAGE AND PROCESSING	Transcription	DNA-directed RNA polymerase, subunit L	COG1761	0	0	0	0	0	0	0	0	0	0	0	0	0	0	0	0	0	0	0	0	0	0	1	1	0	0	0	0	0	0	0	0	0	0	0	0	0	0	0	0	0	0	0	0	0	0
METABOLISM	Carbohydrate transport and metabolism	Phosphotransferase system mannitol/fructose-specific IIA domain (Ntr-type)	COG1762	0	0	0	0	0	0	0	0	0	0	0	0	0	0	1	1	1	0	0	0	0	0	0	0	0	0	0	0	1	1	0	0	0	0	0	0	0	0	0	0	0	0	0	0	0	0
METABOLISM	Coenzyme transport and metabolism	Molybdopterin-guanine dinucleotide biosynthesis protein	COG1763	0	0	0	0	0	0	0	0	0	0	0	0	0	0	1	1	0	0	0	0	0	0	0	0	1	1	0	0	0	0	0	0	0	0	0	0	0	0	0	0	0	0	0	0	0	0
METABOLISM	Carbohydrate transport and metabolism	Phosphotransferase system, mannose/fructose-specific component IIA	COG2893	0	0	0	0	0	0	0	0	0	0	0	0	0	0	1	1	1	0	0	0	0	0	0	0	1	1	0	0	0	0	0	0	0	0	0	0	0	0	0	0	0	0	0	0	0	0
POORLY CHARACTERIZED	Function unknown	Uncharacterized protein conserved in archaea	COG2892	0	0	0	0	0	0	0	0	0	0	0	0	0	0	0	0	0	0	0	0	0	0	0	1	0	0	0	0	0	0	0	0	0	0	0	0	0	0	0	0	0	0	0	0	0	0
CELLULAR PROCESSES AND SIGNALING	Cell wall/membrane/envelope biogenesis	Cell shape-determining protein	COG2891	1	1	1	1	1	0	1	1	1	1	1	1	1	1	0	0	0	0	0	0	0	0	0	0	0	0	0	0	0	0	0	0	0	0	0	0	0	0	0	0	0	0	0	0	0	0
INFORMATION STORAGE AND PROCESSING	Translation, ribosomal structure and biogenesis	Methylase of polypeptide chain release factors	COG2890	1	1	1	1	1	1	1	1	1	1	1	1	1	1	0	0	1	1	0	0	0	1	0	1	1	0	1	1	2	2	1	1	0	1	1	0	0	1	0	1	1	1	1	1	1	1
METABOLISM	Inorganic ion transport and metabolism	Rhodanese-related sulfurtransferase	COG2897	0	0	0	0	0	0	0	0	0	0	0	0	0	0	1	1	1	0	0	0	0	0	3	3	0	0	0	0	1	1	0	0	0	0	0	0	0	0	0	0	0	0	1	0	0	0
METABOLISM	Coenzyme transport and metabolism	Molybdenum cofactor biosynthesis enzyme	COG2896	0	0	0	0	0	0	0	0	0	0	0	0	0	0	1	0	1	0	0	0	0	1	0	0	0	1	0	0	1	1	1	1	0	0	1	0	0	0	0	0	0	0	0	0	1	0
METABOLISM	Inorganic ion transport and metabolism	GTPases - Sulfate adenylate transferase subunit 1	COG2895	0	0	0	0	0	0	0	0	0	0	0	0	0	0	1	1	0	1	0	1	1	1	0	0	1	2	1	1	0	0	1	1	0	0	0	1	1	1	0	2	1	1	0	1	1	1
CELLULAR PROCESSES AND SIGNALING	Cell cycle control, cell division, chromosome partitioning	Septum formation inhibitor-activating ATPase	COG2894	0	0	0	0	0	0	0	0	0	0	0	0	0	0	0	0	0	0	0	0	0	0	0	0	0	0	0	0	0	0	0	0	0	0	0	0	0	0	0	0	0	0	0	0	0	0
POORLY CHARACTERIZED	Function unknown	Uncharacterized protein conserved in bacteria	COG3453	0	0	0	0	0	0	0	0	0	0	0	0	0	0	0	1	1	0	0	0	0	0	0	0	1	1	0	0	0	0	0	0	0	0	0	0	0	0	0	0	0	0	0	0	0	0
POORLY CHARACTERIZED	Function unknown	Uncharacterized conserved protein	COG1547	0	0	0	0	0	0	0	0	0	0	0	0	0	0	0	0	0	0	0	0	0	0	0	0	0	0	0	0	0	0	0	0	0	0	0	0	0	0	0	0	0	0	0	0	0	0
POORLY CHARACTERIZED	Function unknown	Uncharacterized conserved protein	COG1633	0	0	0	0	0	0	0	0	0	0	0	0	0	0	1	1	1	0	0	0	0	0	0	0	0	0	0	0	0	0	0	0	0	0	0	0	0	0	0	0	0	0	0	0	0	0
POORLY CHARACTERIZED	General function prediction only	Predicted hydrolase of the alpha/beta superfamily	COG2945	0	0	0	0	0	0	0	0	0	0	0	0	0	0	0	1	1	0	0	0	0	0	0	0	0	0	1	1	0	0	0	0	0	0	0	2	2	1	1	0	1	1	1	0	0	0
POORLY CHARACTERIZED	Function unknown	Uncharacterized conserved protein	COG2947	0	0	0	0	0	0	0	0	0	0	0	0	0	0	1	0	1	0	0	0	0	1	0	1	1	1	0	0	0	0	0	0	0	0	0	0	0	0	0	0	0	0	1	0	0	0
METABOLISM	Amino acid transport and metabolism	Predicted amino acid racemase	COG3457	0	0	0	0	0	0	0	0	0	0	0	0	0	0	0	0	0	0	0	0	1	1	0	0	0	0	0	0	0	0	0	0	0	0	0	0	0	0	0	0	0	0	0	0	0	0
METABOLISM	Coenzyme transport and metabolism	Ubiquinone biosynthesis protein COQ7	COG2941	1	1	1	1	1	1	1	1	1	1	1	1	1	1	0	0	0	0	0	0	0	0	0	0	1	1	0	0	1	1	0	0	0	0	0	0	0	0	0	0	0	0	0	0	0	0
METABOLISM	Carbohydrate transport and metabolism	N-acyl-D-glucosamine 2-epimerase	COG2942	0	0	0	0	0	0	0	0	0	0	0	0	0	0	2	0	1	0	0	0	0	0	0	0	0	0	0	0	0	0	0	0	0	0	0	0	0	0	0	0	0	0	0	0	0	0
INFORMATION STORAGE AND PROCESSING	Transcription	DNA-directed RNA polymerase, subunit E''	COG2093	0	0	0	0	0	0	0	0	0	0	0	0	0	0	0	0	0	0	0	0	0	0	0	1	0	0	0	0	0	0	0	0	0	0	0	0	0	0	0	0	0	0	0	0	0	0
INFORMATION STORAGE AND PROCESSING	Translation, ribosomal structure and biogenesis	Translation elongation factor EF-1beta	COG2092	0	0	0	0	0	0	0	0	0	0	0	0	0	0	0	0	0	0	0	0	0	0	1	1	0	0	0	0	0	0	0	0	0	0	0	0	0	0	0	0	0	0	0	0	0	0
METABOLISM	Coenzyme transport and metabolism	Phosphopantetheinyl transferase	COG2091	0	0	0	0	0	0	0	0	0	0	0	0	0	0	0	0	0	1	0	1	1	1	0	0	0	0	0	0	0	0	0	0	0	0	0	0	0	0	0	0	0	0	0	1	1	0
POORLY CHARACTERIZED	Function unknown	Uncharacterized protein conserved in archaea	COG2090	0	0	0	0	0	0	0	0	0	0	0	0	0	0	0	0	0	0	0	0	0	0	0	1	0	0	0	0	0	0	0	0	0	0	0	0	0	0	0	0	0	0	0	0	0	0
INFORMATION STORAGE AND PROCESSING	Translation, ribosomal structure and biogenesis	Ribosomal protein L31E	COG2097	0	0	0	0	0	0	0	0	0	0	0	0	0	0	0	0	0	0	0	0	0	0	0	1	0	0	0	0	0	0	0	0	0	0	0	0	0	0	0	0	0	0	0	0	0	0
POORLY CHARACTERIZED	Function unknown	Uncharacterized conserved protein	COG2096	0	0	0	0	0	0	0	0	0	0	0	0	0	0	1	1	1	0	1	1	1	1	0	1	1	1	1	1	0	0	1	1	1	1	1	1	1	1	1	1	1	1	0	1	1	1
CELLULAR PROCESSES AND SIGNALING	Intracellular trafficking, secretion, and vesicular transport	Multiple antibiotic transporter	COG2095	1	0	1	0	0	1	1	1	1	1	1	1	1	1	0	1	0	0	0	0	1	1	0	0	0	1	1	1	0	0	0	0	1	1	0	1	1	1	1	1	0	0	0	1	0	1
INFORMATION STORAGE AND PROCESSING	Replication, recombination and repair	3-methyladenine DNA glycosylase	COG2094	0	0	0	0	0	0	0	0	0	0	0	0	0	0	0	0	0	0	0	0	1	1	0	0	0	0	0	0	0	0	0	0	0	0	0	0	0	0	0	0	0	0	0	0	0	0
METABOLISM	Coenzyme transport and metabolism	Precorrin-6x reductase	COG2099	0	0	0	0	0	0	0	0	0	0	0	0	0	0	1	1	1	0	0	0	0	0	0	0	0	0	0	0	0	0	0	0	0	0	0	0	0	0	0	0	0	0	0	0	0	0
POORLY CHARACTERIZED	General function prediction only	Fumarylacetoacetate (FAA) hydrolase family protein	COG3970	0	0	0	0	0	0	0	0	0	0	0	0	0	0	0	0	0	0	0	0	0	0	0	0	0	0	0	0	0	0	0	0	0	0	0	0	0	0	0	0	0	0	0	0	0	0
POORLY CHARACTERIZED	General function prediction only	Predicted Fe-S-cluster redox enzyme	COG0820	1	1	1	1	1	1	1	1	1	1	1	1	1	1	1	1	1	1	1	1	0	1	1	1	0	1	1	1	1	1	1	1	1	1	0	1	1	1	0	1	1	1	0	1	1	1
METABOLISM	Lipid transport and metabolism	Enzyme involved in the deoxyxylulose pathway of isoprenoid biosynthesis	COG0821	1	1	1	1	1	0	0	1	1	1	1	1	1	1	1	1	1	1	1	0	0	0	0	0	0	0	0	1	1	1	1	1	0	0	1	0	0	0	2	0	2	1	1	0	0	0
METABOLISM	Energy production and conversion	NifU homolog involved in Fe-S cluster formation	COG0822	1	1	1	1	1	1	1	1	1	1	1	1	1	1	1	0	0	0	0	0	1	1	1	1	0	2	1	0	1	1	1	1	0	0	0	1	1	0	1	1	1	1	2	0	0	0
CELLULAR PROCESSES AND SIGNALING	Intracellular trafficking, secretion, and vesicular transport	Periplasmic component of the Tol biopolymer transport system	COG0823	1	1	1	1	1	1	1	1	1	1	1	1	1	1	1	1	1	0	0	0	0	0	0	0	1	1	0	0	1	1	0	0	0	0	0	0	0	0	0	0	0	0	0	0	0	0
POORLY CHARACTERIZED	General function prediction only	Predicted thioesterase	COG0824	3	2	2	2	2	2	2	2	2	1	2	2	2	2	3	3	2	1	1	0	2	2	0	0	1	2	1	1	2	2	2	3	0	1	0	1	1	0	1	1	1	0	3	3	1	1
METABOLISM	Lipid transport and metabolism	Acetyl-CoA carboxylase alpha subunit	COG0825	1	1	1	1	1	1	1	1	1	1	1	1	0	1	1	1	1	0	0	0	1	1	0	0	1	1	0	0	1	1	0	0	1	1	0	0	0	0	0	0	0	0	0	2	1	1
CELLULAR PROCESSES AND SIGNALING	Posttranslational modification, protein turnover, chaperones	Collagenase and related proteases	COG0826	0	0	0	0	0	0	0	0	0	0	0	0	0	0	0	0	0	0	0	0	0	0	0	0	0	0	0	0	0	0	0	0	0	0	0	0	0	0	0	0	0	0	0	1	0	0
INFORMATION STORAGE AND PROCESSING	Translation, ribosomal structure and biogenesis	Ribosomal protein S21	COG0828	1	1	1	1	1	1	1	1	1	1	1	1	1	1	1	1	1	0	0	0	0	1	0	0	1	1	0	0	0	1	0	0	0	0	0	0	0	0	0	0	0	0	0	0	0	0
CELLULAR PROCESSES AND SIGNALING	Posttranslational modification, protein turnover, chaperones	Urease accessory protein UreH	COG0829	0	0	0	0	0	0	0	0	0	0	0	0	0	0	0	1	1	0	0	0	0	0	0	1	0	0	0	0	0	0	0	0	0	0	0	0	0	0	0	0	0	0	0	0	0	0
POORLY CHARACTERIZED	Function unknown	Uncharacterized conserved small protein	COG5515	0	0	0	0	0	0	0	0	0	0	0	0	0	0	2	1	0	0	0	0	0	0	0	0	0	0	0	0	0	0	0	0	0	0	0	0	0	0	0	0	0	0	1	0	0	0
POORLY CHARACTERIZED	Function unknown	Predicted secreted protein	COG5513	0	0	0	0	0	0	0	0	0	0	0	0	0	0	0	0	0	0	0	0	0	0	0	0	0	0	0	0	0	0	0	0	0	0	0	0	0	0	0	0	0	0	0	0	0	0
POORLY CHARACTERIZED	General function prediction only	Zn-ribbon-containing, possibly RNA-binding protein and truncated derivatives	COG5512	0	0	0	0	0	0	0	0	0	0	0	0	0	0	0	0	0	0	0	0	0	0	0	0	0	0	1	1	0	0	0	0	0	0	0	0	0	1	0	0	0	0	0	0	0	0
POORLY CHARACTERIZED	General function prediction only	Trans-aconitate methyltransferase	COG4106	0	0	0	0	0	0	0	0	0	0	0	0	0	0	0	0	0	0	0	0	0	0	0	0	0	0	0	0	0	0	0	0	0	0	0	0	0	0	0	0	0	0	0	0	0	0
POORLY CHARACTERIZED	General function prediction only	DNA uptake lipoprotein	COG4105	1	1	1	1	1	1	1	1	1	1	1	1	1	1	1	1	1	0	1	0	1	1	0	0	1	2	0	0	1	1	0	0	1	1	0	0	0	0	0	0	0	0	1	1	1	1
POORLY CHARACTERIZED	Function unknown	Uncharacterized protein conserved in bacteria	COG4103	1	1	0	1	2	0	1	1	2	0	2	1	0	0	1	1	1	0	0	0	0	0	0	0	0	0	0	0	1	1	0	0	0	0	0	0	0	0	0	0	0	0	1	0	0	0
POORLY CHARACTERIZED	Function unknown	Uncharacterized protein conserved in bacteria	COG4102	0	0	0	0	0	0	0	0	0	0	0	0	0	0	1	1	0	0	0	0	0	1	0	0	0	0	0	0	0	0	0	0	0	0	0	1	1	1	1	1	1	0	0	0	2	0
METABOLISM	Carbohydrate transport and metabolism	Predicted mannose-6-phosphate isomerase	COG4101	0	0	0	0	0	0	0	0	0	0	0	0	0	0	1	1	0	0	0	0	0	0	0	0	0	0	0	0	0	0	0	0	0	0	0	0	0	0	0	0	0	0	0	0	0	0
INFORMATION STORAGE AND PROCESSING	Translation, ribosomal structure and biogenesis	Peptide chain release factor RF-3	COG4108	0	0	0	0	0	0	0	0	0	0	0	0	0	0	1	1	1	0	0	0	1	1	0	0	0	0	0	0	1	1	0	0	1	1	0	0	0	0	0	0	0	0	0	1	1	1
CELLULAR PROCESSES AND SIGNALING	Signal transduction mechanisms	Signal transduction histidine kinase	COG3920	0	0	0	0	0	0	0	0	0	0	0	0	0	0	0	0	0	0	0	0	0	0	0	0	0	0	1	1	0	0	1	1	0	0	1	1	0	1	0	0	1	1	0	0	0	0
METABOLISM	Amino acid transport and metabolism	Peptidylarginine deiminase and related enzymes	COG2957	0	0	0	0	0	0	0	0	0	0	0	0	0	0	0	0	0	0	0	0	2	2	0	0	0	0	0	0	0	0	2	2	0	0	0	0	0	0	0	0	0	0	0	1	1	0
POORLY CHARACTERIZED	Function unknown	Uncharacterized conserved protein	COG1543	0	0	0	0	0	0	0	0	0	0	0	0	0	0	0	0	0	0	0	0	0	0	0	0	0	0	0	0	0	0	0	0	0	0	0	0	0	0	0	0	0	0	0	0	0	0
POORLY CHARACTERIZED	Function unknown	Uncharacterized conserved protein	COG5474	0	0	0	0	0	0	0	0	0	0	0	0	0	0	0	0	0	0	0	0	0	0	0	0	0	0	0	0	0	0	0	0	0	0	0	0	0	0	0	0	0	0	0	0	0	0
POORLY CHARACTERIZED	Function unknown	Uncharacterized conserved protein	COG5476	0	0	0	0	0	0	0	0	0	0	0	0	0	0	0	0	0	0	0	0	0	0	0	0	0	0	0	0	0	0	0	0	0	0	0	0	0	0	0	0	0	0	0	0	0	0
POORLY CHARACTERIZED	Function unknown	Predicted small integral membrane protein	COG5477	0	0	0	0	0	0	0	0	0	0	0	0	0	0	0	0	0	0	0	0	0	0	0	0	0	0	0	0	0	0	0	0	0	0	0	0	0	0	0	0	0	0	1	0	0	0
POORLY CHARACTERIZED	Function unknown	Uncharacterized conserved protein	COG5470	3	3	3	3	3	3	4	3	4	3	3	3	3	3	0	3	1	0	0	0	0	0	0	0	0	0	0	0	1	2	0	0	0	0	0	0	0	0	0	0	0	0	1	0	0	0
POORLY CHARACTERIZED	Function unknown	Predicted integral membrane protein	COG5473	0	0	0	0	0	0	0	0	0	0	0	0	0	0	1	1	1	0	0	0	0	0	0	0	0	0	0	0	0	0	0	0	0	0	0	0	0	0	0	0	0	0	0	0	0	0
METABOLISM	Secondary metabolites biosynthesis, transport and catabolism	Homospermidine synthase	COG5310	0	0	0	0	0	0	0	0	0	0	0	0	0	0	0	0	0	0	0	0	0	0	0	0	0	0	0	0	0	0	1	2	0	0	1	1	1	1	1	1	1	1	0	0	0	0
METABOLISM	Amino acid transport and metabolism	Ethanolamine utilization protein, possible chaperonin protecting lyase from inhibition	COG4819	0	0	0	0	0	0	0	0	0	0	0	0	0	0	1	1	0	0	0	0	0	0	0	0	0	0	0	0	0	0	0	0	0	0	0	0	0	0	0	0	0	0	0	0	0	0
POORLY CHARACTERIZED	Function unknown	Uncharacterized protein conserved in bacteria	COG3323	0	0	0	0	0	0	0	0	0	0	0	0	0	0	0	0	0	0	0	0	1	1	0	0	0	0	0	0	0	0	0	0	1	1	0	0	0	0	0	0	0	0	0	0	0	0
POORLY CHARACTERIZED	Function unknown	Predicted membrane protein	COG3326	0	0	0	0	0	0	0	0	0	0	0	0	0	0	0	0	0	0	0	0	0	0	0	0	0	0	0	0	0	0	0	0	0	0	0	0	0	0	0	0	0	0	0	0	0	0
INFORMATION STORAGE AND PROCESSING	Transcription	Phenylacetic acid-responsive transcriptional repressor	COG3327	0	0	0	0	0	0	0	0	0	0	0	0	0	0	0	0	0	0	0	0	0	0	0	0	0	0	0	0	0	0	0	0	0	0	0	0	0	0	0	0	0	0	0	0	0	0
CELLULAR PROCESSES AND SIGNALING	Signal transduction mechanisms	Signal transduction histidine kinase, nitrogen specific	COG3852	1	1	1	1	1	1	1	1	1	1	1	1	1	1	1	1	1	0	0	0	0	0	0	0	1	1	0	0	1	1	0	0	0	0	0	0	0	0	0	0	0	0	0	0	0	0
METABOLISM	Carbohydrate transport and metabolism	Chitinase	COG3325	0	0	0	0	0	0	0	0	0	0	0	0	0	0	0	0	0	0	0	0	0	0	0	0	0	0	0	0	0	0	0	0	0	0	0	0	0	0	0	0	0	0	0	0	0	0
CELLULAR PROCESSES AND SIGNALING	Posttranslational modification, protein turnover, chaperones	Xanthine and CO dehydrogenases maturation factor, XdhC/CoxF family	COG1975	0	0	0	0	0	0	0	0	0	0	0	0	0	0	2	1	1	0	0	0	0	0	0	0	0	0	0	0	1	1	1	1	0	0	1	0	0	0	0	0	0	0	0	0	1	0
INFORMATION STORAGE AND PROCESSING	Transcription	SOS-response transcriptional repressors (RecA-mediated autopeptidases)	COG1974	2	2	2	2	2	1	1	2	2	2	2	2	2	2	1	1	0	1	1	0	0	0	0	0	1	1	1	0	0	1	0	0	0	0	1	1	1	1	1	1	1	1	1	0	1	0
METABOLISM	Coenzyme transport and metabolism	Molybdopterin converting factor, small subunit	COG1977	0	0	0	0	0	0	0	0	0	0	0	0	0	0	1	1	1	0	0	0	1	1	0	0	1	1	0	0	1	1	2	2	0	0	1	0	0	0	0	0	0	0	0	0	1	0
INFORMATION STORAGE AND PROCESSING	Translation, ribosomal structure and biogenesis	Translation initiation factor 6 (eIF-6)	COG1976	0	0	0	0	0	0	0	0	0	0	0	0	0	0	0	0	0	0	0	0	0	0	1	1	0	0	0	0	0	0	0	0	0	0	0	0	0	0	0	0	0	0	0	0	0	0
POORLY CHARACTERIZED	General function prediction only	Predicted glycosyl hydrolase	COG3858	0	0	0	0	0	0	0	0	0	0	0	0	0	0	0	0	0	0	0	0	0	0	0	0	0	0	1	1	0	0	0	0	0	0	0	0	0	0	0	0	0	0	0	0	0	0
CELLULAR PROCESSES AND SIGNALING	Cell wall/membrane/envelope biogenesis	Large-conductance mechanosensitive channel	COG1970	0	0	0	0	0	0	0	0	0	0	0	0	0	0	0	0	0	0	0	0	1	1	0	0	0	0	0	0	1	1	1	1	1	1	0	0	0	0	0	0	0	0	0	1	0	1
METABOLISM	Nucleotide transport and metabolism	Nucleoside permease	COG1972	0	0	0	0	0	0	0	0	1	1	1	1	1	1	0	0	0	1	1	1	1	1	0	0	0	0	0	0	0	0	0	0	0	1	0	0	0	0	0	0	0	0	0	1	1	1
POORLY CHARACTERIZED	Function unknown	Uncharacterized conserved protein	COG5569	0	0	0	0	0	0	0	0	0	0	0	0	0	0	0	0	0	0	0	0	0	0	0	0	0	0	0	0	0	0	0	0	0	0	0	0	0	0	0	0	0	0	0	0	0	0
POORLY CHARACTERIZED	Function unknown	Uncharacterized conserved protein	COG2013	0	0	0	0	0	0	0	0	0	0	0	0	0	0	0	0	0	0	0	0	0	0	0	0	0	0	0	0	0	0	0	0	0	0	0	0	0	0	0	0	0	0	0	0	0	0
INFORMATION STORAGE AND PROCESSING	Translation, ribosomal structure and biogenesis	Glycyl-tRNA synthetase, beta subunit	COG0751	0	0	0	0	0	0	0	0	0	0	0	0	0	0	1	1	0	0	0	0	0	0	0	0	0	2	0	0	1	1	0	0	0	0	0	0	0	0	0	0	0	0	1	0	0	0
CELLULAR PROCESSES AND SIGNALING	Cell cycle control, cell division, chromosome partitioning	ATPases involved in chromosome partitioning	COG0455	0	0	0	0	0	0	0	0	0	0	0	0	0	0	0	1	1	0	0	0	0	0	0	0	0	0	0	0	1	1	0	0	0	0	0	0	1	0	0	0	0	0	0	0	0	0
POORLY CHARACTERIZED	Function unknown	Predicted integral membrane protein	COG5446	0	0	0	0	0	0	0	0	0	0	0	0	0	0	1	1	1	0	0	0	0	0	0	0	0	0	0	0	0	0	0	0	0	0	0	0	0	0	0	0	0	0	0	0	0	0
METABOLISM	Amino acid transport and metabolism	Gamma-glutamyl phosphate reductase	COG0014	1	1	1	1	1	1	1	1	1	1	1	1	1	1	3	2	0	0	0	0	0	0	0	0	1	1	1	1	1	1	1	1	0	0	0	1	1	1	1	0	1	1	0	0	0	0
POORLY CHARACTERIZED	General function prediction only	Predicted enzyme with a TIM-barrel fold	COG0325	1	1	1	1	1	1	1	1	1	1	1	1	1	1	1	1	1	1	0	1	1	1	0	0	1	1	1	0	1	1	1	1	1	1	1	0	1	1	0	1	1	1	0	1	1	1
POORLY CHARACTERIZED	General function prediction only	Acetyltransferases	COG0456	1	1	1	1	1	1	1	1	1	1	1	1	1	1	1	1	1	1	0	0	1	1	1	2	1	1	0	1	2	2	0	0	1	1	1	2	3	2	1	0	1	2	0	3	2	1
INFORMATION STORAGE AND PROCESSING	Replication, recombination and repair	DNA mismatch repair enzyme (predicted ATPase)	COG0323	0	0	0	0	0	0	0	0	0	0	0	0	0	0	1	1	1	1	1	1	1	1	0	0	0	0	0	0	1	1	0	0	0	1	0	0	0	0	0	0	0	0	0	1	1	0
POORLY CHARACTERIZED	Function unknown	Predicted membrane protein	COG3952	0	0	0	0	0	0	0	0	0	0	0	0	0	0	0	0	0	0	0	0	0	0	0	0	0	0	0	0	0	0	0	0	0	0	0	0	0	0	0	0	0	0	0	1	0	0
CELLULAR PROCESSES AND SIGNALING	Posttranslational modification, protein turnover, chaperones	Peroxiredoxin	COG0450	1	1	0	1	1	0	1	0	1	0	1	1	0	1	0	0	0	0	0	0	0	0	0	0	2	2	0	0	1	1	1	1	0	1	0	0	0	0	0	0	0	0	0	0	0	0
POORLY CHARACTERIZED	Function unknown	Predicted membrane protein	COG2311	1	1	0	1	1	0	1	1	1	1	1	1	1	1	1	0	0	0	0	0	0	0	0	0	0	0	0	1	0	0	0	0	0	0	0	1	1	1	0	0	1	1	0	0	0	0
METABOLISM	Secondary metabolites biosynthesis, transport and catabolism	Uncharacterized enzyme involved in pigment biosynthesis	COG2313	0	0	0	0	0	0	0	0	0	0	0	0	0	0	1	1	1	0	0	0	0	0	0	0	0	0	1	1	0	0	0	0	0	0	1	0	1	1	1	0	0	1	0	0	0	0
POORLY CHARACTERIZED	Function unknown	Predicted membrane protein	COG2314	0	0	0	0	0	0	0	0	0	0	0	0	0	0	0	0	0	0	0	0	0	0	0	0	0	0	0	0	0	0	0	0	0	0	0	0	0	0	0	0	0	0	0	0	0	0
POORLY CHARACTERIZED	Function unknown	Uncharacterized protein conserved in bacteria	COG2315	0	0	0	0	0	0	0	0	0	0	0	0	0	0	0	0	0	0	0	0	1	1	0	0	0	0	0	0	1	1	0	0	1	1	0	0	0	0	0	0	0	0	0	1	1	1
METABOLISM	Amino acid transport and metabolism	Zn-dependent carboxypeptidase	COG2317	0	0	0	0	0	0	0	0	0	0	0	0	0	0	1	1	1	0	0	0	0	0	0	0	0	0	0	0	0	0	0	0	0	0	0	0	0	0	0	0	0	0	0	0	0	0
INFORMATION STORAGE AND PROCESSING	Translation, ribosomal structure and biogenesis	Aspartyl/asparaginyl-tRNA synthetases	COG0017	0	0	0	0	0	0	0	0	0	0	0	0	0	0	0	0	0	1	1	0	1	1	2	2	0	0	0	0	0	0	0	0	1	1	0	0	0	0	0	0	0	0	0	1	1	1
METABOLISM	Amino acid transport and metabolism	ABC-type proline/glycine betaine transport system, permease component	COG4176	0	0	0	0	0	0	0	0	0	0	0	0	0	0	5	6	3	0	0	0	0	0	0	0	0	0	0	0	0	0	1	1	0	0	0	0	0	0	0	0	0	0	4	0	0	0
METABOLISM	Amino acid transport and metabolism	Carboxypeptidase C (cathepsin A)	COG2939	0	0	0	0	0	0	0	0	0	0	0	0	0	0	0	0	0	0	0	0	0	0	0	0	0	0	0	0	0	0	0	0	0	0	0	0	0	0	0	0	0	0	0	0	1	0
METABOLISM	Coenzyme transport and metabolism	Phosphopantothenoylcysteine synthetase/decarboxylase	COG0452	0	0	0	0	0	0	0	0	0	0	0	0	0	0	2	1	1	1	1	0	1	1	1	2	1	0	1	1	1	1	1	1	0	1	0	0	0	1	1	0	1	0	0	1	1	1
POORLY CHARACTERIZED	Function unknown	Uncharacterized conserved protein	COG5361	0	0	0	0	0	0	0	0	0	0	0	0	0	0	0	0	0	0	0	0	0	0	0	0	0	0	0	0	0	0	0	0	0	0	0	0	0	0	0	0	0	0	0	0	0	0
POORLY CHARACTERIZED	Function unknown	Uncharacterized protein conserved in bacteria	COG4446	0	0	0	0	0	0	0	0	0	0	0	0	0	0	0	0	0	0	0	0	0	0	0	0	0	0	0	0	0	0	0	0	0	0	0	0	0	0	0	0	0	0	0	0	0	0
POORLY CHARACTERIZED	General function prediction only	Uncharacterized protein related to plant photosystem II stability/assembly factor	COG4447	0	0	0	0	0	0	0	0	0	0	0	0	0	0	0	0	0	0	1	0	3	4	0	0	0	0	0	0	0	0	0	0	0	0	0	0	0	0	0	0	0	0	0	2	3	0
POORLY CHARACTERIZED	Function unknown	Uncharacterized protein conserved in bacteria	COG3216	0	0	0	0	0	0	0	0	0	0	0	0	0	0	1	0	1	0	0	0	0	0	0	0	0	0	0	0	1	1	0	0	0	0	0	0	0	0	0	0	0	0	0	0	0	0
POORLY CHARACTERIZED	Function unknown	Uncharacterized protein conserved in bacteria	COG3214	0	0	0	0	0	0	0	0	0	0	0	0	0	0	1	1	1	0	0	0	0	0	0	0	0	0	0	0	0	0	0	0	0	0	1	0	0	0	0	0	0	0	0	0	0	0
CELLULAR PROCESSES AND SIGNALING	Cell motility	Tfp pilus assembly protein PilZ	COG3215	0	0	0	0	0	0	0	0	0	0	0	0	0	0	0	0	0	0	0	0	0	0	0	0	0	0	0	0	1	1	0	0	0	0	0	0	0	0	0	0	0	0	0	0	0	0
POORLY CHARACTERIZED	General function prediction only	Predicted phosphatase	COG3211	0	0	0	0	0	0	0	0	0	0	0	0	0	0	0	0	0	0	0	0	0	0	0	0	0	0	0	0	0	0	0	0	0	0	0	0	0	0	0	0	0	0	0	0	0	0
METABOLISM	Nucleotide transport and metabolism	Hydroxylase for synthesis of 2-methylthio-cis-ribozeatin in tRNA	COG4445	0	0	0	0	0	0	0	0	0	0	0	0	0	0	0	0	0	0	0	0	1	1	0	0	0	0	0	0	1	1	0	0	0	1	0	0	0	0	0	0	0	0	0	1	1	1
POORLY CHARACTERIZED	Function unknown	Uncharacterized protein conserved in bacteria	COG3079	0	0	0	0	0	0	0	0	0	0	0	0	0	0	0	0	0	0	0	0	0	0	0	0	0	0	0	0	1	1	0	0	0	0	0	0	0	0	0	0	0	0	0	0	0	0
CELLULAR PROCESSES AND SIGNALING	Cell wall/membrane/envelope biogenesis	Outer membrane lipoprotein	COG3133	1	1	1	1	1	1	0	1	0	1	1	1	1	1	0	0	0	0	0	0	0	0	0	0	0	0	0	0	0	0	0	0	0	0	0	0	0	0	0	0	0	0	0	0	0	0
POORLY CHARACTERIZED	Function unknown	Uncharacterized protein conserved in bacteria	COG3132	0	0	0	0	0	0	0	0	0	0	0	0	0	0	0	0	0	0	0	0	0	0	0	0	0	0	0	0	0	0	0	0	0	0	0	0	0	0	0	0	0	0	0	0	0	0
INFORMATION STORAGE AND PROCESSING	Translation, ribosomal structure and biogenesis	Ribosome modulation factor	COG3130	0	0	0	0	0	0	0	0	0	0	0	0	0	0	0	0	0	0	0	0	0	0	0	0	0	0	0	0	0	1	0	0	0	0	0	0	0	0	0	0	0	0	0	0	0	0
POORLY CHARACTERIZED	Function unknown	Uncharacterized conserved protein	COG0011	0	0	0	0	0	0	0	0	0	0	0	0	0	0	0	0	0	0	0	0	0	0	1	1	0	0	0	0	0	0	0	0	0	0	0	0	0	0	0	0	0	0	0	0	0	0
METABOLISM	Secondary metabolites biosynthesis, transport and catabolism	Uncharacterized protein involved in benzoate metabolism	COG3135	0	0	0	0	0	0	0	0	0	0	0	0	0	0	0	0	0	0	0	0	0	0	0	0	0	0	0	0	0	0	0	0	0	0	0	0	0	0	0	0	0	0	0	0	0	0
METABOLISM	Energy production and conversion	Malic enzyme	COG0281	0	0	0	0	0	0	0	0	0	0	0	0	0	0	1	1	1	0	0	0	1	1	0	0	1	1	1	0	1	1	0	0	1	1	1	0	1	0	0	0	1	0	1	1	1	1
POORLY CHARACTERIZED	Function unknown	Uncharacterized protein conserved in bacteria	COG3139	0	0	0	0	0	0	0	0	0	0	0	0	0	0	0	0	0	0	0	0	0	0	0	0	0	0	0	0	1	1	0	0	0	0	0	0	0	0	0	0	0	0	0	0	0	0
METABOLISM	Amino acid transport and metabolism	Arginine/ornithine N-succinyltransferase beta subunit	COG3138	1	1	1	1	1	1	1	1	1	1	1	1	1	1	0	0	0	0	0	0	0	0	0	0	0	0	0	0	0	0	0	0	0	0	0	0	0	0	0	0	0	0	0	0	0	0
POORLY CHARACTERIZED	Function unknown	Predicted periplasmic protein	COG3672	0	0	0	0	0	0	0	0	0	0	0	0	0	0	0	0	0	0	0	0	0	0	0	0	0	0	0	0	1	1	0	0	0	0	0	0	0	0	0	0	0	0	0	0	0	0
POORLY CHARACTERIZED	General function prediction only	Predicted drug exporters of the RND superfamily	COG2409	0	0	0	0	0	0	0	0	0	0	0	0	0	0	0	0	0	0	0	0	0	0	0	0	0	0	2	1	0	0	0	1	0	0	1	2	2	1	1	3	1	1	0	0	0	0
POORLY CHARACTERIZED	General function prediction only	Predicted nucleic acid-binding protein, contains PIN domain	COG2405	0	0	0	0	0	0	0	0	0	0	0	0	0	0	0	0	0	0	0	0	0	0	0	0	0	0	0	0	0	0	0	0	0	0	0	0	0	0	0	0	0	0	0	0	0	0
POORLY CHARACTERIZED	General function prediction only	Protein distantly related to bacterial ferritins	COG2406	0	0	0	0	0	0	0	0	0	0	0	0	0	0	0	0	0	0	0	0	0	0	1	1	0	0	0	0	0	0	0	0	0	0	0	0	0	0	0	0	0	0	0	0	0	0
METABOLISM	Carbohydrate transport and metabolism	L-fucose isomerase and related proteins	COG2407	0	0	0	0	0	0	0	0	0	0	0	0	0	0	0	0	0	0	0	0	0	0	0	0	0	0	1	1	0	0	0	0	0	0	0	1	0	0	0	0	0	1	0	0	0	0
POORLY CHARACTERIZED	General function prediction only	Predicted nucleic acid-binding protein, contains PIN domain	COG2402	0	0	0	0	0	0	0	0	0	0	0	0	0	0	0	0	0	0	0	0	0	0	0	0	0	0	0	0	0	0	0	0	0	0	0	0	0	0	0	0	0	0	0	0	0	0
INFORMATION STORAGE AND PROCESSING	Translation, ribosomal structure and biogenesis	Ribosomal protein L37AE/L43A	COG1997	0	0	0	0	0	0	0	0	0	0	0	0	0	0	0	0	0	0	0	0	0	0	1	1	0	0	0	0	0	0	0	0	0	0	0	0	0	0	0	0	0	0	0	0	0	0
INFORMATION STORAGE AND PROCESSING	Transcription	DNA-directed RNA polymerase, subunit RPC10 (contains C4-type Zn-finger)	COG1996	0	0	0	0	0	0	0	0	0	0	0	0	0	0	0	0	0	0	0	0	0	0	1	1	0	0	0	0	0	0	0	0	0	0	0	0	0	0	0	0	0	0	0	0	0	0
METABOLISM	Coenzyme transport and metabolism	Pyridoxal phosphate biosynthesis protein	COG1995	1	1	1	1	1	1	1	1	1	0	1	1	1	1	2	1	0	1	0	0	1	1	0	0	1	1	0	0	1	1	0	0	1	1	0	0	0	0	0	0	0	0	1	1	1	1
POORLY CHARACTERIZED	General function prediction only	Zn-dependent proteases	COG1994	0	0	0	0	0	0	0	0	0	0	0	0	0	0	0	0	0	0	0	0	0	0	0	0	1	2	0	0	0	0	0	0	0	0	0	0	0	0	0	0	0	0	0	0	0	0
POORLY CHARACTERIZED	Function unknown	Uncharacterized conserved protein	COG1992	0	0	0	0	0	0	0	0	0	0	0	0	0	0	0	0	0	0	0	0	0	0	0	1	0	0	0	0	0	0	0	0	0	0	0	0	0	0	0	0	0	0	0	0	0	0
POORLY CHARACTERIZED	Function unknown	Uncharacterized conserved protein	COG1990	0	0	0	0	0	0	0	0	0	0	0	0	0	0	0	0	0	0	0	0	0	0	1	1	0	0	0	0	0	0	0	0	0	0	0	0	0	0	0	0	0	0	0	0	0	0
POORLY CHARACTERIZED	Function unknown	Uncharacterized protein conserved in bacteria	COG4370	0	0	0	0	0	0	0	0	0	0	0	0	0	0	0	0	0	0	0	0	0	0	0	0	0	0	0	0	0	0	0	0	0	0	0	0	0	0	0	0	0	0	0	0	0	0
POORLY CHARACTERIZED	General function prediction only	Uncharacterized protein SCO1/SenC/PrrC, involved in biogenesis of respiratory and photosynthetic systems	COG1999	1	1	1	1	1	1	0	1	1	1	1	1	1	1	1	1	1	1	1	0	1	1	0	0	0	1	0	0	1	1	0	0	0	2	0	0	0	0	0	0	0	0	0	2	2	2
INFORMATION STORAGE AND PROCESSING	Translation, ribosomal structure and biogenesis	Ribosomal protein S27AE	COG1998	0	0	0	0	0	0	0	0	0	0	0	0	0	0	0	0	0	0	0	0	0	0	0	1	0	0	0	0	0	0	0	0	0	0	0	0	0	0	0	0	0	0	0	0	0	0
POORLY CHARACTERIZED	Function unknown	Uncharacterized protein conserved in bacteria	COG5319	0	0	0	0	0	0	0	0	0	0	0	0	0	0	1	1	0	0	0	0	0	0	0	0	0	0	0	0	0	0	0	0	0	0	0	0	0	0	0	0	0	0	0	0	0	0
POORLY CHARACTERIZED	General function prediction only	Predicted RNA-binding protein containing a PIN domain	COG3688	0	0	0	0	0	0	0	0	0	0	0	0	0	0	0	0	0	0	0	0	0	0	0	0	0	0	0	0	0	0	0	0	0	0	0	0	0	0	0	0	0	0	0	0	0	0
METABOLISM	Carbohydrate transport and metabolism	Tagatose-1,6-bisphosphate aldolase	COG3684	0	0	0	0	0	0	0	0	0	0	0	0	0	0	0	0	0	0	0	0	0	0	0	0	0	0	1	0	0	0	0	0	0	0	0	0	0	0	0	0	0	0	0	0	0	0
POORLY CHARACTERIZED	General function prediction only	Predicted metal-dependent hydrolase	COG3687	0	0	0	0	0	0	0	0	0	0	0	0	0	0	0	0	0	0	0	0	0	0	0	0	0	0	0	0	1	1	0	0	0	0	0	0	0	0	0	0	0	0	0	0	0	0
POORLY CHARACTERIZED	Function unknown	Predicted membrane protein	COG3686	2	2	1	2	1	0	2	0	1	0	2	1	0	1	0	0	0	0	0	0	0	0	0	0	0	0	0	0	1	1	0	0	0	0	0	0	0	0	0	0	0	0	0	0	0	0
POORLY CHARACTERIZED	Function unknown	Uncharacterized protein conserved in bacteria	COG3680	0	0	0	0	0	0	0	0	0	0	0	0	0	0	0	0	0	0	0	0	0	0	0	0	0	0	0	0	0	0	0	0	0	0	0	0	0	0	0	0	0	0	0	0	0	0
INFORMATION STORAGE AND PROCESSING	Transcription	Predicted transcriptional regulator	COG3682	0	0	0	0	0	0	0	0	0	0	0	0	0	0	0	0	0	0	0	0	1	1	0	0	0	0	0	0	0	0	0	0	0	0	0	0	0	0	0	0	0	0	0	0	0	0
CELLULAR PROCESSES AND SIGNALING	Cell wall/membrane/envelope biogenesis	Outer membrane protein W	COG3047	1	1	0	1	1	1	1	1	1	0	1	1	0	1	0	0	0	0	0	0	0	0	0	0	0	0	0	0	0	0	0	0	0	0	0	0	0	0	0	0	0	0	0	0	0	0
POORLY CHARACTERIZED	General function prediction only	Uncharacterized protein related to deoxyribodipyrimidine photolyase	COG3046	1	2	1	1	1	0	2	1	0	0	1	1	1	1	3	2	2	0	0	0	0	1	0	0	1	1	1	1	1	1	0	1	0	1	1	1	1	1	1	1	1	1	2	0	1	1
POORLY CHARACTERIZED	General function prediction only	Putative hemolysin	COG3042	0	0	0	0	0	0	0	0	0	0	0	0	0	0	0	0	0	0	0	0	0	0	0	0	0	0	0	0	0	0	0	1	0	0	0	0	0	0	0	0	0	0	0	0	0	0
CELLULAR PROCESSES AND SIGNALING	Cell wall/membrane/envelope biogenesis	Bacterial lipocalin	COG3040	0	0	0	0	0	0	0	0	0	0	0	0	0	0	0	0	0	0	0	0	0	0	0	0	1	1	0	0	1	2	0	0	0	0	0	0	0	0	0	0	0	0	0	0	0	0
INFORMATION STORAGE AND PROCESSING	Translation, ribosomal structure and biogenesis	Ribosomal protein S16	COG0228	1	0	0	1	1	1	0	1	1	0	1	1	1	1	1	1	0	0	1	1	0	1	0	0	1	1	1	1	1	1	1	1	0	1	1	1	1	1	1	1	1	1	0	1	1	1
CELLULAR PROCESSES AND SIGNALING	Posttranslational modification, protein turnover, chaperones	Conserved domain frequently associated with peptide methionine sulfoxide reductase	COG0229	1	1	1	1	1	1	1	0	1	0	1	1	1	1	1	1	1	1	1	1	2	2	0	1	1	1	1	1	1	1	0	0	1	0	0	0	1	1	1	1	1	2	1	2	2	1
INFORMATION STORAGE AND PROCESSING	Translation, ribosomal structure and biogenesis	Ribosomal protein L7/L12	COG0222	1	1	1	1	1	1	1	1	1	1	1	1	1	1	1	1	1	1	1	1	1	1	0	0	1	1	1	1	1	1	1	1	1	1	1	0	1	1	1	1	1	2	1	1	1	1
INFORMATION STORAGE AND PROCESSING	Translation, ribosomal structure and biogenesis	Methionyl-tRNA formyltransferase	COG0223	1	1	1	1	1	1	1	1	1	1	1	1	1	1	3	2	2	1	1	1	1	1	0	0	1	2	1	1	1	1	1	1	1	1	0	1	1	0	0	1	0	1	1	1	0	1
POORLY CHARACTERIZED	General function prediction only	Predicted S-adenosylmethionine-dependent methyltransferase	COG0220	1	1	1	1	1	1	1	1	1	1	1	1	1	1	1	1	1	1	1	1	0	1	0	0	1	1	0	1	1	1	0	0	1	1	0	0	1	1	0	0	0	1	0	1	1	1
METABOLISM	Energy production and conversion	Inorganic pyrophosphatase	COG0221	0	0	0	0	0	0	0	0	0	0	0	0	0	0	0	0	0	0	0	0	0	0	1	1	0	0	1	1	1	1	1	1	0	0	0	0	0	0	0	0	0	0	0	0	1	0
METABOLISM	Inorganic ion transport and metabolism	ABC-type phosphate transport system, periplasmic component	COG0226	0	0	0	0	0	0	0	0	0	0	0	0	0	0	1	2	1	1	1	1	0	0	1	1	1	1	1	1	0	1	1	1	0	0	1	1	1	1	1	1	1	1	0	0	0	0
INFORMATION STORAGE AND PROCESSING	Translation, ribosomal structure and biogenesis	Ribosomal protein L28	COG0227	1	1	1	1	1	1	1	1	1	1	1	1	1	1	1	1	1	1	0	0	1	0	0	0	1	1	1	0	1	1	1	1	1	1	0	0	0	1	1	1	2	1	0	1	1	1
METABOLISM	Energy production and conversion	F0F1-type ATP synthase, gamma subunit	COG0224	1	1	1	1	1	0	1	1	1	1	1	1	1	1	1	1	1	1	1	1	1	1	0	0	1	2	1	0	1	1	1	1	0	1	1	2	1	1	0	0	1	1	1	1	1	0
CELLULAR PROCESSES AND SIGNALING	Posttranslational modification, protein turnover, chaperones	Peptide methionine sulfoxide reductase	COG0225	2	2	2	2	2	1	2	2	2	1	2	2	2	2	1	1	1	1	1	1	1	1	0	1	1	1	1	0	1	1	0	0	1	1	1	0	1	1	1	1	1	2	1	2	1	1
METABOLISM	Amino acid transport and metabolism	Acetylglutamate semialdehyde dehydrogenase	COG0002	1	1	1	1	1	0	1	1	0	1	1	1	1	2	1	1	1	0	0	0	0	0	1	1	1	1	1	1	1	1	1	1	0	0	1	0	0	1	0	1	0	1	1	0	1	0
METABOLISM	Inorganic ion transport and metabolism	Oxyanion-translocating ATPase	COG0003	0	0	0	0	0	0	0	0	0	0	0	0	0	0	0	0	0	0	0	0	0	0	0	0	0	0	0	0	0	0	1	1	0	0	2	0	0	0	0	0	0	0	0	0	0	0
CELLULAR PROCESSES AND SIGNALING	Intracellular trafficking, secretion, and vesicular transport	Signal recognition particle GTPase	COG0552	0	0	0	0	0	0	0	0	0	0	0	0	0	0	0	1	1	1	1	0	1	1	1	1	1	1	1	1	1	1	1	1	0	1	0	1	1	1	1	1	1	1	1	1	1	1
METABOLISM	Coenzyme transport and metabolism	Glutamate-1-semialdehyde aminotransferase	COG0001	1	1	1	1	1	1	1	1	1	1	1	1	1	1	2	1	2	0	0	0	0	0	0	2	1	2	1	1	1	3	3	4	0	0	1	2	1	1	1	1	1	1	0	0	1	0
METABOLISM	Energy production and conversion	Glycerol kinase	COG0554	1	1	1	0	0	0	2	0	2	0	2	1	0	0	2	0	1	0	0	0	0	1	0	0	0	0	1	1	0	1	2	2	0	0	3	0	1	1	1	1	0	1	0	0	2	0
METABOLISM	Coenzyme transport and metabolism	Uroporphyrinogen-III methylase	COG0007	0	0	0	0	0	0	0	0	0	0	0	0	0	0	2	2	2	0	0	0	0	0	1	1	1	1	0	0	1	1	0	0	0	0	0	0	0	0	0	0	0	0	0	0	1	0
INFORMATION STORAGE AND PROCESSING	Replication, recombination and repair	Helicase subunit of the DNA excision repair complex	COG0556	1	1	1	1	1	1	1	1	1	1	1	1	1	1	0	1	1	0	1	0	1	1	0	1	1	1	1	1	1	1	1	0	0	1	1	1	1	1	1	1	1	1	0	1	1	1
INFORMATION STORAGE AND PROCESSING	Transcription	Exoribonuclease R	COG0557	0	0	1	0	0	0	0	1	0	1	0	0	0	1	1	1	1	1	1	1	1	1	0	0	1	1	0	0	1	1	0	0	1	1	0	0	0	0	0	0	0	0	0	1	1	1
METABOLISM	Lipid transport and metabolism	Phosphatidylglycerophosphate synthase	COG0558	2	2	1	2	2	1	1	1	3	1	2	2	1	1	1	1	1	0	0	0	0	0	0	1	1	1	4	2	1	1	3	2	1	1	2	4	3	4	5	5	3	4	1	0	0	0
METABOLISM	Amino acid transport and metabolism	Branched-chain amino acid ABC-type transport system, permease components	COG0559	0	0	0	0	0	0	0	0	0	0	0	0	0	0	3	4	3	0	0	0	0	0	0	0	0	0	1	1	0	0	1	1	0	0	1	1	2	2	1	2	0	1	3	0	0	0
INFORMATION STORAGE AND PROCESSING	Translation, ribosomal structure and biogenesis	Glutamyl- and glutaminyl-tRNA synthetases	COG0008	1	0	1	1	1	1	0	1	0	1	1	1	1	1	2	2	2	1	1	1	1	1	1	1	2	2	1	0	2	3	1	1	0	2	0	0	0	0	1	1	1	1	1	2	2	2
INFORMATION STORAGE AND PROCESSING	Translation, ribosomal structure and biogenesis	Putative translation factor (SUA5)	COG0009	1	1	1	1	1	1	1	0	0	1	1	1	1	1	1	0	1	2	0	2	0	1	0	1	1	1	1	1	2	2	1	1	1	1	1	1	2	2	2	1	1	2	0	2	2	1
METABOLISM	Coenzyme transport and metabolism	1,4-dihydroxy-2-naphthoate octaprenyltransferase	COG1575	0	0	0	0	0	0	0	0	0	0	0	0	0	0	0	0	0	0	0	0	0	0	0	1	0	0	0	1	0	0	1	1	0	1	0	0	1	0	0	0	0	0	0	1	0	1
POORLY CHARACTERIZED	General function prediction only	Predicted metal-dependent hydrolase with the TIM-barrel fold	COG1574	1	1	0	2	0	0	0	1	0	0	0	1	1	2	1	1	1	0	0	0	1	1	0	0	0	0	1	0	1	3	0	0	0	1	0	0	0	0	0	0	0	0	0	1	1	1
METABOLISM	Lipid transport and metabolism	Mevalonate kinase	COG1577	0	0	0	0	0	0	0	0	0	0	0	0	0	0	0	0	0	0	0	0	1	1	1	1	0	0	0	0	0	0	0	0	1	0	0	0	0	0	0	0	0	0	0	2	1	1
POORLY CHARACTERIZED	Function unknown	Uncharacterized conserved protein	COG1576	1	2	1	1	1	1	2	1	1	1	1	1	1	1	1	1	1	0	1	0	1	1	0	0	1	1	0	0	1	1	0	0	1	1	0	0	0	0	0	0	0	0	0	1	1	1
POORLY CHARACTERIZED	General function prediction only	Predicted kinase	COG4240	0	0	0	0	0	0	0	0	0	0	0	0	0	0	0	0	0	0	0	0	0	0	0	0	0	0	0	0	2	2	0	0	0	0	0	0	0	0	0	0	0	0	1	0	0	0
CELLULAR PROCESSES AND SIGNALING	Cell wall/membrane/envelope biogenesis	Periplasmic protease	COG0793	1	1	1	1	1	0	1	1	1	0	0	0	1	1	1	1	1	2	2	2	2	3	0	0	1	1	0	0	2	3	0	0	0	1	0	1	1	1	1	1	1	1	1	4	3	1
POORLY CHARACTERIZED	General function prediction only	FOG: TPR repeat, SEL1 subfamily	COG0790	0	0	0	0	0	0	0	0	0	0	0	0	0	0	1	0	0	0	0	0	0	0	0	0	2	2	0	0	0	1	0	0	0	0	0	0	0	0	0	0	0	0	0	0	0	0
POORLY CHARACTERIZED	Function unknown	Predicted membrane protein	COG4243	0	0	0	0	0	0	0	0	0	0	0	0	0	0	0	0	0	0	0	0	0	0	0	0	0	0	0	0	0	0	0	0	0	0	0	1	1	1	1	1	1	1	0	0	0	0
CELLULAR PROCESSES AND SIGNALING	Cell wall/membrane/envelope biogenesis	Glutamate racemase	COG0796	0	0	0	0	0	0	0	0	0	0	0	0	0	0	1	1	1	1	0	1	1	1	0	0	1	1	1	1	0	0	1	1	1	0	1	1	1	1	0	1	1	2	0	1	1	1
CELLULAR PROCESSES AND SIGNALING	Cell wall/membrane/envelope biogenesis	Lipoproteins	COG0797	0	0	0	0	0	0	0	0	0	0	0	0	0	0	0	0	0	0	0	0	0	0	0	0	1	1	0	0	1	1	0	0	0	0	0	0	0	0	0	0	0	0	0	0	0	0
CELLULAR PROCESSES AND SIGNALING	Cell wall/membrane/envelope biogenesis	Predicted sugar phosphate isomerase involved in capsule formation	COG0794	1	1	1	1	1	1	1	1	1	0	1	1	1	1	1	1	1	1	0	1	1	1	0	0	2	1	0	0	1	1	0	0	0	0	1	0	0	0	0	0	0	0	2	1	1	0
POORLY CHARACTERIZED	General function prediction only	Predicted permeases	COG0795	0	2	1	1	1	2	2	1	1	0	2	1	2	2	2	0	0	1	2	1	2	2	0	0	2	2	0	0	2	2	0	0	2	2	0	0	0	0	0	0	0	0	0	3	2	2
METABOLISM	Inorganic ion transport and metabolism	Arsenite efflux pump ACR3 and related permeases	COG0798	0	0	0	0	0	0	0	0	0	0	0	0	0	0	0	0	0	0	0	0	1	1	0	0	0	0	0	0	0	0	0	0	1	0	0	0	0	0	0	0	0	0	0	1	0	0
POORLY CHARACTERIZED	Function unknown	Uncharacterized homolog of plant Iojap protein	COG0799	1	1	1	1	1	1	1	1	0	1	1	1	1	1	1	1	1	0	0	0	0	0	0	0	1	1	1	1	1	1	0	2	0	1	0	0	1	2	0	1	1	1	1	1	1	1
INFORMATION STORAGE AND PROCESSING	Replication, recombination and repair	RecA-family ATPase	COG3598	0	0	0	0	0	0	0	0	0	0	0	0	0	0	0	0	0	0	0	0	0	0	0	0	1	1	0	0	0	0	0	0	0	0	0	0	0	0	0	0	0	0	0	0	0	0
POORLY CHARACTERIZED	Function unknown	Predicted membrane protein	COG4371	0	0	0	0	0	0	0	0	0	0	0	0	0	0	0	0	0	0	0	0	0	0	0	0	0	0	0	0	0	0	0	0	0	0	0	0	0	0	0	0	0	0	0	0	0	0
POORLY CHARACTERIZED	Function unknown	Uncharacterized protein conserved in bacteria	COG4487	0	0	0	0	0	0	0	0	0	0	0	0	0	0	0	0	0	0	0	0	0	0	0	0	0	0	0	0	0	0	0	0	0	0	0	0	0	0	0	0	0	0	0	0	0	0
CELLULAR PROCESSES AND SIGNALING	Posttranslational modification, protein turnover, chaperones	Predicted metalloendopeptidase	COG3590	0	0	0	0	0	0	0	0	0	0	0	0	0	0	0	0	0	0	0	0	0	1	0	0	0	0	1	1	1	1	0	0	0	0	0	0	0	0	0	0	0	0	0	0	0	0
POORLY CHARACTERIZED	Function unknown	Uncharacterized conserved protein	COG0316	2	2	2	3	2	2	2	2	2	2	2	2	2	2	1	2	0	0	1	0	2	2	1	1	1	2	0	1	2	2	1	1	1	1	1	2	1	1	0	2	1	1	1	1	1	1
CELLULAR PROCESSES AND SIGNALING	Signal transduction mechanisms	Guanosine polyphosphate pyrophosphohydrolases/synthetases	COG0317	1	1	1	1	1	1	1	1	1	1	1	1	1	1	1	0	1	1	1	0	1	1	0	0	1	2	1	1	1	1	1	1	1	1	1	0	1	1	0	0	0	0	1	1	1	1
METABOLISM	Coenzyme transport and metabolism	Molybdopterin converting factor, large subunit	COG0314	0	0	0	0	0	0	0	0	0	0	0	0	0	0	1	1	1	0	0	0	1	1	0	0	1	1	0	0	1	1	1	1	0	0	1	0	0	0	0	0	0	0	0	0	1	0
METABOLISM	Coenzyme transport and metabolism	Molybdenum cofactor biosynthesis enzyme	COG0315	0	0	0	0	0	0	0	0	0	0	0	0	0	0	1	1	0	0	0	0	1	0	0	0	0	1	0	0	1	1	1	1	0	0	1	0	0	0	0	0	0	0	0	0	1	0
POORLY CHARACTERIZED	General function prediction only	Predicted Zn-dependent proteases and their inactivated homologs	COG0312	0	0	0	0	0	0	0	0	0	0	0	0	0	0	2	2	2	0	0	0	0	0	0	2	2	2	0	0	0	0	1	2	0	0	1	2	0	1	0	0	1	0	1	0	0	0
POORLY CHARACTERIZED	General function prediction only	Predicted methyltransferases	COG0313	1	1	1	1	1	1	1	1	1	1	1	1	1	1	0	1	1	1	1	1	2	2	0	0	2	2	1	1	1	1	1	1	2	2	1	0	1	0	1	0	0	1	0	2	2	2
METABOLISM	Inorganic ion transport and metabolism	ABC-type Co2+ transport system, permease component	COG0310	0	0	0	0	0	0	0	0	0	0	0	0	0	0	0	0	0	0	0	0	0	0	0	0	0	0	1	1	0	0	0	0	0	0	0	1	1	1	1	1	1	1	0	0	0	0
METABOLISM	Coenzyme transport and metabolism	Predicted glutamine amidotransferase involved in pyridoxine biosynthesis	COG0311	0	0	0	0	0	0	0	0	0	0	0	0	0	0	0	0	0	0	0	0	0	0	0	1	0	0	1	1	0	0	1	1	0	0	1	1	1	1	1	1	0	1	0	0	0	0
METABOLISM	Lipid transport and metabolism	Acyl-CoA synthetases (AMP-forming)/AMP-acid ligases II	COG0318	9	9	8	7	9	6	11	9	8	8	8	9	8	8	6	5	6	0	0	0	0	0	0	0	0	1	1	1	4	9	5	4	0	0	3	0	0	1	0	0	0	1	1	1	1	1
POORLY CHARACTERIZED	General function prediction only	Predicted metal-dependent hydrolase	COG0319	1	1	1	1	1	1	1	1	1	1	1	1	1	1	1	1	1	1	1	0	1	1	0	0	1	1	1	1	1	1	1	0	1	1	1	2	0	1	1	2	1	0	0	1	1	1
POORLY CHARACTERIZED	General function prediction only	Predicted ATPase (AAA+ superfamily)	COG1373	0	0	0	0	0	0	0	0	0	0	0	0	0	0	0	0	0	0	0	0	1	1	0	0	0	0	0	0	0	0	0	0	0	0	0	0	0	0	0	0	0	0	0	0	0	0
POORLY CHARACTERIZED	Function unknown	Uncharacterized conserved protein	COG1371	0	0	0	0	0	0	0	0	0	0	0	0	0	0	0	0	0	0	0	0	0	0	0	1	0	0	0	0	0	0	0	0	0	0	0	0	0	0	0	0	0	0	0	0	0	0
CELLULAR PROCESSES AND SIGNALING	Posttranslational modification, protein turnover, chaperones	Prefoldin, molecular chaperone implicated in de novo protein folding, alpha subunit	COG1370	0	0	0	0	0	0	0	0	0	0	0	0	0	0	0	0	0	0	0	0	0	0	1	1	0	0	0	0	0	0	0	0	0	0	0	0	0	0	0	0	0	0	0	0	0	0
CELLULAR PROCESSES AND SIGNALING	Cell motility	Flagellar biosynthesis pathway, component FlhB	COG1377	0	0	0	0	0	0	0	0	0	0	0	0	0	0	1	1	0	0	0	0	0	0	0	0	0	0	0	0	1	1	0	0	0	0	0	0	0	0	0	0	0	0	0	0	0	0
POORLY CHARACTERIZED	Function unknown	Uncharacterized protein conserved in bacteria	COG1376	0	0	0	0	0	0	0	0	0	0	0	0	0	0	1	1	1	0	0	0	0	0	0	0	0	1	0	0	0	0	1	1	0	0	1	0	0	0	0	0	0	0	0	0	0	0
INFORMATION STORAGE AND PROCESSING	Transcription	Predicted transcriptional regulators	COG1378	0	0	0	0	0	0	0	0	0	0	0	0	0	0	0	0	0	0	0	0	0	0	0	1	0	0	0	0	0	0	0	0	0	0	0	0	0	0	0	0	0	0	0	0	0	0
INFORMATION STORAGE AND PROCESSING	Replication, recombination and repair	Excinuclease ATPase subunit	COG0178	1	1	1	1	1	1	1	1	1	1	1	1	0	1	1	1	1	2	2	2	1	2	1	1	1	1	1	0	1	1	1	1	1	1	1	0	1	1	1	0	0	1	0	2	2	2
METABOLISM	Secondary metabolites biosynthesis, transport and catabolism	2-keto-4-pentenoate hydratase/2-oxohepta-3-ene-1,7-dioic acid hydratase (catechol pathway)	COG0179	1	1	1	1	1	1	1	1	1	1	1	1	1	1	4	5	3	1	1	2	1	2	0	1	0	0	1	1	1	3	1	2	1	2	1	3	2	1	3	1	2	1	2	2	2	2
METABOLISM	Carbohydrate transport and metabolism	Transaldolase	COG0176	0	0	0	0	0	0	0	0	0	0	0	0	0	0	1	1	1	0	0	0	0	1	1	1	1	1	0	0	1	1	1	1	0	3	1	1	1	1	1	1	1	0	0	1	3	2
INFORMATION STORAGE AND PROCESSING	Replication, recombination and repair	Predicted EndoIII-related endonuclease	COG0177	1	1	1	1	1	1	1	1	1	1	1	1	1	1	1	1	1	1	0	1	1	0	0	1	1	1	1	1	1	1	0	1	1	1	1	0	0	0	0	0	1	0	0	1	1	1
METABOLISM	Amino acid transport and metabolism	Glutamine synthetase	COG0174	1	1	1	1	1	1	0	1	0	1	1	1	1	1	8	8	6	1	1	1	0	0	1	1	1	1	1	1	3	3	3	3	0	0	1	4	3	2	3	3	2	2	2	0	1	0
METABOLISM	Amino acid transport and metabolism	3'-phosphoadenosine 5'-phosphosulfate sulfotransferase (PAPS reductase)/FAD synthetase and related enzymes	COG0175	0	0	0	0	0	0	0	0	0	0	0	0	0	0	2	1	0	1	1	1	2	2	0	1	2	2	1	1	0	1	1	1	0	1	0	0	1	0	0	0	0	1	0	1	2	1
INFORMATION STORAGE AND PROCESSING	Translation, ribosomal structure and biogenesis	Seryl-tRNA synthetase	COG0172	1	0	1	1	1	1	0	1	0	1	2	1	1	1	1	1	1	1	1	1	1	1	1	1	1	2	1	1	0	1	0	1	1	0	0	0	1	0	0	0	0	1	1	1	1	1
INFORMATION STORAGE AND PROCESSING	Translation, ribosomal structure and biogenesis	Aspartyl-tRNA synthetase	COG0173	1	1	1	1	1	1	1	1	1	1	1	1	1	1	1	0	0	1	1	0	1	0	0	0	1	2	1	1	1	1	1	1	0	1	0	1	1	1	1	1	1	1	1	1	2	1
METABOLISM	Coenzyme transport and metabolism	NAD synthase	COG0171	0	0	0	0	0	0	0	0	0	0	0	0	0	0	1	1	1	0	1	1	1	1	0	1	1	1	0	0	1	1	1	1	1	1	1	0	2	0	1	1	1	0	1	1	1	1
INFORMATION STORAGE AND PROCESSING	Replication, recombination and repair	Transposase and inactivated derivatives	COG3464	0	0	0	0	0	0	0	0	0	0	0	0	0	0	0	0	0	0	0	0	0	0	0	0	0	0	0	0	0	0	0	0	0	0	0	0	0	0	0	0	0	0	0	0	0	0
POORLY CHARACTERIZED	General function prediction only	Predicted flavin-nucleotide-binding protein	COG3467	0	0	0	0	0	0	0	0	0	0	0	0	0	0	0	0	0	0	0	0	0	0	1	2	0	0	0	0	0	0	0	0	0	0	1	0	0	0	0	0	0	0	0	0	0	0
POORLY CHARACTERIZED	General function prediction only	Plasmid maintenance system antidote protein	COG3093	0	0	0	0	0	0	0	0	0	0	0	0	0	0	1	1	1	0	0	0	0	0	0	0	0	0	0	0	0	0	1	1	0	0	0	0	0	0	0	0	0	0	0	0	0	0
POORLY CHARACTERIZED	Function unknown	Uncharacterized conserved protein	COG3461	0	0	0	0	0	0	0	0	0	0	0	0	0	0	0	0	0	0	0	0	0	0	0	0	0	0	0	0	1	1	0	0	0	0	0	0	0	0	0	0	0	0	0	0	0	0
METABOLISM	Secondary metabolites biosynthesis, transport and catabolism	Uncharacterized enzyme of phenylacetate metabolism	COG3460	0	0	0	0	0	0	0	0	0	0	0	0	0	0	0	0	0	1	1	1	0	0	0	0	0	0	0	0	0	0	0	0	1	1	0	0	0	0	0	0	0	0	0	0	0	1
POORLY CHARACTERIZED	General function prediction only	ATPase components of ABC transporters with duplicated ATPase domains	COG0488	1	1	1	1	1	1	1	1	0	1	1	1	1	1	3	4	1	2	3	3	2	3	0	0	1	0	2	2	3	3	2	3	1	2	3	3	2	2	4	3	0	2	0	4	4	2
CELLULAR PROCESSES AND SIGNALING	Cell cycle control, cell division, chromosome partitioning	ATPases involved in chromosome partitioning	COG0489	1	1	1	1	1	1	1	1	1	1	1	1	1	1	2	2	2	1	1	2	1	1	1	1	1	1	2	2	1	1	2	1	0	1	1	1	1	1	1	1	0	1	1	2	2	1
POORLY CHARACTERIZED	General function prediction only	Predicted GTPase	COG0486	1	1	1	1	1	0	0	1	1	0	1	1	1	1	1	1	1	0	0	0	0	0	0	0	1	1	0	0	1	1	0	0	0	1	0	0	0	0	0	0	0	0	0	1	1	1
CELLULAR PROCESSES AND SIGNALING	Posttranslational modification, protein turnover, chaperones	DnaJ-class molecular chaperone with C-terminal Zn finger domain	COG0484	1	1	1	1	1	1	0	1	1	1	1	1	1	1	1	1	1	1	1	1	1	1	1	1	1	1	1	1	1	1	2	2	0	1	1	1	1	1	1	2	0	2	0	1	1	1
INFORMATION STORAGE AND PROCESSING	Translation, ribosomal structure and biogenesis	Predicted tRNA(5-methylaminomethyl-2-thiouridylate) methyltransferase, contains the PP-loop ATPase domain	COG0482	1	1	1	1	1	1	0	1	0	1	1	1	1	1	1	1	0	1	1	1	0	1	1	1	1	1	1	1	1	1	0	0	0	1	1	1	0	0	1	1	0	1	1	1	1	1
METABOLISM	Carbohydrate transport and metabolism	Archaeal fructose-1,6-bisphosphatase and related enzymes of inositol monophosphatase family	COG0483	2	2	1	3	2	2	3	1	2	2	2	3	2	2	5	6	6	0	0	0	1	1	1	1	1	1	1	0	1	1	3	4	0	1	1	1	2	0	2	1	2	2	2	0	0	1
INFORMATION STORAGE AND PROCESSING	Translation, ribosomal structure and biogenesis	Translation elongation factors (GTPases)	COG0480	1	1	1	1	1	1	1	1	1	1	1	1	1	1	1	1	1	0	1	1	0	2	1	1	1	1	1	1	2	2	0	1	1	1	0	1	1	1	1	1	1	1	1	1	1	1
CELLULAR PROCESSES AND SIGNALING	Cell wall/membrane/envelope biogenesis	Membrane GTPase LepA	COG0481	1	1	1	1	1	1	2	1	1	1	1	1	1	1	0	1	1	1	1	1	1	1	0	0	1	1	1	0	1	1	1	1	0	1	1	1	1	1	1	1	0	1	1	1	1	1
METABOLISM	Inorganic ion transport and metabolism	Uncharacterized protein involved in copper resistance	COG3667	0	0	0	0	0	0	0	0	0	0	0	0	0	0	0	0	0	0	0	0	0	0	0	0	0	0	0	0	0	0	0	0	0	0	0	0	0	0	0	0	0	0	0	0	0	0
INFORMATION STORAGE AND PROCESSING	Replication, recombination and repair	Transposase and inactivated derivatives	COG3666	0	0	0	0	0	0	0	0	0	0	0	0	0	0	0	0	0	0	0	0	0	0	0	0	0	0	0	0	0	0	0	0	0	0	0	0	0	0	0	0	0	0	0	0	1	0
POORLY CHARACTERIZED	Function unknown	Uncharacterized conserved protein	COG3665	0	0	0	0	0	0	0	0	0	0	0	0	0	0	1	1	1	0	0	0	0	0	0	0	0	0	0	0	0	0	0	0	0	0	0	0	0	0	0	0	0	0	0	0	0	0
POORLY CHARACTERIZED	Function unknown	Uncharacterized protein conserved in bacteria	COG3662	0	0	0	0	0	0	0	0	0	0	0	0	0	0	0	0	0	0	0	0	0	0	0	0	0	0	2	0	0	0	1	1	0	0	1	1	1	0	1	0	0	1	0	0	0	0
CELLULAR PROCESSES AND SIGNALING	Cell wall/membrane/envelope biogenesis	Predicted nucleoside-diphosphate-sugar epimerase	COG3660	2	1	2	1	2	2	1	2	2	1	2	0	2	2	0	0	0	0	0	0	0	0	0	0	0	1	0	0	0	0	0	0	0	0	0	0	0	0	0	0	0	0	1	0	0	0
METABOLISM	Carbohydrate transport and metabolism	Alpha-L-fucosidase	COG3669	0	0	0	0	0	0	0	0	0	0	0	0	0	0	0	0	0	0	0	0	0	0	0	0	0	0	0	0	0	0	0	0	0	0	0	0	0	0	0	0	0	0	0	0	0	0
METABOLISM	Coenzyme transport and metabolism	Dethiobiotin synthetase	COG0132	0	0	0	0	0	0	0	0	0	0	0	0	0	0	0	0	0	0	0	0	1	1	1	1	1	1	0	0	1	1	0	0	0	0	0	0	0	0	0	0	0	0	0	0	0	0
INFORMATION STORAGE AND PROCESSING	Transcription	Rad3-related DNA helicases	COG1199	0	0	0	0	0	0	0	0	0	0	0	0	0	0	0	0	0	0	0	0	0	0	0	0	1	1	1	1	1	1	1	1	0	0	1	0	1	0	1	1	1	1	0	0	0	0
INFORMATION STORAGE AND PROCESSING	Replication, recombination and repair	Primosomal protein N' (replication factor Y) - superfamily II helicase	COG1198	1	1	1	1	1	1	1	1	1	1	1	1	1	1	1	1	1	1	1	1	1	1	0	0	1	2	1	0	1	1	1	1	0	1	0	0	1	1	0	1	1	1	1	1	1	1
INFORMATION STORAGE AND PROCESSING	Replication, recombination and repair	Transcription-repair coupling factor (superfamily II helicase)	COG1197	1	1	1	0	1	0	1	1	1	0	1	1	1	1	1	1	0	1	1	1	1	1	0	0	1	1	1	1	1	1	1	1	1	2	1	1	1	1	0	0	1	1	0	1	1	1
CELLULAR PROCESSES AND SIGNALING	Cell cycle control, cell division, chromosome partitioning	Chromosome segregation ATPases	COG1196	0	0	0	0	0	0	0	0	0	0	0	0	0	0	0	1	0	0	0	0	0	0	0	1	1	1	1	0	0	1	0	0	0	0	0	1	1	1	1	1	1	1	0	0	0	0
INFORMATION STORAGE AND PROCESSING	Replication, recombination and repair	Recombinational DNA repair ATPase (RecF pathway)	COG1195	1	1	1	1	1	1	0	1	0	0	1	1	1	1	1	1	1	0	0	0	1	1	0	0	0	0	1	1	1	1	1	1	1	1	1	0	1	1	0	1	1	1	0	1	1	1
INFORMATION STORAGE AND PROCESSING	Replication, recombination and repair	A/G-specific DNA glycosylase	COG1194	1	1	1	1	1	1	1	1	1	1	1	1	1	1	1	1	1	0	0	1	1	1	0	0	1	1	1	0	1	1	1	1	1	1	1	0	0	0	0	0	0	0	1	1	1	1
INFORMATION STORAGE AND PROCESSING	Replication, recombination and repair	Mismatch repair ATPase (MutS family)	COG1193	0	0	0	0	0	0	0	0	0	0	0	0	0	0	0	0	0	0	0	0	0	1	0	0	0	0	0	0	0	0	0	0	1	1	0	0	0	0	0	0	0	0	0	1	1	1
CELLULAR PROCESSES AND SIGNALING	Cell cycle control, cell division, chromosome partitioning	ATPases involved in chromosome partitioning	COG1192	1	1	1	0	1	0	0	1	0	1	1	1	1	1	2	2	3	1	1	1	1	1	0	0	0	1	2	1	3	3	1	1	0	1	0	1	3	3	1	2	2	4	1	1	1	1
INFORMATION STORAGE AND PROCESSING	Transcription	DNA-directed RNA polymerase specialized sigma subunit	COG1191	0	0	0	0	0	0	0	0	0	0	0	0	0	0	1	1	1	0	0	0	0	0	0	0	0	0	0	0	0	1	1	1	0	0	1	0	0	0	0	0	0	0	0	0	0	0
INFORMATION STORAGE AND PROCESSING	Translation, ribosomal structure and biogenesis	Lysyl-tRNA synthetase (class II)	COG1190	1	1	1	1	0	1	1	1	1	1	1	1	1	1	0	0	0	0	2	1	0	1	0	0	1	1	1	1	1	1	1	1	0	1	0	0	1	1	1	1	1	1	0	1	1	1
POORLY CHARACTERIZED	Function unknown	Uncharacterized protein conserved in bacteria	COG2849	0	0	0	0	0	0	0	0	0	0	0	0	0	0	1	0	0	1	1	1	2	4	0	0	0	1	0	0	0	0	0	0	0	2	0	0	0	0	0	0	0	0	0	1	0	2
POORLY CHARACTERIZED	General function prediction only	Predicted esterase of the alpha-beta hydrolase superfamily	COG1752	0	0	0	0	0	0	0	0	0	0	0	0	0	0	0	0	0	0	0	0	1	1	0	0	0	0	0	0	1	1	0	0	0	0	0	0	0	0	0	0	0	0	0	1	1	0
POORLY CHARACTERIZED	Function unknown	Uncharacterized protein conserved in bacteria	COG1755	0	0	0	0	0	0	0	0	0	0	0	0	0	0	0	0	0	0	0	0	0	0	0	0	0	0	0	0	0	0	0	0	0	0	0	0	0	0	0	0	0	0	0	0	0	0
POORLY CHARACTERIZED	General function prediction only	Uncharacterized C-terminal domain of topoisomerase IA	COG1754	0	0	0	0	0	0	0	0	0	0	0	0	0	0	1	0	0	0	0	0	0	0	0	0	0	0	0	0	0	0	0	0	0	0	1	0	0	1	1	1	0	0	1	1	0	0
CELLULAR PROCESSES AND SIGNALING	Cell wall/membrane/envelope biogenesis	dTDP-glucose pyrophosphorylase	COG1209	0	0	0	0	0	0	0	0	0	0	0	0	0	0	0	0	0	2	2	1	1	1	0	0	0	0	0	0	1	1	1	1	2	2	1	1	0	0	0	0	0	0	0	2	2	2
CELLULAR PROCESSES AND SIGNALING	Cell wall/membrane/envelope biogenesis	Nucleoside-diphosphate-sugar pyrophosphorylase involved in lipopolysaccharide biosynthesis/translation initiation factor 2B, gamma/epsilon subunits (eIF-2Bgamma/eIF-2Bepsilon)	COG1208	1	1	1	1	1	1	1	1	1	1	1	1	1	1	1	0	1	0	0	0	2	3	0	3	1	1	1	1	1	1	1	2	1	1	0	1	1	1	1	1	1	1	0	1	0	1
CELLULAR PROCESSES AND SIGNALING	Cell wall/membrane/envelope biogenesis	N-acetylglucosamine-1-phosphate uridyltransferase (contains nucleotidyltransferase and I-patch acetyltransferase domains)	COG1207	1	0	1	1	1	1	1	1	1	1	1	0	1	0	2	1	1	0	0	0	0	0	0	0	1	1	1	1	1	1	0	0	0	0	0	0	0	1	1	1	0	1	0	0	0	0
INFORMATION STORAGE AND PROCESSING	Transcription	DNA-directed RNA polymerase, subunit K/omega	COG1758	0	1	1	1	1	1	1	1	1	1	1	1	1	1	1	1	1	0	0	0	0	0	0	1	1	1	1	1	1	1	0	1	0	0	1	0	1	1	2	1	1	1	1	0	0	0
POORLY CHARACTERIZED	General function prediction only	Distinct helicase family with a unique C-terminal domain including a metal-binding cysteine cluster	COG1205	0	0	0	0	0	0	0	0	0	0	0	0	0	0	0	0	0	0	0	0	0	0	0	2	0	0	0	0	0	0	0	0	0	0	0	0	0	0	0	0	0	0	0	0	0	0
POORLY CHARACTERIZED	General function prediction only	Superfamily II helicase	COG1204	0	0	0	0	0	0	0	0	0	0	0	0	0	0	0	0	0	0	0	0	0	0	1	0	0	0	0	0	0	0	0	0	0	0	0	0	0	0	0	0	0	0	0	0	0	0
CELLULAR PROCESSES AND SIGNALING	Cell cycle control, cell division, chromosome partitioning	Predicted ATPase involved in cell division	COG2884	0	0	0	0	0	0	0	0	0	0	0	0	0	0	1	1	0	1	1	1	1	1	0	0	1	1	1	1	1	1	1	1	1	1	0	1	1	1	0	1	1	1	0	1	1	1
CELLULAR PROCESSES AND SIGNALING	Cell wall/membrane/envelope biogenesis	Outer membrane protein and related peptidoglycan-associated (lipo)proteins	COG2885	1	1	1	1	1	1	0	1	1	1	1	1	1	1	4	2	4	2	2	1	9	9	0	0	0	1	0	0	2	3	0	0	2	2	0	0	0	0	0	0	0	0	1	4	1	4
POORLY CHARACTERIZED	Function unknown	Uncharacterized small protein	COG2886	0	0	0	0	0	0	0	0	0	0	0	0	0	0	0	0	0	0	0	0	0	0	0	0	0	0	0	0	0	0	0	0	0	0	0	0	0	0	0	0	0	0	0	0	0	0
INFORMATION STORAGE AND PROCESSING	Replication, recombination and repair	RecG-like helicase	COG1200	1	1	1	1	1	1	1	1	1	1	1	1	1	1	2	1	1	1	1	1	1	1	0	0	0	1	1	1	1	1	0	1	0	1	0	1	1	1	1	1	0	1	1	1	1	1
METABOLISM	Carbohydrate transport and metabolism	Alpha-glucosidases, family 31 of glycosyl hydrolases	COG1501	0	0	0	0	0	0	0	0	0	0	0	0	0	0	0	0	0	0	0	0	0	0	0	0	0	0	0	0	0	0	0	0	0	0	0	0	0	0	0	0	0	0	0	0	1	0
POORLY CHARACTERIZED	Function unknown	Uncharacterized conserved protein	COG1683	0	0	0	0	0	0	0	0	0	0	0	0	0	0	0	0	0	0	0	0	0	0	0	1	0	0	0	0	0	0	0	0	0	0	0	0	0	0	0	0	0	0	0	0	0	0
METABOLISM	Carbohydrate transport and metabolism	ABC-type polysaccharide/polyol phosphate export systems, permease component	COG1682	0	0	0	0	0	0	0	0	0	0	0	0	0	0	0	0	0	0	0	0	0	0	1	1	0	0	1	1	0	0	1	0	1	1	0	0	0	0	0	0	0	0	0	0	0	1
CELLULAR PROCESSES AND SIGNALING	Defense mechanisms	Beta-lactamase class C and other penicillin binding proteins	COG1680	4	3	2	3	3	2	2	3	3	2	5	4	3	4	1	1	1	1	1	1	5	4	0	0	0	0	0	0	2	6	5	6	1	2	0	1	0	1	1	1	1	0	0	1	2	1
CELLULAR PROCESSES AND SIGNALING	Cell wall/membrane/envelope biogenesis	D-alanyl-D-alanine carboxypeptidase	COG1686	1	1	1	1	1	0	1	1	1	0	1	1	1	1	2	1	2	0	0	0	0	0	0	0	0	1	0	0	1	1	0	0	0	0	0	0	0	0	0	0	0	0	2	0	0	0
METABOLISM	Amino acid transport and metabolism	Archaeal shikimate kinase	COG1685	0	0	0	0	0	0	0	0	0	0	0	0	0	0	0	0	0	0	0	0	0	0	1	1	0	0	0	0	0	0	0	0	0	0	0	0	0	0	0	0	0	0	0	0	0	0
CELLULAR PROCESSES AND SIGNALING	Cell motility	Flagellar biosynthesis pathway, component FliR	COG1684	0	0	0	0	0	0	0	0	0	0	0	0	0	0	1	1	1	0	0	0	0	0	0	0	0	0	0	0	1	1	0	0	0	0	0	0	0	0	0	0	0	0	0	0	0	0
CELLULAR PROCESSES AND SIGNALING	Cell wall/membrane/envelope biogenesis	Membrane-bound lytic murein transglycosylase B	COG2951	1	1	1	1	1	0	2	1	2	1	1	1	1	1	2	2	2	0	0	0	0	0	0	0	0	0	0	0	1	1	0	0	0	0	0	0	0	0	0	0	0	0	0	0	0	0
METABOLISM	Carbohydrate transport and metabolism	Predicted N-acetylglucosaminyl transferase	COG2956	0	0	0	0	0	0	0	0	0	0	0	0	0	0	0	0	0	0	0	0	0	0	0	0	1	1	0	0	0	1	0	0	0	0	0	0	0	0	0	0	0	0	0	0	0	0
CELLULAR PROCESSES AND SIGNALING	Defense mechanisms	Restriction endonuclease	COG1403	0	0	0	0	0	0	0	0	0	0	0	0	0	0	1	1	1	0	0	0	0	0	0	0	0	0	1	0	0	0	1	1	0	0	1	1	1	1	1	1	0	0	1	0	0	0
POORLY CHARACTERIZED	Function unknown	Uncharacterized protein conserved in bacteria	COG2954	0	0	0	0	0	0	0	0	0	0	0	0	0	0	0	0	0	0	0	0	0	0	0	0	0	0	0	0	0	0	0	0	0	0	0	0	0	0	0	0	0	0	0	1	1	0
CELLULAR PROCESSES AND SIGNALING	Posttranslational modification, protein turnover, chaperones	Uncharacterized protein conserved in archaea	COG4067	0	0	0	0	0	0	0	0	0	0	0	0	0	0	0	0	0	0	0	0	0	0	0	0	0	0	0	0	2	2	0	0	0	0	0	0	0	0	0	0	0	0	0	0	1	1
METABOLISM	Energy production and conversion	Aerobic-type carbon monoxide dehydrogenase, small subunit CoxS/CutS homologs	COG2080	0	0	0	0	0	0	0	0	0	0	0	0	0	0	2	2	1	0	0	0	0	0	0	0	0	0	0	0	1	1	3	1	0	0	3	0	0	0	0	0	0	0	0	0	2	0
POORLY CHARACTERIZED	General function prediction only	Predicted flavoproteins	COG2081	1	1	0	1	1	1	1	1	1	1	1	1	1	1	2	2	1	0	0	0	2	2	0	0	0	0	0	0	1	1	0	0	1	1	0	0	0	0	0	0	0	0	0	1	1	1
METABOLISM	Coenzyme transport and metabolism	Precorrin isomerase	COG2082	0	0	0	0	0	0	0	0	0	0	0	0	0	0	1	1	1	0	0	0	0	0	1	1	0	0	0	0	0	0	0	0	0	0	0	0	0	0	0	0	0	0	0	0	0	0
POORLY CHARACTERIZED	General function prediction only	Uncharacterized protein, putative amidase	COG1402	0	0	0	0	0	0	0	0	0	0	0	0	0	0	2	2	2	0	0	0	0	0	0	1	0	0	0	0	0	0	1	2	0	0	0	0	0	0	0	0	0	0	0	0	0	0
METABOLISM	Lipid transport and metabolism	3-hydroxyisobutyrate dehydrogenase and related beta-hydroxyacid dehydrogenases	COG2084	1	1	0	1	2	0	2	0	1	0	1	1	0	0	7	7	3	0	0	0	0	0	0	1	0	0	0	0	1	1	2	2	0	0	1	1	0	1	1	1	1	0	3	0	0	0
POORLY CHARACTERIZED	General function prediction only	Predicted dinucleotide-binding enzymes	COG2085	1	1	1	1	1	1	1	1	1	1	1	0	1	0	0	0	0	0	0	0	1	1	1	1	0	0	0	0	0	0	1	1	0	0	1	0	0	0	0	0	0	0	0	0	0	0
METABOLISM	Energy production and conversion	Electron transfer flavoprotein, beta subunit	COG2086	1	1	1	1	1	1	1	1	0	0	1	1	1	1	1	1	1	1	1	1	1	1	0	0	0	0	0	1	1	1	1	1	1	1	1	0	0	1	1	0	1	1	1	1	1	1
METABOLISM	Coenzyme transport and metabolism	Adenosyl cobinamide kinase/adenosyl cobinamide phosphate guanylyltransferase	COG2087	0	0	0	0	0	0	0	0	0	0	0	0	0	0	1	1	1	0	0	0	0	0	0	0	0	0	0	0	1	1	0	0	0	0	0	0	0	0	0	0	0	0	0	0	0	0
CELLULAR PROCESSES AND SIGNALING	Cell wall/membrane/envelope biogenesis	Sialic acid synthase	COG2089	0	0	0	0	0	0	0	0	0	0	0	0	0	0	1	1	1	0	0	0	0	0	0	0	0	0	0	0	0	0	1	1	0	0	0	0	0	0	0	0	0	0	0	0	0	0
CELLULAR PROCESSES AND SIGNALING	Cell wall/membrane/envelope biogenesis	Diacylglycerol kinase	COG0818	0	0	0	0	0	0	0	0	0	0	0	0	0	0	2	1	0	0	0	0	0	1	0	0	1	1	0	0	1	1	0	0	1	1	0	0	0	0	0	0	0	0	1	1	0	1
CELLULAR PROCESSES AND SIGNALING	Cell wall/membrane/envelope biogenesis	Apolipoprotein N-acyltransferase	COG0815	1	1	1	1	1	0	1	0	1	0	1	1	1	1	1	1	1	1	0	1	1	1	0	0	1	1	0	1	1	1	1	1	0	0	0	0	0	0	0	0	0	0	0	0	0	1
INFORMATION STORAGE AND PROCESSING	Replication, recombination and repair	Holliday junction resolvasome, endonuclease subunit	COG0817	0	0	0	0	0	0	0	0	0	0	0	0	0	0	1	1	1	1	0	1	1	1	0	0	1	1	1	1	1	1	1	1	0	1	1	0	1	2	1	1	0	0	0	1	1	1
INFORMATION STORAGE AND PROCESSING	Replication, recombination and repair	Predicted endonuclease involved in recombination (possible Holliday junction resolvase in Mycoplasmas and B. subtilis)	COG0816	1	1	1	1	1	1	1	1	1	1	1	1	1	1	1	1	0	1	1	1	1	1	0	0	1	1	1	1	1	1	1	1	1	1	1	1	1	2	1	0	1	0	1	1	1	1
CELLULAR PROCESSES AND SIGNALING	Intracellular trafficking, secretion, and vesicular transport	Biopolymer transport proteins	COG0811	4	4	4	4	4	4	4	4	4	4	4	4	3	4	1	1	1	2	2	1	2	2	0	0	2	3	0	0	4	4	0	0	1	1	0	0	0	0	0	0	0	0	1	2	2	2
CELLULAR PROCESSES AND SIGNALING	Cell wall/membrane/envelope biogenesis	Periplasmic protein TonB, links inner and outer membranes	COG0810	0	0	0	0	0	0	0	0	0	0	0	0	0	0	0	0	0	0	0	0	1	1	0	0	1	1	0	0	2	1	0	0	0	0	0	0	0	0	0	0	0	0	0	0	0	0
METABOLISM	Nucleotide transport and metabolism	Purine-nucleoside phosphorylase	COG0813	0	0	0	0	0	0	0	0	0	0	0	0	0	0	1	1	1	0	0	0	0	0	0	0	0	0	0	0	0	0	0	0	0	0	0	0	1	0	1	0	0	1	0	0	0	0
CELLULAR PROCESSES AND SIGNALING	Cell wall/membrane/envelope biogenesis	UDP-N-acetylmuramate dehydrogenase	COG0812	1	1	1	1	1	1	1	1	1	1	1	1	1	1	1	1	1	1	1	0	1	1	0	0	1	1	1	1	1	1	1	1	1	1	1	0	1	0	1	0	0	1	1	1	1	1
CELLULAR PROCESSES AND SIGNALING	Cell wall/membrane/envelope biogenesis	Membrane carboxypeptidase/penicillin-binding protein	COG5009	1	1	1	1	1	1	0	1	1	1	1	1	1	1	1	1	0	1	0	0	1	1	0	0	2	0	0	0	1	1	0	0	1	1	0	0	0	0	0	0	0	0	1	1	1	1
POORLY CHARACTERIZED	Function unknown	Predicted secreted protein	COG5501	0	0	0	0	0	0	0	0	0	0	0	0	0	0	1	1	1	0	0	0	0	0	0	0	1	1	0	0	0	0	0	0	0	0	0	0	0	0	0	0	0	0	0	0	0	0
CELLULAR PROCESSES AND SIGNALING	Cell motility	Tfp pilus assembly protein, ATPase PilU	COG5008	0	0	0	0	0	0	0	0	0	0	0	0	0	0	0	0	0	0	0	0	0	0	0	0	0	0	0	0	1	1	0	0	0	0	0	0	0	0	0	0	0	0	0	0	0	0
POORLY CHARACTERIZED	Function unknown	Uncharacterized conserved small protein	COG5508	0	0	0	0	0	0	0	0	0	0	0	0	0	0	1	1	0	0	0	0	0	0	0	0	0	0	0	0	0	0	0	0	0	0	0	0	0	0	0	0	0	0	0	0	0	0
POORLY CHARACTERIZED	Function unknown	Uncharacterized protein conserved in bacteria	COG4115	0	1	0	0	0	0	1	0	0	0	0	0	0	0	0	1	0	0	0	0	0	0	0	0	0	0	0	0	0	0	0	0	0	0	0	0	0	0	0	0	0	0	0	0	1	0
METABOLISM	Energy production and conversion	Thiosulfate reductase cytochrome B subunit (membrane anchoring protein)	COG4117	0	0	0	0	0	0	0	0	0	0	0	0	0	0	0	0	0	0	0	0	0	0	0	0	0	0	0	0	0	0	0	0	0	0	0	0	0	0	0	0	0	0	0	0	0	0
POORLY CHARACTERIZED	General function prediction only	Predicted nucleic acid-binding protein, contains PIN domain	COG4113	0	0	0	0	0	0	0	0	0	0	0	0	0	0	0	0	0	0	0	0	0	0	0	0	0	0	0	0	0	0	0	0	0	0	0	0	0	0	0	0	0	0	0	0	0	0
CELLULAR PROCESSES AND SIGNALING	Cell cycle control, cell division, chromosome partitioning	Antitoxin of toxin-antitoxin stability system	COG4118	0	0	0	0	0	0	0	0	0	0	0	0	0	0	0	0	0	0	0	0	0	0	0	0	0	0	0	0	0	1	1	1	0	0	0	0	0	0	0	0	0	0	0	0	0	0
CELLULAR PROCESSES AND SIGNALING	Posttranslational modification, protein turnover, chaperones	Predicted O-linked N-acetylglucosamine transferase, SPINDLY family	COG3914	0	0	0	0	0	0	0	0	0	0	0	0	0	0	0	0	0	0	0	0	0	0	0	0	1	1	0	0	0	0	0	0	0	0	0	0	0	0	0	0	0	0	0	0	0	0
METABOLISM	Secondary metabolites biosynthesis, transport and catabolism	2-hydroxychromene-2-carboxylate isomerase	COG3917	4	3	2	3	4	1	4	2	4	1	4	4	1	5	0	0	0	0	0	0	0	0	0	0	0	0	0	0	1	1	0	0	0	0	0	0	0	0	0	0	0	0	0	0	0	0
POORLY CHARACTERIZED	General function prediction only	Predicted ATPase	COG3911	0	0	0	0	0	0	0	0	0	0	0	0	0	0	0	0	0	0	0	0	0	0	0	0	0	0	0	0	0	0	0	0	0	1	0	0	0	0	0	0	0	0	0	1	1	1
CELLULAR PROCESSES AND SIGNALING	Signal transduction mechanisms	Predicted signal transduction protein containing a membrane domain, an EAL and a GGDEF domain	COG5001	0	0	0	0	0	0	0	0	0	0	0	0	0	0	0	0	0	0	0	0	0	0	0	0	0	0	0	0	1	2	1	1	0	0	0	0	0	0	0	0	0	0	0	0	0	0
CELLULAR PROCESSES AND SIGNALING	Signal transduction mechanisms	Signal transduction histidine kinase involved in nitrogen fixation and metabolism regulation	COG5000	0	0	0	0	0	0	0	0	0	0	0	0	0	0	1	1	0	0	0	0	0	0	0	0	1	1	0	0	0	0	0	0	0	0	0	0	0	0	0	0	0	0	0	0	0	0
POORLY CHARACTERIZED	Function unknown	Predicted membrane protein	COG1288	0	0	0	0	0	0	0	0	0	0	0	0	0	0	0	0	0	0	0	0	0	0	0	0	0	0	0	0	0	0	0	0	0	0	0	0	0	0	0	0	0	0	0	0	1	0
POORLY CHARACTERIZED	General function prediction only	Putative GTPases (G3E family)	COG0523	0	0	0	0	0	0	0	0	0	0	0	0	0	0	2	2	1	0	0	0	0	0	0	0	0	0	0	0	0	0	0	0	0	0	0	0	0	0	0	0	0	0	0	0	0	0
INFORMATION STORAGE AND PROCESSING	Translation, ribosomal structure and biogenesis	Ribosomal protein S4 and related proteins	COG0522	1	1	1	1	1	1	1	1	1	1	1	1	1	1	1	1	1	2	1	0	1	1	1	1	1	1	1	1	1	1	1	1	1	1	1	1	1	1	1	0	1	1	1	1	1	1
INFORMATION STORAGE AND PROCESSING	Translation, ribosomal structure and biogenesis	Valyl-tRNA synthetase	COG0525	1	1	1	1	1	1	1	1	1	1	1	1	1	1	1	1	1	1	0	0	1	1	1	1	1	1	1	1	1	1	1	1	1	1	1	0	1	1	0	0	1	1	1	1	1	1
METABOLISM	Energy production and conversion	Predicted enolase-phosphatase	COG4229	0	0	0	0	0	0	0	0	0	0	0	0	0	0	0	0	0	0	0	0	0	0	0	0	0	0	0	0	0	0	0	0	0	0	0	0	0	0	0	0	0	0	0	0	0	0
[truncated: 825 more rows]
[truncated: 37 more columns]

## Sheet: PFAM
	Phylum	Proteobacteria	Proteobacteria	Proteobacteria	Proteobacteria	Proteobacteria	Proteobacteria	Proteobacteria	Proteobacteria	Proteobacteria	Proteobacteria	Proteobacteria	Proteobacteria	Proteobacteria	Proteobacteria	Proteobacteria	Proteobacteria	Proteobacteria	Bacteroidetes	Bacteroidetes	Bacteroidetes	Bacteroidetes	Bacteroidetes	Thaumarchaeota	Thaumarchaeota	Proteobacteria	Proteobacteria	Actinobacteria	Actinobacteria	Proteobacteria	Proteobacteria	Actinobacteria	Actinobacteria	Bacteroidetes	Bacteroidetes	Actinobacteria	Actinobacteria	Actinobacteria	Actinobacteria	Actinobacteria	Actinobacteria	Actinobacteria	Actinobacteria	Proteobacteria	Bacteroidetes	Bacteroidetes	Bacteroidetes	Verrucomicrobia	Actinobacteria
[truncated: 3,422 more rows]
[truncated: 36 more columns]

[truncated: 2 more sheets: TIGRFAM, Enzymes]
