# Supplementary material for: Metagenome-assembled genomes uncover a global brackish microbiome
Source: Genome Biol. 2015 Dec 14;16:279. doi: 10.1186/s13059-015-0834-7 (PMC4699468; doi:10.1186/s13059-015-0834-7)
Supplement: Additional file 6: — Mean counts of transporter genes encoded in each MAG cluster (BACL). (XLSX 97 kb) [file 13059_2015_834_MOESM6_ESM.xlsx]

## Sheet: Sheet1
			Phylum	Proteobacteria	Proteobacteria	Bacteroidetes	Bacteroidetes	Thaumarchaeota	Proteobacteria	Actinobacteria	Proteobacteria	Actinobacteria	Bacteroidetes	Actinobacteria	Actinobacteria	Proteobacteria	Bacteroidetes	Bacteroidetes	Bacteroidetes	Verrucomicrobia	Actinobacteria	Proteobacteria	Actinobacteria	Actinobacteria	Bacteroidetes	Proteobacteria	Cyanobacteria	Actinobacteria	Proteobacteria	Actinobacteria	Bacteroidetes	Bacteroidetes	Verrucomicrobia
			Lineage	SAR86	Roseobacter	Cryomorphaceae	Sphingobacteriales	Nitrosopumilis	Methylophilales	acI	SAR92	acIV	Cryomorphaceae	acIV	acI	SAR11	Flavobacteriaceae	Flavobacteriaceae	Cryomorphaceae	Opitutaceae	Luna	SAR92	acIV	Luna	Flavobacteriaceae	OM182	Cyanobium	acI	SAR11	acIV	Cryomorphaceae	Flavobacteriaceae	LD19
Category	GeneFam	Name	Transporter	BACL1	BACL10	BACL11	BACL12	BACL13	BACL14	BACL15	BACL16	BACL17	BACL18	BACL19	BACL2	BACL20	BACL21	BACL22	BACL23	BACL24	BACL25	BACL26	BACL27	BACL28	BACL29	BACL3	BACL30	BACL4	BACL5	BACL6	BACL7	BACL8	BACL9
Phosphate	COG0226	ABC-type phosphate transport system	pst	0	1.3333	1	0	1	1	1	0.5	1	0	1	1	0	0	0	0	2	1	1	1	1	0	0.8333	3	0	1.4	0	0	0	1
Phosphate	COG0306	Phosphate/sulphate permeases	COG0306	0.6429	1	0	1	0	0	0	1	0	0	0	0	0	0	1	0	0	0	0	0	0	0	0	0	0	0	0	0	0	0
Ion	COG0310	ABC-type Co2+ transport system	COG0310	0	0	0	0	0	0	1	0	0	0	0	1	0	0	0	0	0	0	0	0	0	0	0	0	0.8333	0	0	0	0	0
Phosphate	COG0317	Guanosine polyphosphate pyrophosphohydrolases/synthetases	COG0317	1	0.6667	0.6667	1	0	1.5	1	1	1	1	1	0.2857	1	1	1	1	0	1	1	1	1	1	0.8333	0	0.8333	1	0.75	1	1	0
Carbohydrates, general	COG0395	ABC-type sugar transport system	COG0395	0	4.3333	0	0	0	0	3	0	0	0	1	6.7143	3	0	0	0	0	4	0	0	1	0	1	2	3	1.6	0	0	0	0
Other	COG0396	ABC-type transport system involved in Fe-S cluster assembly	Fe-S	0	0.6667	1	0	1	0	1	0	1	1	2	0.5714	1	1	1	1	1	0	0	2	0	1	0	1	0.8333	0.8	2	1	1	1
Amino Acids, branched chain	COG0410	ABC-type branched-chain amino acid transport systems	COG0410	0	3.3333	0	0	0	0	1.5	0	1	0	1	1.2857	5	0	0	0	2	2	0	0	1	0	1	2	1.6667	1	1	0	0	0
Amino Acids, branched chain	COG0411	ABC-type branched-chain amino acid transport systems	liv	0	3	0	0	0	0	2	0	1	0	1	1.1429	4	0	0	0	0	2	0	1	1	0	1	1	1.6667	1	1	0	0	0
Amino Acids, di- and oligo-peptides	COG0444	ABC-type dipeptide/oligopeptide/nickel transport systems	PepNi	0.0714	6.3333	0	1	1.5	1	0	0	1	0.5	3	2	0	0	0	1	1	2	0	7	0	0	1	0	0.8333	0.8	3.25	0	0	1
Carboxylic Acids	COG0471	Di- and tricarboxylate transporters	COG0471	1.6429	1	0	1.5	0	0	0	2	0	0.5	0	0	0	1	2	2	2	0	1	0	0	0	0.8333	1	0	0	0	2	0.6667	0
Amino Acids, general	COG0531	Amino acid transporters	COG0531	0	0	0	1	0	0	1	1	1	0	1	1.2857	0	1	0	0	0	2	3	1	1	2	1	0	1.1667	0	0.75	0	0	0
Ion	COG0534	Na+-driven multidrug efflux pump	COG0534	2	1.3333	0	1.5	0	0	0	3	0	1	0	0	1	2	2	1	1	1	1	0	0	1	2.8333	0	0	1.6	0	1	2.6667	0
Amino Acids, branched chain	COG0559	Branched-chain amino acid ABC-type transport system	liv	0	3.3333	0	0	0	0	1	0	1	0	1	1.2857	3	0	0	0	2	2	0	1	1	0	1	2	1.5	1	0.75	0	0	0
Phosphate	COG0573	ABC-type phosphate transport system	pst	0	1	1	0	1	1	1	1	1	0	1	1	0	0	0	0	1	1	1	1	1	0	0	1	1	1.8	1	0	0	1
Lipids	COG0580	Glycerol uptake facilitator and related permeases (Major Intrinsic Protein Family)	COG0580	0	1	0.6667	0	2	0	1	0	1	0	1	0.4286	1	0	0	0	0	1	0	1	1	1	0	1	0.8333	0.2	0.5	0	1	0
Phosphate	COG0581	ABC-type phosphate transport system	pst	0	1	1	0	1	1	1	1	0.5	0	1	1	0	0	0	0	1	1	0	1	1	0	0.8333	0	0.5	1.6	1	0	0	1
Compatible Solutes	COG0591	Na+/proline symporter	COG0591	0	0.3333	0.6667	2.5	1	1	0	1.5	0	0	0	0	1	3	5	3	4	0	2	0	0	3	3.6667	0	0	0.8	0	3	2	2
Amino Acids, di- and oligo-peptides	COG0601	ABC-type dipeptide/oligopeptide/nickel transport systems	PepNi	1.2143	9.3333	1.6667	1	0.5	2.5	0.5	1	1.5	1	2	2.5714	0	1	0	1	2	2	1	8	0	1	0.8333	1	0.6667	2	3.25	1	0	1.6667
Ion	COG0651	Formate hydrogenlyase subunit 3/Multisubunit Na+/H+ antiporter	Mnh	0	3	0	0	0	0	0	0	1	0	2	0	0	0	0	0	0	0	0	1	0	0	0	0	0	0	0	0	0	0
Amino Acids, branched chain	COG0683	ABC-type branched-chain amino acid transport systems	liv	0	4.3333	0	0	0	0	1.5	0	1	0	1	1.2857	5	0	0	0	3	2	0	0	1	0	1	3	1.3333	0.8	1	0	0	0
Polyamines	COG0687	Spermidine/putrescine-binding periplasmic protein	Put	0	7.6667	0	0	0	0	1	0	2.5	0	0	2	1	0	0	0	0	1	1	2	1	0	0	0	1.1667	1.2	2	0	0	0
Other	COG0719	ABC-type transport system involved in Fe-S cluster assembly	Fe-S	0	1.6667	1.6667	0	2	0	2	0	1	1.5	2	1.8571	0	2	2	2	2	2	0	2	1	2	0	2	1.5	1.8	1.75	2	2	2
Carbohydrates, general	COG0738	Fucose permease	COG0738	0	0	0.6667	1	0	0	0	1.5	0	0.5	0	0	0	1	4	0	1	0	0	1	0	0	0	0	0	0	0	0	1.3333	1
Amino Acids, di- and oligo-peptides	COG0747	ABC-type dipeptide transport system	PepNi	0	9.6667	1	2	0	2	1	0	1.5	0	2	3.4286	0	1	0	1	1	2	0	5	1	1	0	0	0.5	1.6	2.5	1	0	1
Other	COG0755	ABC-type transport system involved in cytochrome c biogenesis	heme	0.8571	1.3333	0.6667	1	0	0.5	1	1	1	1	1	0.5714	0	1	1	0	1	1	1	0	1	1	0.8333	0	0.8333	0.6	1	1	1	0
Amino Acids, general	COG0765	ABC-type amino acid transport system	COG0765	0	3.6667	0	0	0	0	0.5	0	0	0	2	2.4286	3	0	0	0	0	3	0	0	1	0	0	2	0	2.2	0.25	0	0	0
Amino Acids, general	COG0834	ABC-type amino acid transport/signal transduction systems	COG0834	0.0714	5	0	0	0	1	1	0	0	0	1	2.2857	4	0	0	0	0	2	0	1	1	0	0.1667	2	0	3.6	0	0	0	0
Phosphate	COG0855	Polyphosphate kinase	COG0855	0	1	0	0.5	0	1	1	0	1	0	1	0	0	1	0	1	1	0	0	0	1	1	1	1	1	0.4	0.75	1	1	1
Ion	COG1006	Multisubunit Na+/H+ antiporter	Mnh	0	0.6667	0	0	0	0	0	0	1	0	2	0	0	0	0	0	0	0	0	1	0	0	0	0	0	0	0	0	0	0
Ion	COG1009	NADH:ubiquinone oxidoreductase subunit 5 (chain L)/Multisubunit Na+/H+ antiporter	Mnh	0	1	1	0	1	1.5	1	1	2.5	0	0	0.5714	1	0	0	0	1	0	0	2	0	0	1	2	1	0.8	1.25	0	0	1
Ion	COG1055	Na+/H+ antiporter NhaD and related arsenite permeases	COG1055	0	0	1	0	0	0	0	0.5	0	0.5	0	0.7143	0	1	1	1	0	0	0	0	0	1	0.8333	0	0	0	0	1	0.6667	1
Amino Acids, branched chain	COG1114	Branched-chain amino acid permeases	COG1114	0	0	0	0	0	0	0	0	0	0	0	0	0	0	1	0	0	0	0	0	0	0	0	0	0	0	0	0	1	0
Amino Acids, general	COG1115	Na+/alanine symporter	COG1115	1.6429	0	1	0	0	1	0	2.5	0	0	0	0	0	1	1	0	1	0	2	0	0	1	1.3333	0	0	0	0	0	1.3333	0.6667
Phosphate	COG1117	ABC-type phosphate transport system	pst	0	1	1	0	0.5	1	1	1	1	0	1	0.7143	0	0	0	0	1	1	1	0	1	0	1	1	0.6667	1.6	1	0	0	1
Amino Acids, di- and oligo-peptides	COG1124	ABC-type dipeptide/oligopeptide/nickel transport systems	PepNi	0	0.6667	0	0	0	0	0	0	0	0	1	0	0	0	0	0	0	0	0	0	0	0	0	0	0	0	0	0	0	0
Compatible Solutes	COG1125	ABC-type proline/glycine betaine transport systems	Osmo	0	0	0	0	0	0	0	0	0	0	0	0	0	0	0	0	0	1	0	0	0	0	0.6667	0	0	0	0	0	0	0
Amino Acids, general	COG1126	ABC-type polar amino acid transport system	COG1126	0	5	0	0	0	0	0.5	0	0	0	1	2.2857	0	0	0	0	0	2	0	0	1	0	0	0	0.1667	1.2	0	0	0	0
Carbohydrates, general	COG1129	ABC-type sugar transport system	COG1129	0	0	0	0	0	0	1	0	0	0	0	0.7143	0	0	0	0	0	2	0	0	1	0	0.8333	0	1.1667	0.2	0	0	0	0
Lipids	COG1133	ABC-type long-chain fatty acid transport system	COG1133	0	1	0	0	0	0	0	0	0	0	0	0	1	0	0	0	0	0	0	0	0	0	0	0	0	0.4	0	0	0	0
Carbohydrates, general	COG1134	ABC-type polysaccharide/polyol phosphate transport system	PolyS	0	0	0	0	0	0	1	0	1	1	0	0	0	0	0	1	1	0	0	1	0	0	0.8333	0	1	0	0.75	1	0	0
Carbohydrates, pentoses	COG1172	Ribose/xylose/arabinose/galactoside ABC-type transport systems	COG1172	0	0.6667	0	0	0	0	1.5	0	0	0	0	1.7143	0	0	0	0	0	3	0	0	1	0	0.8333	0	3.8333	0.6	0	0	0	0
Amino Acids, di- and oligo-peptides	COG1173	ABC-type dipeptide/oligopeptide/nickel transport systems	PepNi	0.5	10.3333	2	2	0.5	2	1	0.5	2	0.5	3	3.2857	0	1	0	1	2	2	1	6	1	1	0.8333	1	0.6667	2.2	3.25	1	0	1.3333
Compatible Solutes	COG1174	ABC-type proline/glycine betaine transport systems	Osmo	0	0	0	0	0	0	0	0	0	0	0	0	0	0	0	0	0	3	0	0	0	0	0.3333	0	0	0	0	0	0	0
Carbohydrates, general	COG1175	ABC-type sugar transport systems	COG1175	0	4	0	1	0	0	4	0	0	0	0	8.2857	3	0	0	0	0	4	0	0	2	0	1	2	2.6667	1.8	0	0	0	0
Polyamines	COG1176	ABC-type spermidine/putrescine transport system	Put	0	7.6667	0	0	0	0	1	0	1.5	0	0	2.5714	1	0	0	0	0	1	1	2	1	0	0	0	1	1.2	1.75	0	0	0
Polyamines	COG1177	ABC-type spermidine/putrescine transport system	Put	0	8	0	1	0	0	1	0	2	0	0	2	1	0	0	0	0	2	1	1	1	0	0	0	0.8333	1.2	2.25	0	0	0
Iron	COG1178	Iron(III) transport system	futA	0	5.6667	0	0	0	0	0	0	1.5	0	0	1.8571	1	0	0	0	0	0	0	0	1	0	0.8333	1	0.6667	0.6	1	0	0	0
Amino Acids, general	COG1279	Lysine efflux permease	COG1279	0	0.6667	0	0	0	0	0	0	0	0	0	0	1	0	0	0	0	0	1	0	1	0	0	0	0.1667	0.2	0	0	0	0
Compatible Solutes	COG1292	Choline-glycine betaine transporter	COG1292	0.9286	0	0	0	0	0	0	0.5	0	0	0	0	0	0	0	0	0	0	3	0	0	0	1.3333	0	0	0	0	0	0	0
Amino Acids, branched chain	COG1296	Predicted branched-chain amino acid permease (azaleucine resistance)	COG1296	0	2	0	0	0	0	1	1	1	0	0	0	2	0	0	0	0	0	1	2	0	0	0	0	0.8333	1.4	0.25	0	0	0
Carboxylic Acids	COG1301	Na+/H+-dicarboxylate symporters	COG1301	0.9286	0	1	0.5	0	1	0	1	0	0.5	0	0	0	1	1	1	1	0	1	0	0	1	1	0	0	0	0	1	0.6667	1
Ion	COG1320	Multisubunit Na+/H+ antiporter	Mnh	0	0	0	0	0	0	0	0	1	0	0	0	0	0	0	0	0	0	0	1	0	0	0	0	0	0	0	0	0	0
Ion	COG1347	Na+-transporting NADH:ubiquinone oxidoreductase	nqr	1	0	1	1	0	0	0	1	0	1	0	0	0	1	1	1	0	0	1	0	0	1	1	0	0	0	0	1	1	0
Phosphate	COG1392	Phosphate transport regulator (distant homolog of PhoU)	COG1392	0	0	0	1	0.5	0	0	1	0	0	0	0	0	0	0	0	0	0	1	0	0	0	0	0	0	0	0	0	0	0
Ion	COG1563	Predicted subunit of the Multisubunit Na+/H+ antiporter	Mnh	0	1	0	0	0	0	0	0	0	0	0	0	0	0	0	0	0	0	0	0	0	0	0	0	0	0	0	0	0	0
Carboxylic Acids	COG1593	TRAP-type C4-dicarboxylate transport system	TRAP-C4	0	3.6667	0	0	0	0	0	1	0	0	0	0	2	0	0	0	0	0	0	0	0	0	0	0	0	1.2	0	0	0	0
Carboxylic Acids	COG1620	L-lactate permease	COG1620	0	0	0	0	0	0	0	0	0	0	0	0	0	0	0	0	0	0	0	0	0	0	0.8333	0	0	0	0	0	0	0
Carboxylic Acids	COG1638	TRAP-type C4-dicarboxylate transport system	TRAP-C4	0	4.3333	0	0	0	0	0	1	0	0	0	0	4	0	0	0	0	0	0	0	0	0	0	0	0	1.6	0	0	0	0
Carbohydrates, general	COG1653	ABC-type sugar transport system	COG1653	0	4	0	0	0	0	2	0	0	0	1	6.1429	4	0	0	0	0	4	0	0	2	0	0.6667	1	3.1667	1.8	0	0	0	0.6667
Carbohydrates, general	COG1682	ABC-type polysaccharide/polyol phosphate export systems	PolyS	0	0	0	0	1	0	1	0	0.5	1	0	0	0	0	0	1	1	0	1	1	0	0	0.6667	0	0.8333	0	0.75	1	0	0
Phosphate	COG1702	Phosphate starvation-inducible protein PhoH predicted ATPase	COG1702	1	1	0.6667	1	0	1	1	1	1	0.5	1	0.5714	0	1	1	1	1	1	1	1	1	1	1	1	0.8333	1	1	1	0.6667	1
Ion	COG1726	Na+-transporting NADH:ubiquinone oxidoreductase	nqr	0.9286	0	0.6667	1	0	0	0	1	0	1	0	0	0	1	1	1	0	0	1	0	0	1	0.6667	0	0	0	0	1	1	0
Carbohydrates, general	COG1762	Phosphotransferase system mannitol/fructose-specific IIA domain (Ntr-type)	PTS-I	0	1	0	0	0	0	0	1	0	0	0	0	0	0	0	0	0	0	1	0	0	0	0.8333	0	0	0	0	0	0	1.6667
Ion	COG1805	Na+-transporting NADH:ubiquinone oxidoreductase	nqr	1	0	1	1	0	0	0	1	0	1	0	0	0	1	1	1	0	0	1	0	0	1	1	0	0	0	0	1	1	0
Carboxylic Acids	COG1823	Predicted Na+/dicarboxylate symporter	COG1823	0	0	0	0	0	0	0	0	0	0	0	0	0	0	0	0	0	0	0	0	0	0	1	0	0	0	0	0	0	0
Iron	COG1840	Iron(III) transport system	futA	0	5	0	0	0	0	0.5	0	1	0	0	1.5714	1	0	0	0	0	0	0	0	1	0	1	1	1	0.8	0	0	0	0
Ion	COG1863	Multisubunit Na+/H+ antiporter	Mnh	0	0.6667	0	0	0	0	0	0	1	0	0	0	0	0	0	0	0	0	0	1	0	0	0	0	0	0	0	0	0	0
Phosphate	COG1875	Predicted ATPase related to phosphate starvation-inducible protein PhoH	COG1875	0	0	0	0	0	1	1	0	1	0.5	1	0.4286	0	0	0	1	1	1	0	0	1	0	0	1	1	0	1	1	0	0
Carbohydrates, general	COG1879	ABC-type sugar transport system	COG1879	0	1	0	0	0	0	1.5	0	0	0	0	0.8571	0	0	0	0	1	3	0	1	1	0	0.8333	0	2.1667	0.4	0	0	0	0
Carbohydrates, general	COG1925	Phosphotransferase system	PTS-I	0	1	0	0	0	1	0	1	0	0	0	0	0	0	0	0	1	1	1	0	1	0	1	0	0	0	0	0	0	1
Nucleotides and Coenzymes	COG1953	Cytosine/uracil/thiamine/allantoin permeases	COG1953	0	0	0	0	0	0	0	0	0	0	0	0	5	0	0	0	0	0	0	0	0	0	0	0	0	1.4	0	0	0	1
Nucleotides and Coenzymes	COG1972	Nucleoside permease	COG1972	0.4286	0	1	1	0	0	0	0	0	0.5	0	0	0	1	1	1	1	0	0	0	0	1	0.8333	0	0	0	0	1	1	0
Lipids	COG2067	Long-chain fatty acid transport protein	COG2067	0	0	0	0	0	0	0	0	0	0	0	0	0	0	0	0	2	0	0	0	0	0	0	0	0	0	0	0	0	0
Ion	COG2111	Multisubunit Na+/H+ antiporter	Mnh	0	0	0	0	0	0	0	0	0	0	1	0	0	0	0	0	0	0	0	0	0	0	0	0	0	0	0	0	0	0
Compatible Solutes	COG2113	ABC-type proline/glycine betaine transport systems	GBT	0	3.3333	0	0	0	0	0	0	1	0	0	0	4	0	0	0	0	0	0	1	0	0	0	0	0	2	0.75	0	0	0
Carbohydrates, pentoses	COG2182	Maltose-binding periplasmic proteins/domains	maltose	0	0	0	0	0	0	1	0	0	0	0	0.4286	0	0	0	0	0	0	0	0	1	0	0	0	0	0	0	0	0	0
Ion	COG2209	Na+-transporting NADH:ubiquinone oxidoreductase	nqr	0.9286	0	1	1	0	0	0	0.5	0	1	0	0	0	1	1	1	0	0	1	0	0	1	1	0	0	0	0	1	1	0
Carbohydrates, general	COG2211	Na+/melibiose symporter and related transporters	COG2211	4.0714	0	0	0.5	0	0	0	0.5	0	0	0	0	0	2	5	0	0	0	2	0	0	2	0.5	1	0	0	0	1	0	0.6667
Ion	COG2212	Multisubunit Na+/H+ antiporter	Mnh	0	0.6667	0	0	0	0	0	0	0	0	0	0	0	0	0	0	0	0	0	0	0	0	0	0	0	0	0	0	0	0
Carbohydrates, general	COG2213	Phosphotransferase system	PTS-I	0	0	0	0	0	0	0	0	0	0	0	0	0	0	0	0	0	1	0	0	1	0	0	0	0	0	0	0	0	0
Nucleotides and Coenzymes	COG2233	Xanthine/uracil permeases	COG2233	0	1	0	0	0	1	0	0	0	0	0	0	0	0	0	0	0	0	0	0	0	0	0	0	0	0	0	0	0	0
Carbohydrates, general	COG2271	Sugar phosphate permease	COG2271	0	0	0	0	0	0	0	3.5	0	0	0	1	0	0	0	0	0	0	1	0	1	0	0.8333	0	1	0	0	0	0.3333	1
Carboxylic Acids	COG2358	TRAP-type uncharacterized transport system	COG2358	0	2.3333	0	0	0	0	0	0	0	0	0	0	1	0	0	0	0	0	0	0	0	0	1.3333	0	0	0.2	0	0	0	0
Other	COG2386	ABC-type transport system involved in cytochrome c biogenesis	heme	0.8571	1	0	0	0	0	0	1	1	0	1	0	0	0	0	0	0	0	1	1	0	0	0.8333	0	0	0	1	0	0	0
Carbohydrates, general	COG2610	H+/gluconate symporter and related permeases	COG2610	0	0	0	0	0	0	0	0	0	0	0	0	0	1	0	0	0	0	0	0	0	0	0	0	0	0	0	0	1.6667	0
Carbohydrates, pentoses	COG2814	Arabinose efflux permease	COG2814	0	2.6667	0	0	0.5	2	2	5.5	4	0.5	2	1.8571	1	1	0	1	0	1	4	4	1	0	0.3333	0	0.6667	0.2	6.75	1	1	0
Lipids	COG2867	Oligoketide cyclase/lipid transport protein	COG2867	1	0.6667	0	0	0	1	0	1	0	0	0	0	1	0	0	0	0	0	0	0	0	0	1	0	0	0.8	0	0	0	0
Ion	COG2869	Na+-transporting NADH:ubiquinone oxidoreductase	nqr	0.9286	0	1	1	0	0	0	1	0	0.5	0	0	0	1	1	1	0	0	1	0	0	1	1	0	0	0	0	1	1	0
Ion	COG2871	Na+-transporting NADH:ubiquinone oxidoreductase	nqr	1.0714	0	0.6667	1	0	0	0	0.5	0	1	0	0	0	1	1	1	1	0	0	0	0	1	1	0	0	0	0	1	1	0
Ion	COG2878	Predicted NADH:ubiquinone oxidoreductase subunit RnfB	COG2878	0.9286	0	0	0.5	0	1	0	1	0	0	0	0	0	0	0	0	0	0	1	0	0	0	0.8333	0	0	0	0	0	0	0
Carbohydrates, general	COG2893	Phosphotransferase system	COG2893	0	1	0	0	0	1	0	0	0	0	0	0	0	0	0	0	0	0	0	0	0	0	0	0	0	0	0	0	0	0
Carboxylic Acids	COG3090	TRAP-type C4-dicarboxylate transport system	TRAP-C4	0	3.6667	0	0	0	0	0	0	0	0	0	0	3	0	0	0	0	0	0	0	0	0	0	0	0	0.2	0	0	0	0
Amino Acids, di- and oligo-peptides	COG3104	Dipeptide/tripeptide permease	COG3104	0.8571	0	0.6667	1.5	0	0	0	1	0	0.5	0	0	0	2	1	1	0	0	1	0	0	1	1	0	0	0	0	1	1	0
Nucleotides and Coenzymes	COG3201	Nicotinamide mononucleotide transporter	COG3201	0.4286	0	0.6667	1	0	0	1	1	0	1	0	1	0	1	1	1	1	0	1	0	0	1	0.8333	0	0.6667	0	0	0	1	0
Phosphonate	COG3221	Phosphonate transport system	phn	0	1.6667	0	0	0.5	0	0	0	1	0	0	0	0	0	0	0	0	0	0	1	0	0	0.8333	1	0	0	1	0	0	0
Phosphonate	COG3638	Phosphonate transport system	phn	0	0.6667	0	0	1	0	0	0	0	0	0	0	0	0	0	0	0	0	0	0	0	0	0	0	0	0	0	0	0	0
Phosphonate	COG3639	Phosphonate transport system	phn	0	1.3333	0	0	1	0	0	0	0	0	0	0	0	0	0	0	0	0	0	0	0	0	0	1	0	0	0	0	0	0
Carbohydrates, general	COG3730	Phosphotransferase system sorbitol-specific component IIC	PTS-II	0	0	0	0	0	0	0	0	0	0	0	0	0	0	0	0	0	0	0	0	1	0	0	0	0	0	0	0	0	0
Carbohydrates, general	COG3822	ABC-type sugar transport system	COG3822	0	0.6667	0	0	0	0	0	0	0	0	0	0	0	0	0	0	0	0	0	0	0	0	0	0	0	0	0	0	0	1
Carbohydrates, pentoses	COG3833	ABC-type maltose transport systems	maltose	0	0	0	0	0	0	1	0	0	0	0	1	0	0	0	0	0	0	0	0	0	0	0	0	0	0	0	0	0	0
Carbohydrates, general	COG3839	ABC-type sugar transport systems	COG3839	0	6.3333	0	0	0	0	0	0	0	0	1	1.1429	5	0	0	0	0	3	0	0	1	0	2	2	1	1.4	0	0	0	0
Nucleotides and Coenzymes	COG3840	ABC-type thiamine transport system	thi	0	1	0	0	0	0	0	0	0	0	0	0	0	0	0	0	0	0	0	0	0	0	0	0	0	0	0	0	0	0
Polyamines	COG3842	ABC-type spermidine/putrescine transport systems	COG3842	0	11	0	0.5	0	0	1.5	0	2.5	0	2	4	2	1	1	1	0	1	2	2	1	0	0.8333	1	2.1667	2	3.25	1	0.6667	0
Other	COG4133	ABC-type transport system involved in cytochrome c biogenesis	heme	0.9286	0.6667	0	0	0	0	0	1	0	0	0	0	0	0	0	0	0	0	0	0	0	0	1	0	0	0	0	0	0	0
Nucleotides and Coenzymes	COG4143	ABC-type thiamine transport system	thi	0	1	0	0	0	0	0	0	1	0	1	0	0	0	0	0	0	0	0	1	1	0	0	0	0	0	1	0	0	0
Amino Acids, general	COG4160	ABC-type arginine/histidine transport system	Arginine	0	0	0	0	0	0	0	0	0	0	0	0	0	0	0	0	0	0	0	0	0	0	0	0	0	1	0	0	0	0
Amino Acids, di- and oligo-peptides	COG4166	ABC-type oligopeptide transport system	PepNi	1.1429	1.3333	0	0	0	0	0	1	0	0	0	0	0	0	0	0	1	0	1	0	0	0	1	0	0	0	0	0	0	0.3333
Compatible Solutes	COG4175	ABC-type proline/glycine betaine transport system	GBT	0	3.6667	0	0	0	0	0	0	1	0	0	0	3	0	0	0	0	0	0	1	0	0	0	0	0	2.6	1	0	0	0
Compatible Solutes	COG4176	ABC-type proline/glycine betaine transport system	GBT	0	4.6667	0	0	0	0	0	0	1	0	0	0	4	0	0	0	0	0	0	1	0	0	0	0	0	3	1	0	0	0
Amino Acids, branched chain	COG4177	ABC-type branched-chain amino acid transport systems	liv	0	2.3333	0	0	0	0	1	0	1	0	1	1.1429	1	0	0	0	2	1	0	1	0	0	1	2	1.3333	0	0.75	0	0	0
Carboxylic Acids	COG4191	Signal transduction histidine kinase regulating C4-dicarboxylate transport system	COG4191	0	0.6667	0	0	0	0	0	0	0	0	0	0	0	0	0	0	0	0	0	0	0	0	0	1	0	0	0	0	0	0
Carbohydrates, pentoses	COG4214	ABC-type xylose transport system	COG4214	0	1	0	0	0	0	1	0	0	0	0	0.8571	0	0	0	0	0	1	0	0	1	0	0	0	0	0.2	0	0	0	0
Amino Acids, general	COG4215	ABC-type arginine transport system	Arginine	0	0	0	0	0	0	0	0	0	0	0	0	1	0	0	0	0	0	0	0	0	0	0	0	0	1	0	0	0	0
Amino Acids, general	COG4597	ABC-type amino acid transport system	COG4597	0	1	0	0	0	0	0	0	0	0	0	0	1	0	0	0	0	1	0	1	1	0	0	1	0	0.8	0	0	0	0
Amino Acids, di- and oligo-peptides	COG4608	ABC-type oligopeptide transport system	PepNi	0	2.6667	0	0	0.5	0	0	0	0	0	1	1.2857	0	0	0	0	0	1	0	1	0	0	0.1667	0	0.1667	0.2	0.75	0	0	0
Carboxylic Acids	COG4663	TRAP-type mannitol/chloroaromatic compound transport system	TRAP	1	1	0	0	0	0	0	1	0	0	0	0	1	0	0	0	0	0	1	0	0	0	0.8333	0	0	2.6	0	0	0	0
Carboxylic Acids	COG4664	TRAP-type mannitol/chloroaromatic compound transport system	TRAP	0.5714	2.3333	0	0	0	0	0	1	0	0	0	0	2	0	0	0	0	0	1	0	0	0	0.8333	0	0	2.2	0	0	0	0
Carboxylic Acids	COG4665	TRAP-type mannitol/chloroaromatic compound transport system	TRAP	0.6429	1.3333	0	0	0	0	0	1	0	0	0	0	3	0	0	0	0	0	1	0	0	0	0.6667	0	0	2	0	0	0	0
Carboxylic Acids	COG4666	TRAP-type uncharacterized transport system	COG4666	0	2.6667	0	0	0	0	0	0	0	0	0	0	1	0	0	0	0	0	0	0	0	0	1.5	0	0	0	0	0	0	0
Phosphate	COG4985	ABC-type phosphate transport system	pst	0	0	0	0	0	0	0	0	0	0	0	0	0	0	0	0	0	0	0	0	0	0	0.1667	0	0	0	0	0	0	0
Other	COG5265	ABC-type transport system involved in Fe-S cluster assembly	Fe-S	0	0.6667	0	0	0	0	0	0.5	0	0	0	0	0	0	0	0	0	0	1	0	0	0	0	0	0	0	0	0	0	0
Carbohydrates, general	PF00593	TonB dependent receptor	TonB	8.7143	0	3	5.5	0	2.5	0	14.5	0	8.5	0	0	0	6	5	7	3	0	13	0	0	2	12.3333	0	0	0	0	6.3333	4.6667	1
Carbohydrates, general	PF07715	TonB-dependent Receptor Plug Domain	TonB	14.8571	0	6	4	0	1.5	0	13	0	2.5	0	0	0	7	9	8	4	0	14	0	0	8	8	0	0	0.2	0	6.3333	6	0
Carbohydrates, general	PF07980	SusD family	SusD	0	0	0	2	0	0	0	0	0	2	0	0	0	2	8	2	0	0	0	0	0	3	0	0	0	0	0	2	3	0
Carbohydrates, general	PF12741	Susd and RagB outer membrane lipoprotein	SusD	0	0	0	0	0	0	0	0	0	0.5	0	0	0	0	0	0	0	0	0	0	0	1	0	0	0	0	0	1	0	0
Carbohydrates, general	PF14322	Starch-binding associating with outer membrane	SusD	0	0	0	0.5	0	0	0	0	0	0	0	0	0	1	0	0	0	0	0	0	0	1	0	0	0	0	0	0.6667	1.6667	0
